# Supplementary material for: Genome-wide identification of Aedes albopictus long noncoding RNAs and their association with dengue and Zika virus infection
Source: PLoS Negl Trop Dis. 2021 Jan 22;15(1):e0008351. doi: 10.1371/journal.pntd.0008351 (PMC7872224; doi:10.1371/journal.pntd.0008351)
Supplement: S1 Table — (XLSX) [file pntd.0008351.s001.xlsx]

## Sheet: Sheet1
run accession	secondary study accession	instrument model	library layout	library selection	read count	condition
SRR10051135	SRP219966	Illumina HiSeq 2500	Single	Random	41814855	Post-blood meal Ovaries 48 hours
SRR10051136	SRP219966	Illumina HiSeq 2500	Single	Random	38933033	Post-blood meal Ovaries 36 hours
SRR10051137	SRP219966	Illumina HiSeq 2500	Single	Random	33472196	Post-blood meal Ovaries 24 hours
SRR10051138	SRP219966	Illumina HiSeq 2500	Single	Random	33670576	Post-blood meal Ovaries 12 hours
SRR10051139	SRP219966	Illumina HiSeq 2500	Single	Random	33084844	Embryo 40-44 hours
SRR10051140	SRP219966	Illumina HiSeq 2500	Single	Random	30169333	diapause 3 4 weeks
SRR10051141	SRP219966	Illumina HiSeq 2500	Single	Random	30541084	diapause 2 3 weeks
SRR10051142	SRP219966	Illumina HiSeq 2500	Single	Random	30753216	male carcass
SRR10051143	SRP219966	Illumina HiSeq 2500	Single	Random	27652426	male testes
SRR10051144	SRP219966	Illumina HiSeq 2500	Single	Random	29545873	Embryo 0-1 hour
SRR10051145	SRP219966	Illumina HiSeq 2500	Single	Random	27799742	diapause 1-2 weeks
SRR10051146	SRP219966	Illumina HiSeq 2500	Single	Random	30684022	diapause 0-1 week
SRR10051147	SRP219966	Illumina HiSeq 2500	Single	Random	34345217	Embryo 24-28 hours
SRR10051148	SRP219966	Illumina HiSeq 2500	Single	Random	28752300	Embryo 68-72 hours
SRR10051149	SRP219966	Illumina HiSeq 2500	Single	Random	36051279	Embryo 64-68 hours
SRR10051150	SRP219966	Illumina HiSeq 2500	Single	Random	34485674	Embryo 60-64 hours
SRR10051151	SRP219966	Illumina HiSeq 2500	Single	Random	31723350	Embryo 56-60 hours
SRR10051152	SRP219966	Illumina HiSeq 2500	Single	Random	36040447	Embryo 52-56 hours
SRR10051153	SRP219966	Illumina HiSeq 2500	Single	Random	33783763	Embryo 32-36 hours
SRR10051154	SRP219966	Illumina HiSeq 2500	Single	Random	33037363	Embryo 28-32 hours
SRR10051155	SRP219966	Illumina HiSeq 2500	Single	Random	31056777	Embryo 12-16 hours
SRR10051156	SRP219966	Illumina HiSeq 2500	Single	Random	35518568	pupae male late
SRR10051157	SRP219966	Illumina HiSeq 2500	Single	Random	38536229	pupae male early
SRR10051158	SRP219966	Illumina HiSeq 2500	Single	Random	34681225	Embryo 20-24 hours
SRR10051159	SRP219966	Illumina HiSeq 2500	Single	Random	35264216	Nonblood-fed carcass
SRR10051160	SRP219966	Illumina HiSeq 2500	Single	Random	34407504	Nonblood-fed Ovaries
SRR10051161	SRP219966	Illumina HiSeq 2500	Single	Random	34638486	Embryo 48-52 hours
SRR10051162	SRP219966	Illumina HiSeq 2500	Single	Random	35115565	Embryo 44-48 hours
SRR10051163	SRP219966	Illumina HiSeq 2500	Single	Random	31765446	Embryo 36-40 hours
SRR10051164	SRP219966	Illumina HiSeq 2500	Single	Random	35129732	Embryo 8-12 hours
SRR10051165	SRP219966	Illumina HiSeq 2500	Single	Random	29443110	pupae female late
SRR10051166	SRP219966	Illumina HiSeq 2500	Single	Random	31385049	4th instar larvae
SRR10051167	SRP219966	Illumina HiSeq 2500	Single	Random	33994173	3rd instar larvae
SRR10051168	SRP219966	Illumina HiSeq 2500	Single	Random	32723970	2nd instar larvae
SRR10051169	SRP219966	Illumina HiSeq 2500	Single	Random	30679903	Embryo 16-20 hours
SRR10051170	SRP219966	Illumina HiSeq 2500	Single	Random	29402827	1st instar larvae
SRR10051171	SRP219966	Illumina HiSeq 2500	Single	Random	32593272	pupae female early
SRR10051172	SRP219966	Illumina HiSeq 2500	Single	Random	28259545	Post-blood meal carcass 72 hours
SRR10051173	SRP219966	Illumina HiSeq 2500	Single	Random	27878188	Post-blood meal carcass 60 hours
SRR10051174	SRP219966	Illumina HiSeq 2500	Single	Random	37230144	Post-blood meal carcass 48 hours
SRR10051175	SRP219966	Illumina HiSeq 2500	Single	Random	38915318	Post-blood meal carcass 36 hours
SRR10051176	SRP219966	Illumina HiSeq 2500	Single	Random	36895401	Post-blood meal carcass 24 hours
SRR10051177	SRP219966	Illumina HiSeq 2500	Single	Random	37015423	Post-blood meal carcass 12 hours
SRR10051178	SRP219966	Illumina HiSeq 2500	Single	Random	36270967	Post-blood meal Ovaries 72 hours
SRR10051179	SRP219966	Illumina HiSeq 2500	Single	Random	33734673	Post-blood meal Ovaries 60 hours
SRR10051180	SRP219966	Illumina HiSeq 2500	Single	Random	35167752	Embryo 4-8 hours
SRR10051181	SRP219966	Illumina HiSeq 2500	Single	Random	29737923	Embryo 0-4 hours
SRR10295242	SRP219966	Illumina HiSeq 2500	Single	Random	40089611	male testes replicate2
SRR1663685	SRP050258	Illumina HiSeq 2000	Paired	cDNA	23496005	short-day (8h dark/16h light) blood-fed 1
SRR1663687	SRP050258	Illumina HiSeq 2000	Paired	cDNA	27896290	short-day (8h dark/16h light) blood-fed 2
SRR1663689	SRP050258	Illumina HiSeq 2000	Paired	cDNA	32043087	short-day (8h dark/16h light) blood-fed 3
SRR1663697	SRP050258	Illumina HiSeq 2000	Paired	cDNA	41926661	short-day (8h dark/16h light) blood-fed 4
SRR1663700	SRP050258	Illumina HiSeq 2000	Paired	cDNA	29345904	short-day (8h dark/16h light) nonblood-fed 1
SRR1663703	SRP050258	Illumina HiSeq 2000	Paired	cDNA	20327414	short-day (8h dark/16h light) nonblood-fed 2
SRR1663707	SRP050258	Illumina HiSeq 2000	Paired	cDNA	21071458	short-day (8h dark/16h light) nonblood-fed 3
SRR1663709	SRP050258	Illumina HiSeq 2000	Paired	cDNA	36452586	short-day (8h dark/16h light) nonblood-fed 4
SRR1663754	SRP050258	Illumina HiSeq 2000	Paired	cDNA	36899294	long-day (16h light/8h dark) blood-fed 1
SRR1663769	SRP050258	Illumina HiSeq 2000	Paired	cDNA	26067716	long-day (16h light/8h dark) blood-fed 2
SRR1663843	SRP050258	Illumina HiSeq 2000	Paired	cDNA	28659609	long-day (16h light/8h dark) blood-fed 3
SRR1663911	SRP050258	Illumina HiSeq 2000	Paired	cDNA	38820394	long-day (16h light/8h dark) blood-fed 4
SRR1663913	SRP050258	Illumina HiSeq 2000	Paired	cDNA	36018558	long-day (16h light/8h dark) nonblood-fed 1
SRR1663916	SRP050258	Illumina HiSeq 2000	Paired	cDNA	27796258	long-day (16h light/8h dark) nonblood-fed 2
SRR1664190	SRP050258	Illumina HiSeq 2000	Paired	cDNA	20206180	long-day (16h light/8h dark) nonblood-fed 3
SRR1664192	SRP050258	Illumina HiSeq 2000	Paired	cDNA	24978616	long-day (16h light/8h dark) nonblood-fed 4
SRR3744471	SRP077936	Illumina HiSeq 2000	Single	cDNA	66250617	prefed (day 0) control carcass
SRR3744472	SRP077936	Illumina HiSeq 2000	Single	cDNA	74892694	prefed (day 0) control midgut
SRR3744473	SRP077936	Illumina HiSeq 2000	Single	cDNA	78005752	day 1 control carcass
SRR3744474	SRP077936	Illumina HiSeq 2000	Single	cDNA	78849641	day 1 control midgut
SRR3744475	SRP077936	Illumina HiSeq 2000	Single	cDNA	72692451	day 1 DENV-fed carcass
SRR3744476	SRP077936	Illumina HiSeq 2000	Single	cDNA	74853072	day 1 DENV-fed midgut
SRR3744477	SRP077936	Illumina HiSeq 2000	Single	cDNA	77004570	day 5 control carcass
SRR3744478	SRP077936	Illumina HiSeq 2000	Single	cDNA	81128381	day 5 control midgut
SRR3744479	SRP077936	Illumina HiSeq 2000	Single	cDNA	76626387	day 5 DENV-fed carcass
SRR3744480	SRP077936	Illumina HiSeq 2000	Single	cDNA	82992873	day 5 DENV-fed midgut
SRR3877964	SRP077936	Illumina HiSeq 2000	Single	cDNA	20471620	prefed (day 0) control carcass
SRR3877965	SRP077936	Illumina HiSeq 2000	Single	cDNA	20261597	prefed (day 0) control carcass
SRR3877966	SRP077936	Illumina HiSeq 2000	Single	cDNA	25517400	prefed (day 0) control carcass
SRR3877967	SRP077936	Illumina HiSeq 2000	Single	cDNA	23538491	prefed (day 0) control midgut
SRR3877968	SRP077936	Illumina HiSeq 2000	Single	cDNA	24508477	prefed (day 0) control midgut
SRR3877969	SRP077936	Illumina HiSeq 2000	Single	cDNA	26845726	prefed (day 0) control midgut
SRR3877970	SRP077936	Illumina HiSeq 2000	Single	cDNA	23811549	day 1 control carcass
SRR3877971	SRP077936	Illumina HiSeq 2000	Single	cDNA	26145019	day 1 control carcass
SRR3877972	SRP077936	Illumina HiSeq 2000	Single	cDNA	28049184	day 1 control carcass
SRR3877973	SRP077936	Illumina HiSeq 2000	Single	cDNA	25194913	day 1 control midgut
SRR3877974	SRP077936	Illumina HiSeq 2000	Single	cDNA	26570838	day 1 control midgut
SRR3877975	SRP077936	Illumina HiSeq 2000	Single	cDNA	27083890	day 1 control midgut
SRR3877976	SRP077936	Illumina HiSeq 2000	Single	cDNA	22283221	day 1 DENV-fed midgut
SRR3877977	SRP077936	Illumina HiSeq 2000	Single	cDNA	27012875	day 1 DENV-fed midgut
SRR3877978	SRP077936	Illumina HiSeq 2000	Single	cDNA	25556976	day 1 DENV-fed midgut
SRR3877979	SRP077936	Illumina HiSeq 2000	Single	cDNA	21189425	day 1 DENV-fed carcass
SRR3877980	SRP077936	Illumina HiSeq 2000	Single	cDNA	25195184	day 1 DENV-fed carcass
SRR3877981	SRP077936	Illumina HiSeq 2000	Single	cDNA	26307842	day 1 DENV-fed carcass
SRR3877982	SRP077936	Illumina HiSeq 2000	Single	cDNA	22765342	day 5 control carcass
SRR3877983	SRP077936	Illumina HiSeq 2000	Single	cDNA	26565880	day 5 control carcass
SRR3877984	SRP077936	Illumina HiSeq 2000	Single	cDNA	27673348	day 5 control carcass
SRR3877985	SRP077936	Illumina HiSeq 2000	Single	cDNA	25647558	day 5 control midgut
SRR3877986	SRP077936	Illumina HiSeq 2000	Single	cDNA	27670589	day 5 control midgut
SRR3877987	SRP077936	Illumina HiSeq 2000	Single	cDNA	27810234	day 5 control midgut
SRR3877988	SRP077936	Illumina HiSeq 2000	Single	cDNA	21858559	day 5 DENV-fed carcass
SRR3877989	SRP077936	Illumina HiSeq 2000	Single	cDNA	26853269	day 5 DENV-fed carcass
SRR3877990	SRP077936	Illumina HiSeq 2000	Single	cDNA	27914559	day 5 DENV-fed carcass
SRR3877991	SRP077936	Illumina HiSeq 2000	Single	cDNA	25536299	day 5 DENV-fed midgut
SRR3877992	SRP077936	Illumina HiSeq 2000	Single	cDNA	28440089	day 5 DENV-fed midgut
SRR3877993	SRP077936	Illumina HiSeq 2000	Single	cDNA	29016485	day 5 DENV-fed midgut
SRR1924197	SRP056407	Illumina HiScanSQ	Paired	cDNA	44273606	Malpighian tubules Aedes albopictus before and at 3 h, 12 h, and 24 h after blood feeding
SRR1927172	SRP056407	Illumina HiScanSQ	Paired	cDNA	27806037	Malpighian tubules Aedes albopictus before and at 3 h, 12 h, and 24 h after blood feeding
SRR1927287	SRP056407	Illumina HiScanSQ	Paired	cDNA	31046263	Malpighian tubules Aedes albopictus before and at 3 h, 12 h, and 24 h after blood feeding
SRR1928080	SRP056407	Illumina HiScanSQ	Paired	cDNA	29465668	Malpighian tubules Aedes albopictus before and at 3 h, 12 h, and 24 h after blood feeding
SRR1928088	SRP056407	Illumina HiScanSQ	Paired	cDNA	27487576	Malpighian tubules Aedes albopictus before and at 3 h, 12 h, and 24 h after blood feeding
SRR1928098	SRP056407	Illumina HiScanSQ	Paired	cDNA	30235556	Malpighian tubules Aedes albopictus before and at 3 h, 12 h, and 24 h after blood feeding
SRR1928102	SRP056407	Illumina HiScanSQ	Paired	cDNA	27326423	Malpighian tubules Aedes albopictus before and at 3 h, 12 h, and 24 h after blood feeding
SRR3205660	SRP056407	Illumina HiSeq 2000	Paired	cDNA	14913092	0hr_2
SRR3205661	SRP056407	Illumina HiSeq 2000	Paired	cDNA	9810221	0hr_3
SRR3205662	SRP056407	Illumina HiSeq 2000	Paired	cDNA	8060902	12h_4 blood-fed
SRR3205663	SRP056407	Illumina HiSeq 2000	Paired	cDNA	7435375	12h_5 blood-fed
SRR3205664	SRP056407	Illumina HiSeq 2000	Paired	cDNA	7245363	24h_3 blood-fed
SRR3205665	SRP056407	Illumina HiSeq 2000	Paired	cDNA	9001321	24h_4 blood-fed
SRR3205666	SRP056407	Illumina HiSeq 2000	Paired	cDNA	8138946	3hr_2 nonblood-fed
SRR3205667	SRP056407	Illumina HiSeq 2000	Paired	cDNA	8490881	3h_5 nonblood-fed
SRR3205668	SRP056407	Illumina HiSeq 2000	Paired	cDNA	7221472	12h_3 nonblood-fed
SRR3205669	SRP056407	Illumina HiSeq 2000	Paired	cDNA	7558125	12h_4 nonblood-fed
SRR3205670	SRP056407	Illumina HiSeq 2000	Paired	cDNA	7593723	24h_3 nonblood-fed
SRR3205671	SRP056407	Illumina HiSeq 2000	Paired	cDNA	7047045	24h_5 nonblood-fed
SRR3205672	SRP056407	Illumina HiSeq 2000	Paired	cDNA	7466061	3h_2 blood-fed
SRR3205673	SRP056407	Illumina HiSeq 2000	Paired	cDNA	7682050	3h_3 blood-fed
SRR652072	SRP018112	Illumina HiSeq 1000	Paired	cDNA	16763901	Diapause 11d pharate larvae, rep 1b
SRR652088	SRP018112	Illumina HiSeq 1000	Paired	cDNA	22662769	Diapause 11d pharate larvae, rep 2
SRR652090	SRP018112	Illumina HiSeq 1000	Paired	cDNA	20774397	Diapause 11d pharate larvae, rep 4
SRR652091	SRP018112	Illumina HiSeq 1000	Paired	cDNA	30044614	Diapause 21d pharate larvae, rep 1
SRR652092	SRP018112	Illumina HiSeq 1000	Paired	cDNA	13846519	Diapause 21d pharate larvae, rep 2
SRR652097	SRP018112	Illumina HiSeq 1000	Paired	cDNA	19780255	Diapause 21d pharate larvae, rep 4
SRR652098	SRP018112	Illumina HiSeq 1000	Paired	cDNA	16251497	Diapause 40d pharate larvae, rep 2
SRR652099	SRP018112	Illumina HiSeq 1000	Paired	cDNA	14175191	Diapause 40d pharate larvae, rep 3
SRR652100	SRP018112	Illumina HiSeq 1000	Paired	cDNA	32603027	Diapause 40d pharate larvae, rep 4
SRR652101	SRP018112	Illumina HiSeq 1000	Paired	cDNA	23017359	Non-diapause 11d pharate larvae, rep 1
SRR652102	SRP018112	Illumina HiSeq 1000	Paired	cDNA	8471726	Non-diapause 11d pharate larvae, rep 2
SRR652103	SRP018112	Illumina HiSeq 1000	Paired	cDNA	11187780	Non-diapause 11d pharate larvae, rep 4
SRR652116	SRP018112	Illumina HiSeq 1000	Paired	cDNA	10109484	Non-diapause 21d pharate larvae, rep 1
SRR652118	SRP018112	Illumina HiSeq 1000	Paired	cDNA	10049292	Non-diapause 21d pharate larvae, rep 3
SRR652119	SRP018112	Illumina HiSeq 1000	Paired	cDNA	19327648	Non-diapause 40d pharate larvae, rep 3
SRR652120	SRP018112	Illumina HiSeq 1000	Paired	cDNA	29312869	Non-diapause 40d pharate larvae, rep 4
SRR672801	SRP018112	Illumina HiSeq 1000	Paired	cDNA	25790839	Non-diapause 21d pharate larvae, rep 2
SRR7990519	SRP164784	Illumina HiSeq 4000	PAIRED	PCR	38531628	Foshan Strain, female adult, replicate 3
SRR7990520	SRP164784	Illumina HiSeq 4000	PAIRED	PCR	39909957	Foshan Strain, male adult, replicate 1
SRR7990521	SRP164784	Illumina HiSeq 4000	PAIRED	PCR	34910279	Foshan Strain, female adult, replicate 1
SRR7990522	SRP164784	Illumina HiSeq 4000	PAIRED	PCR	42498491	Foshan Strain, female adult, replicate 2
SRR7990523	SRP164784	Illumina HiSeq 4000	PAIRED	PCR	46167972	Foshan Strain, male adult, replicate 2
SRR7990524	SRP164784	Illumina HiSeq 4000	PAIRED	PCR	39756729	Foshan Strain, male adult, replicate 3
