# Supplementary material for: Genome-wide identification of Aedes albopictus long noncoding RNAs and their association with dengue and Zika virus infection
Source: PLoS Negl Trop Dis. 2021 Jan 22;15(1):e0008351. doi: 10.1371/journal.pntd.0008351 (PMC7872224; doi:10.1371/journal.pntd.0008351)
Supplement: S2 Table — (XLSX) [file pntd.0008351.s002.xlsx]

## Sheet: intergenic
Transcript ID	Scaffold	Start	End	Strand	Loci ID
lncRNA_62.1	NW_021837045.1	1854918	1855359	positive	XLOC_000025
lncRNA_62.2	NW_021837045.1	1854919	1855237	positive	XLOC_000025
lncRNA_84.1	NW_021837045.1	2550573	2550897	positive	XLOC_000034
lncRNA_88.1	NW_021837045.1	2583101	2588160	positive	XLOC_000036
lncRNA_293.1	NW_021837045.1	8633357	8633560	positive	XLOC_000125
lncRNA_391.1	NW_021837045.1	11598734	11599055	positive	XLOC_000163
lncRNA_394.1	NW_021837045.1	11660923	11661386	positive	XLOC_000165
lncRNA_398.1	NW_021837045.1	12074793	12075831	positive	XLOC_000167
lncRNA_432.1	NW_021837045.1	13341226	13342606	positive	XLOC_000181
lncRNA_459.1	NW_021837045.1	14757820	14761272	positive	XLOC_000193
lncRNA_467.3	NW_021837045.1	15057376	15063767	positive	XLOC_000199
lncRNA_467.4	NW_021837045.1	15058343	15064907	positive	XLOC_000199
lncRNA_467.7	NW_021837045.1	15058937	15065121	positive	XLOC_000199
lncRNA_467.8	NW_021837045.1	15059274	15065121	positive	XLOC_000199
lncRNA_484.1	NW_021837045.1	15848429	15848857	positive	XLOC_000205
lncRNA_548.3	NW_021837045.1	17469838	17480575	positive	XLOC_000229
lncRNA_548.4	NW_021837045.1	17469839	17480575	positive	XLOC_000229
lncRNA_571.5	NW_021837045.1	18013225	18015057	positive	XLOC_000239
lncRNA_571.3	NW_021837045.1	18013225	18015057	positive	XLOC_000239
lncRNA_576.1	NW_021837045.1	18079478	18080345	positive	XLOC_000241
lncRNA_668.1	NW_021837045.1	20797819	20798171	positive	XLOC_000276
lncRNA_698.1	NW_021837045.1	22223368	22224214	positive	XLOC_000290
lncRNA_700.1	NW_021837045.1	22293169	22293459	positive	XLOC_000291
lncRNA_703.1	NW_021837045.1	22710243	22714103	positive	XLOC_000293
lncRNA_709.1	NW_021837045.1	23031864	23032343	positive	XLOC_000295
lncRNA_759.1	NW_021837045.1	25754580	25756434	positive	XLOC_000318
lncRNA_786.1	NW_021837045.1	27052569	27052901	positive	XLOC_000327
lncRNA_837.1	NW_021837045.1	28772553	28773676	positive	XLOC_000355
lncRNA_860.1	NW_021837045.1	29654510	29654823	positive	XLOC_000367
lncRNA_861.1	NW_021837045.1	29660893	29662874	positive	XLOC_000368
lncRNA_936.2	NW_021837045.1	32559648	32570442	positive	XLOC_000396
lncRNA_959.1	NW_021837045.1	32852568	32853300	positive	XLOC_000406
lncRNA_999.1	NW_021837045.1	34469280	34477501	positive	XLOC_000429
lncRNA_1002.1	NW_021837045.1	34602035	34602245	positive	XLOC_000431
lncRNA_1008.1	NW_021837045.1	34780860	34796942	positive	XLOC_000434
lncRNA_1008.5	NW_021837045.1	34780867	34796942	positive	XLOC_000434
lncRNA_1008.7	NW_021837045.1	34780867	34796942	positive	XLOC_000434
lncRNA_1008.6	NW_021837045.1	34780867	34796942	positive	XLOC_000434
lncRNA_1008.4	NW_021837045.1	34780867	34796942	positive	XLOC_000434
lncRNA_1008.3	NW_021837045.1	34780867	34796942	positive	XLOC_000434
lncRNA_1008.2	NW_021837045.1	34780867	34796942	positive	XLOC_000434
lncRNA_1008.9	NW_021837045.1	34780870	34796942	positive	XLOC_000434
lncRNA_1008.10	NW_021837045.1	34780870	34796942	positive	XLOC_000434
lncRNA_1008.12	NW_021837045.1	34780873	34796942	positive	XLOC_000434
lncRNA_1008.14	NW_021837045.1	34780876	34796942	positive	XLOC_000434
lncRNA_1008.15	NW_021837045.1	34780882	34781568	positive	XLOC_000434
lncRNA_1026.1	NW_021837045.1	35603996	35611458	positive	XLOC_000445
lncRNA_1029.1	NW_021837045.1	35764235	35799279	positive	XLOC_000446
lncRNA_1046.1	NW_021837045.1	36260701	36261244	positive	XLOC_000454
lncRNA_1050.1	NW_021837045.1	36328622	36328976	positive	XLOC_000456
lncRNA_1085.1	NW_021837045.1	38147495	38148128	positive	XLOC_000474
lncRNA_1130.1	NW_021837045.1	39548680	39549100	positive	XLOC_000493
lncRNA_1131.1	NW_021837045.1	39559183	39634889	positive	XLOC_000494
lncRNA_1131.2	NW_021837045.1	39633897	39634889	positive	XLOC_000494
lncRNA_1133.1	NW_021837045.1	39605469	39606215	positive	XLOC_000495
lncRNA_1136.1	NW_021837045.1	39665397	39665759	positive	XLOC_000496
lncRNA_1179.1	NW_021837045.1	41234476	41236009	positive	XLOC_000514
lncRNA_1220.1	NW_021837045.1	42850807	42851429	positive	XLOC_000529
lncRNA_1272.1	NW_021837045.1	45790518	45790992	positive	XLOC_000548
lncRNA_1303.1	NW_021837045.1	48153006	48153351	positive	XLOC_000557
lncRNA_1326.1	NW_021837045.1	49219521	49220171	positive	XLOC_000567
lncRNA_1369.1	NW_021837045.1	50756170	50756959	positive	XLOC_000587
lncRNA_1380.2	NW_021837045.1	51114843	51115833	positive	XLOC_000592
lncRNA_1382.1	NW_021837045.1	51125987	51126199	positive	XLOC_000594
lncRNA_1416.1	NW_021837045.1	51818031	51818858	positive	XLOC_000613
lncRNA_1416.2	NW_021837045.1	51818042	51818858	positive	XLOC_000613
lncRNA_1426.1	NW_021837045.1	52401452	52401670	positive	XLOC_000617
lncRNA_1443.1	NW_021837045.1	52880786	52881167	positive	XLOC_000624
lncRNA_1471.1	NW_021837045.1	54308164	54309076	positive	XLOC_000636
lncRNA_1490.1	NW_021837045.1	54564106	54565793	positive	XLOC_000644
lncRNA_1519.1	NW_021837045.1	55200313	55201998	positive	XLOC_000658
lncRNA_1525.1	NW_021837045.1	55347923	55348973	positive	XLOC_000661
lncRNA_1562.1	NW_021837045.1	57124206	57124607	positive	XLOC_000678
lncRNA_1582.1	NW_021837045.1	57714270	57715056	positive	XLOC_000689
lncRNA_1615.1	NW_021837045.1	58618306	58619483	positive	XLOC_000709
lncRNA_1621.1	NW_021837045.1	59022773	59023352	positive	XLOC_000713
lncRNA_1624.3	NW_021837045.1	59089362	59090521	positive	XLOC_000714
lncRNA_1639.1	NW_021837045.1	59946991	59947485	positive	XLOC_000723
lncRNA_1654.1	NW_021837045.1	60345540	60345852	positive	XLOC_000728
lncRNA_1683.1	NW_021837045.1	61988896	61989142	positive	XLOC_000739
lncRNA_1721.4	NW_021837045.1	64412213	64495352	positive	XLOC_000758
lncRNA_1721.6	NW_021837045.1	64442764	64495352	positive	XLOC_000758
lncRNA_1735.1	NW_021837045.1	64966891	64992643	positive	XLOC_000762
lncRNA_1735.3	NW_021837045.1	64966947	64989550	positive	XLOC_000762
lncRNA_1735.2	NW_021837045.1	64966947	64989550	positive	XLOC_000762
lncRNA_1761.1	NW_021837045.1	66497546	66499079	positive	XLOC_000774
lncRNA_1769.1	NW_021837045.1	66948024	66948328	positive	XLOC_000779
lncRNA_1795.1	NW_021837045.1	67988315	67988698	positive	XLOC_000789
lncRNA_1833.1	NW_021837045.1	70003839	70004110	positive	XLOC_000808
lncRNA_1849.1	NW_021837045.1	70924878	70925268	positive	XLOC_000815
lncRNA_1915.1	NW_021837045.1	73997212	73997833	positive	XLOC_000857
lncRNA_1917.5	NW_021837045.1	74560708	74575648	positive	XLOC_000858
lncRNA_1917.4	NW_021837045.1	74559883	74560461	positive	XLOC_000861
lncRNA_1945.12	NW_021837045.1	76046925	76048318	positive	XLOC_000874
lncRNA_1945.9	NW_021837045.1	76046925	76048512	positive	XLOC_000874
lncRNA_1945.6	NW_021837045.1	76046925	76105671	positive	XLOC_000874
lncRNA_1945.11	NW_021837045.1	76046925	76105671	positive	XLOC_000874
lncRNA_1990.1	NW_021837045.1	79168973	79170183	positive	XLOC_000895
lncRNA_1990.3	NW_021837045.1	79169085	79171312	positive	XLOC_000895
lncRNA_2069.1	NW_021837045.1	80962337	80962628	positive	XLOC_000931
lncRNA_2084.2	NW_021837045.1	81610407	81618806	positive	XLOC_000940
lncRNA_2084.1	NW_021837045.1	81610407	81618806	positive	XLOC_000940
lncRNA_2120.1	NW_021837045.1	84442848	84443328	positive	XLOC_000957
lncRNA_2238.1	NW_021837045.1	90254669	90264963	positive	XLOC_001012
lncRNA_2242.1	NW_021837045.1	90333687	90333998	positive	XLOC_001015
lncRNA_2250.1	NW_021837045.1	90369872	90370130	positive	XLOC_001018
lncRNA_2313.2	NW_021837045.1	93575573	93577769	positive	XLOC_001051
lncRNA_2328.1	NW_021837045.1	94839288	94839583	positive	XLOC_001057
lncRNA_2391.1	NW_021837045.1	97843746	97844208	positive	XLOC_001082
lncRNA_2398.1	NW_021837045.1	98293048	98293359	positive	XLOC_001085
lncRNA_2448.2	NW_021837045.1	100560072	100561871	positive	XLOC_001109
lncRNA_2448.3	NW_021837045.1	100560085	100562107	positive	XLOC_001109
lncRNA_2524.1	NW_021837045.1	103071712	103072424	positive	XLOC_001143
lncRNA_2559.1	NW_021837045.1	104563137	104576542	positive	XLOC_001162
lncRNA_2566.1	NW_021837045.1	104787736	104788038	positive	XLOC_001164
lncRNA_2567.1	NW_021837045.1	104801381	104801675	positive	XLOC_001165
lncRNA_2570.1	NW_021837045.1	104928161	104928453	positive	XLOC_001168
lncRNA_2608.1	NW_021837045.1	107697430	107697799	positive	XLOC_001186
lncRNA_2632.2	NW_021837045.1	108517519	108517889	positive	XLOC_001197
lncRNA_2641.1	NW_021837045.1	108719763	108720271	positive	XLOC_001203
lncRNA_2690.1	NW_021837045.1	110177401	110177749	positive	XLOC_001223
lncRNA_2701.1	NW_021837045.1	110536812	110537067	positive	XLOC_001228
lncRNA_2737.1	NW_021837045.1	112401993	112402702	positive	XLOC_001248
lncRNA_2771.2	NW_021837045.1	113502238	113505636	positive	XLOC_001261
lncRNA_2771.4	NW_021837045.1	113502298	113534853	positive	XLOC_001261
lncRNA_2771.5	NW_021837045.1	113502299	113505636	positive	XLOC_001261
lncRNA_2809.41	NW_021837045.1	114555429	114577211	positive	XLOC_001274
lncRNA_2809.45	NW_021837045.1	114555437	114606667	positive	XLOC_001274
lncRNA_2841.1	NW_021837045.1	115687614	115687974	positive	XLOC_001283
lncRNA_2845.1	NW_021837045.1	115759209	115759760	positive	XLOC_001285
lncRNA_2933.1	NW_021837045.1	119584158	119584367	positive	XLOC_001330
lncRNA_2940.1	NW_021837045.1	119869197	119876759	positive	XLOC_001333
lncRNA_2952.1	NW_021837045.1	120361966	120369392	positive	XLOC_001339
lncRNA_2968.1	NW_021837045.1	121619269	121619753	positive	XLOC_001344
lncRNA_2974.1	NW_021837045.1	121963307	121963532	positive	XLOC_001345
lncRNA_2995.1	NW_021837045.1	123045013	123045382	positive	XLOC_001358
lncRNA_3023.1	NW_021837045.1	124178995	124179322	positive	XLOC_001371
lncRNA_3038.1	NW_021837045.1	124865267	124865816	positive	XLOC_001377
lncRNA_3056.1	NW_021837045.1	124965043	124966604	positive	XLOC_001384
lncRNA_3079.1	NW_021837045.1	125989028	125989413	positive	XLOC_001426
lncRNA_3083.6	NW_021837045.1	126007283	126008124	positive	XLOC_001427
lncRNA_3083.9	NW_021837045.1	126007287	126008124	positive	XLOC_001427
lncRNA_3083.11	NW_021837045.1	126007296	126008124	positive	XLOC_001427
lncRNA_3111.1	NW_021837045.1	126844336	126844804	positive	XLOC_001452
lncRNA_3134.1	NW_021837045.1	127962328	127962922	positive	XLOC_001464
lncRNA_3187.1	NW_021837045.1	130261916	130262613	positive	XLOC_001479
lncRNA_3191.1	NW_021837045.1	130285206	130286244	positive	XLOC_001480
lncRNA_3219.1	NW_021837045.1	130729806	130736954	positive	XLOC_001495
lncRNA_3244.2	NW_021837045.1	131446847	131447172	positive	XLOC_001511
lncRNA_3259.1	NW_021837045.1	132028320	132028584	positive	XLOC_001519
lncRNA_3288.1	NW_021837045.1	133043617	133044585	positive	XLOC_001538
lncRNA_3342.1	NW_021837045.1	135077341	135095000	positive	XLOC_001564
lncRNA_3348.1	NW_021837045.1	135164608	135185930	positive	XLOC_001570
lncRNA_3353.1	NW_021837045.1	135248171	135248577	positive	XLOC_001575
lncRNA_3358.1	NW_021837045.1	135286639	135286873	positive	XLOC_001578
lncRNA_3418.1	NW_021837045.1	137069455	137078681	positive	XLOC_001599
lncRNA_3424.1	NW_021837045.1	137139482	137139852	positive	XLOC_001602
lncRNA_3439.1	NW_021837045.1	137324871	137325642	positive	XLOC_001606
lncRNA_3451.1	NW_021837045.1	137397229	137400631	positive	XLOC_001607
lncRNA_3473.1	NW_021837045.1	137770087	137778959	positive	XLOC_001614
lncRNA_3486.1	NW_021837045.1	138384416	138385073	positive	XLOC_001620
lncRNA_3496.1	NW_021837045.1	138652290	138657865	positive	XLOC_001628
lncRNA_3514.1	NW_021837045.1	139301436	139303353	positive	XLOC_001635
lncRNA_3525.1	NW_021837045.1	140149492	140149808	positive	XLOC_001641
lncRNA_3525.3	NW_021837045.1	140149510	140149808	positive	XLOC_001641
lncRNA_3542.1	NW_021837045.1	140864391	140921161	positive	XLOC_001652
lncRNA_3542.4	NW_021837045.1	140864670	140879863	positive	XLOC_001652
lncRNA_3547.1	NW_021837045.1	141253641	141253906	positive	XLOC_001654
lncRNA_3588.22	NW_021837045.1	142617947	142619533	positive	XLOC_001674
lncRNA_3588.21	NW_021837045.1	142617947	142619533	positive	XLOC_001674
lncRNA_3627.5	NW_021837045.1	143768670	143769993	positive	XLOC_001691
lncRNA_3711.1	NW_021837045.1	146401170	146401378	positive	XLOC_001723
lncRNA_3720.1	NW_021837045.1	146692365	146692606	positive	XLOC_001727
lncRNA_3770.1	NW_021837045.1	148251651	148252792	positive	XLOC_001752
lncRNA_3779.6	NW_021837045.1	148825798	148844795	positive	XLOC_001757
lncRNA_3846.1	NW_021837045.1	150988898	151061045	positive	XLOC_001788
lncRNA_3868.1	NW_021837045.1	151563041	151632094	positive	XLOC_001795
lncRNA_3868.4	NW_021837045.1	151624214	151632094	positive	XLOC_001795
lncRNA_3868.3	NW_021837045.1	151624214	151667495	positive	XLOC_001795
lncRNA_3868.2	NW_021837045.1	151624214	151713959	positive	XLOC_001795
lncRNA_3887.1	NW_021837045.1	152026803	152027132	positive	XLOC_001805
lncRNA_3892.1	NW_021837045.1	152296715	152297081	positive	XLOC_001808
lncRNA_3969.2	NW_021837045.1	154957145	154959269	positive	XLOC_001842
lncRNA_3969.1	NW_021837045.1	154957145	154959269	positive	XLOC_001842
lncRNA_3977.1	NW_021837045.1	155731121	155731367	positive	XLOC_001846
lncRNA_4038.1	NW_021837045.1	157980137	157980345	positive	XLOC_001871
lncRNA_4099.1	NW_021837045.1	160007567	160007943	positive	XLOC_001899
lncRNA_4104.1	NW_021837045.1	160107717	160108270	positive	XLOC_001902
lncRNA_4163.1	NW_021837045.1	162097531	162097883	positive	XLOC_001934
lncRNA_4163.2	NW_021837045.1	162097532	162097883	positive	XLOC_001934
lncRNA_4231.1	NW_021837045.1	166473371	166473920	positive	XLOC_001969
lncRNA_4259.1	NW_021837045.1	167332893	167333874	positive	XLOC_001983
lncRNA_4359.1	NW_021837045.1	172501274	172501649	positive	XLOC_002031
lncRNA_4367.1	NW_021837045.1	173574929	173583281	positive	XLOC_002036
lncRNA_4459.1	NW_021837045.1	179768843	179770520	positive	XLOC_002071
lncRNA_4479.1	NW_021837045.1	180456001	180456422	positive	XLOC_002081
lncRNA_4519.10	NW_021837045.1	181587692	181589392	positive	XLOC_002105
lncRNA_4563.1	NW_021837045.1	182776978	182777714	positive	XLOC_002124
lncRNA_4570.1	NW_021837045.1	183001585	183003599	positive	XLOC_002129
lncRNA_4591.1	NW_021837045.1	183534717	183534999	positive	XLOC_002139
lncRNA_4643.1	NW_021837045.1	185113724	185114044	positive	XLOC_002168
lncRNA_4821.1	NW_021837045.1	193708448	193711126	positive	XLOC_002248
lncRNA_4821.2	NW_021837045.1	193709146	193711126	positive	XLOC_002248
lncRNA_30.1	NW_021837045.1	763603	764918	negative	XLOC_002292
lncRNA_48.1	NW_021837045.1	1132411	1135273	negative	XLOC_002303
lncRNA_73.1	NW_021837045.1	2167138	2167458	negative	XLOC_002315
lncRNA_76.2	NW_021837045.1	2487608	2488648	negative	XLOC_002317
lncRNA_87.2	NW_021837045.1	2573637	2577105	negative	XLOC_002323
lncRNA_90.1	NW_021837045.1	2593742	2594961	negative	XLOC_002324
lncRNA_90.2	NW_021837045.1	2593786	2594961	negative	XLOC_002324
lncRNA_156.1	NW_021837045.1	4078227	4078558	negative	XLOC_002352
lncRNA_166.1	NW_021837045.1	4617928	4618186	negative	XLOC_002362
lncRNA_181.1	NW_021837045.1	5100648	5100978	negative	XLOC_002371
lncRNA_220.1	NW_021837045.1	6414400	6415043	negative	XLOC_002388
lncRNA_220.2	NW_021837045.1	6414475	6415043	negative	XLOC_002388
lncRNA_227.1	NW_021837045.1	6779487	6783957	negative	XLOC_002391
lncRNA_277.1	NW_021837045.1	7917167	7917498	negative	XLOC_002411
lncRNA_345.1	NW_021837045.1	9553315	9554292	negative	XLOC_002434
lncRNA_363.1	NW_021837045.1	10447054	10452614	negative	XLOC_002442
lncRNA_382.1	NW_021837045.1	11256887	11263813	negative	XLOC_002454
lncRNA_410.1	NW_021837045.1	12540229	12542223	negative	XLOC_002465
lncRNA_410.7	NW_021837045.1	12540350	12541820	negative	XLOC_002465
lncRNA_416.1	NW_021837045.1	12708680	12708946	negative	XLOC_002467
lncRNA_433.1	NW_021837045.1	13362015	13366593	negative	XLOC_002476
lncRNA_460.1	NW_021837045.1	14760499	14761297	negative	XLOC_002491
lncRNA_466.2	NW_021837045.1	15056688	15062744	negative	XLOC_002493
lncRNA_466.3	NW_021837045.1	15056809	15063204	negative	XLOC_002493
lncRNA_466.4	NW_021837045.1	15056942	15065115	negative	XLOC_002493
lncRNA_466.5	NW_021837045.1	15057138	15065115	negative	XLOC_002493
lncRNA_466.6	NW_021837045.1	15057360	15063204	negative	XLOC_002493
lncRNA_466.9	NW_021837045.1	15057383	15063204	negative	XLOC_002493
lncRNA_466.11	NW_021837045.1	15057744	15065043	negative	XLOC_002493
lncRNA_466.10	NW_021837045.1	15057744	15065115	negative	XLOC_002493
lncRNA_466.13	NW_021837045.1	15058343	15065115	negative	XLOC_002493
lncRNA_466.14	NW_021837045.1	15058348	15065043	negative	XLOC_002493
lncRNA_486.2	NW_021837045.1	15884917	15886435	negative	XLOC_002506
lncRNA_500.1	NW_021837045.1	16114516	16114764	negative	XLOC_002515
lncRNA_539.1	NW_021837045.1	17205651	17206230	negative	XLOC_002537
lncRNA_549.1	NW_021837045.1	17479898	17480586	negative	XLOC_002540
lncRNA_637.1	NW_021837045.1	19699477	19704495	negative	XLOC_002588
lncRNA_666.2	NW_021837045.1	20770152	20770734	negative	XLOC_002597
lncRNA_666.1	NW_021837045.1	20770152	20770734	negative	XLOC_002597
lncRNA_685.8	NW_021837045.1	22128479	22139588	negative	XLOC_002605
lncRNA_685.10	NW_021837045.1	22128587	22139588	negative	XLOC_002605
lncRNA_685.11	NW_021837045.1	22129639	22139588	negative	XLOC_002605
lncRNA_685.12	NW_021837045.1	22139061	22139410	negative	XLOC_002605
lncRNA_701.9	NW_021837045.1	22624639	22640296	negative	XLOC_002612
lncRNA_701.10	NW_021837045.1	22624667	22640296	negative	XLOC_002612
lncRNA_701.11	NW_021837045.1	22624702	22625731	negative	XLOC_002612
lncRNA_701.13	NW_021837045.1	22624710	22640296	negative	XLOC_002612
lncRNA_701.12	NW_021837045.1	22624710	22640296	negative	XLOC_002612
lncRNA_780.1	NW_021837045.1	26620111	26620869	negative	XLOC_002649
lncRNA_780.2	NW_021837045.1	26620113	26620869	negative	XLOC_002649
lncRNA_862.1	NW_021837045.1	29662321	29662874	negative	XLOC_002683
lncRNA_862.2	NW_021837045.1	29662322	29662874	negative	XLOC_002683
lncRNA_900.1	NW_021837045.1	31615457	31615699	negative	XLOC_002701
lncRNA_907.17	NW_021837045.1	32111326	32112449	negative	XLOC_002705
lncRNA_907.32	NW_021837045.1	32111340	32112220	negative	XLOC_002705
lncRNA_916.1	NW_021837045.1	32268433	32268754	negative	XLOC_002710
lncRNA_935.1	NW_021837045.1	32559536	32562237	negative	XLOC_002722
lncRNA_944.1	NW_021837045.1	32700839	32701521	negative	XLOC_002725
lncRNA_958.1	NW_021837045.1	32832459	32832756	negative	XLOC_002731
lncRNA_1020.1	NW_021837045.1	35211387	35212166	negative	XLOC_002752
lncRNA_1041.1	NW_021837045.1	36056304	36056616	negative	XLOC_002764
lncRNA_1051.1	NW_021837045.1	36464176	36464568	negative	XLOC_002768
lncRNA_1060.2	NW_021837045.1	37003271	37006826	negative	XLOC_002772
lncRNA_1132.1	NW_021837045.1	39604696	39605188	negative	XLOC_002806
lncRNA_1134.1	NW_021837045.1	39646375	39648180	negative	XLOC_002807
lncRNA_1134.2	NW_021837045.1	39647125	39648180	negative	XLOC_002807
lncRNA_1134.3	NW_021837045.1	39647444	39648180	negative	XLOC_002807
lncRNA_1187.1	NW_021837045.1	41801369	41801792	negative	XLOC_002834
lncRNA_1212.3	NW_021837045.1	42251012	42251932	negative	XLOC_002843
lncRNA_1226.2	NW_021837045.1	42931829	42933581	negative	XLOC_002848
lncRNA_1231.1	NW_021837045.1	43260049	43263568	negative	XLOC_002851
lncRNA_1231.2	NW_021837045.1	43260065	43263568	negative	XLOC_002851
lncRNA_1245.1	NW_021837045.1	44181207	44181656	negative	XLOC_002860
lncRNA_1309.1	NW_021837045.1	48432391	48433081	negative	XLOC_002896
lncRNA_1321.1	NW_021837045.1	49040897	49083574	negative	XLOC_002900
lncRNA_1329.1	NW_021837045.1	49398941	49399906	negative	XLOC_002904
lncRNA_1342.1	NW_021837045.1	49875199	49875521	negative	XLOC_002910
lncRNA_1361.1	NW_021837045.1	50636875	50637550	negative	XLOC_002920
lncRNA_1363.1	NW_021837045.1	50645844	50646248	negative	XLOC_002921
lncRNA_1376.4	NW_021837045.1	50987593	51001518	negative	XLOC_002928
lncRNA_1376.5	NW_021837045.1	50997349	51001518	negative	XLOC_002928
lncRNA_1442.1	NW_021837045.1	52880385	52880936	negative	XLOC_002958
lncRNA_1445.1	NW_021837045.1	52893882	52899330	negative	XLOC_002960
lncRNA_1475.1	NW_021837045.1	54376688	54377384	negative	XLOC_002975
lncRNA_1489.2	NW_021837045.1	54564106	54565457	negative	XLOC_002982
lncRNA_1489.1	NW_021837045.1	54564106	54566275	negative	XLOC_002982
lncRNA_1489.3	NW_021837045.1	54564868	54566275	negative	XLOC_002982
lncRNA_1600.1	NW_021837045.1	58218462	58218953	negative	XLOC_003026
lncRNA_1608.1	NW_021837045.1	58549231	58549602	negative	XLOC_003030
lncRNA_1614.1	NW_021837045.1	58618225	58618739	negative	XLOC_003031
lncRNA_1628.1	NW_021837045.1	59296439	59297645	negative	XLOC_003040
lncRNA_1686.1	NW_021837045.1	62393729	62394285	negative	XLOC_003069
lncRNA_1736.1	NW_021837045.1	65053652	65054499	negative	XLOC_003092
lncRNA_1775.1	NW_021837045.1	67166825	67167645	negative	XLOC_003109
lncRNA_1780.1	NW_021837045.1	67379671	67380002	negative	XLOC_003114
lncRNA_1793.1	NW_021837045.1	67974813	67975554	negative	XLOC_003121
lncRNA_1810.1	NW_021837045.1	68922098	68922376	negative	XLOC_003133
lncRNA_1817.1	NW_021837045.1	69355641	69390113	negative	XLOC_003135
lncRNA_1825.7	NW_021837045.1	69742995	69744063	negative	XLOC_003139
lncRNA_1825.8	NW_021837045.1	69742999	69744063	negative	XLOC_003139
lncRNA_1916.2	NW_021837045.1	74003543	74004345	negative	XLOC_003193
lncRNA_1951.3	NW_021837045.1	76683663	76712930	negative	XLOC_003206
lncRNA_1951.5	NW_021837045.1	76683929	76711756	negative	XLOC_003206
lncRNA_1951.9	NW_021837045.1	76711765	76712687	negative	XLOC_003206
lncRNA_1951.10	NW_021837045.1	76711770	76712930	negative	XLOC_003206
lncRNA_1953.1	NW_021837045.1	76556441	76556836	negative	XLOC_003208
lncRNA_2018.1	NW_021837045.1	79759077	79759400	negative	XLOC_003242
lncRNA_2071.1	NW_021837045.1	81093196	81093778	negative	XLOC_003269
lncRNA_2083.1	NW_021837045.1	81580515	81644962	negative	XLOC_003273
lncRNA_2085.1	NW_021837045.1	81610477	81618836	negative	XLOC_003274
lncRNA_2094.1	NW_021837045.1	82347548	82347815	negative	XLOC_003281
lncRNA_2119.1	NW_021837045.1	84431361	84431922	negative	XLOC_003291
lncRNA_2129.1	NW_021837045.1	84875435	84875968	negative	XLOC_003295
lncRNA_2179.1	NW_021837045.1	88197370	88197802	negative	XLOC_003319
lncRNA_2181.3	NW_021837045.1	88208854	88210390	negative	XLOC_003320
lncRNA_2181.4	NW_021837045.1	88208865	88213172	negative	XLOC_003320
lncRNA_2181.6	NW_021837045.1	88212265	88213172	negative	XLOC_003320
lncRNA_2200.1	NW_021837045.1	88764197	88764525	negative	XLOC_003334
lncRNA_2229.1	NW_021837045.1	90011913	90012212	negative	XLOC_003352
lncRNA_2234.1	NW_021837045.1	90162145	90163588	negative	XLOC_003355
lncRNA_2237.1	NW_021837045.1	90223676	90223924	negative	XLOC_003357
lncRNA_2299.1	NW_021837045.1	92948656	92948948	negative	XLOC_003382
lncRNA_2310.1	NW_021837045.1	93407038	93407987	negative	XLOC_003390
lncRNA_2327.1	NW_021837045.1	94687788	94688114	negative	XLOC_003400
lncRNA_2392.1	NW_021837045.1	98041783	98042419	negative	XLOC_003428
lncRNA_2420.14	NW_021837045.1	99387140	99405994	negative	XLOC_003444
lncRNA_2430.1	NW_021837045.1	99752623	99760232	negative	XLOC_003448
lncRNA_2441.1	NW_021837045.1	99971369	99971981	negative	XLOC_003452
lncRNA_2445.1	NW_021837045.1	100332186	100332600	negative	XLOC_003456
lncRNA_2450.1	NW_021837045.1	100584926	100585163	negative	XLOC_003459
lncRNA_2475.1	NW_021837045.1	101381149	101381453	negative	XLOC_003469
lncRNA_2597.1	NW_021837045.1	106555624	106567329	negative	XLOC_003519
lncRNA_2601.1	NW_021837045.1	107483959	107484266	negative	XLOC_003521
lncRNA_2609.1	NW_021837045.1	107721918	107722230	negative	XLOC_003527
lncRNA_2657.1	NW_021837045.1	109240448	109240734	negative	XLOC_003545
lncRNA_2722.1	NW_021837045.1	111615661	111629113	negative	XLOC_003575
lncRNA_2752.1	NW_021837045.1	112943360	112943990	negative	XLOC_003586
lncRNA_2768.1	NW_021837045.1	113363885	113364219	negative	XLOC_003592
lncRNA_2774.1	NW_021837045.1	113643241	113645256	negative	XLOC_003596
lncRNA_2799.6	NW_021837045.1	114701111	114713282	negative	XLOC_003608
lncRNA_2799.8	NW_021837045.1	114701115	114713210	negative	XLOC_003608
lncRNA_2799.9	NW_021837045.1	114701115	114713282	negative	XLOC_003608
lncRNA_2799.7	NW_021837045.1	114701115	114713282	negative	XLOC_003608
lncRNA_2799.10	NW_021837045.1	114701254	114713282	negative	XLOC_003608
lncRNA_2808.1	NW_021837045.1	114510580	114510998	negative	XLOC_003614
lncRNA_2867.7	NW_021837045.1	116901582	116902428	negative	XLOC_003649
lncRNA_2867.8	NW_021837045.1	116901948	116913765	negative	XLOC_003649
lncRNA_2880.1	NW_021837045.1	117137453	117137794	negative	XLOC_003657
lncRNA_2924.9	NW_021837045.1	119465165	119507246	negative	XLOC_003675
lncRNA_2939.1	NW_021837045.1	119849698	119850015	negative	XLOC_003683
lncRNA_2978.1	NW_021837045.1	122099154	122099417	negative	XLOC_003703
lncRNA_3092.1	NW_021837045.1	126171665	126172877	negative	XLOC_003799
lncRNA_3164.1	NW_021837045.1	129368705	129369138	negative	XLOC_003858
lncRNA_3184.1	NW_021837045.1	130245632	130246105	negative	XLOC_003868
lncRNA_3220.1	NW_021837045.1	130729993	130736954	negative	XLOC_003886
lncRNA_3250.2	NW_021837045.1	131594983	131595521	negative	XLOC_003903
lncRNA_3270.1	NW_021837045.1	132712933	132713467	negative	XLOC_003906
lncRNA_3272.2	NW_021837045.1	132716689	132717933	negative	XLOC_003907
lncRNA_3308.1	NW_021837045.1	133825918	133826193	negative	XLOC_003927
lncRNA_3340.1	NW_021837045.1	135057109	135058844	negative	XLOC_003942
lncRNA_3361.1	NW_021837045.1	135326607	135327122	negative	XLOC_003948
lncRNA_3366.1	NW_021837045.1	135369662	135371346	negative	XLOC_003952
lncRNA_3368.1	NW_021837045.1	135381721	135382636	negative	XLOC_003954
lncRNA_3369.1	NW_021837045.1	135384287	135384762	negative	XLOC_003955
lncRNA_3380.1	NW_021837045.1	135612132	135613427	negative	XLOC_003963
lncRNA_3383.4	NW_021837045.1	136045199	136045987	negative	XLOC_003965
lncRNA_3398.1	NW_021837045.1	136514465	136534472	negative	XLOC_003975
lncRNA_3425.1	NW_021837045.1	137141064	137141780	negative	XLOC_003986
lncRNA_3426.1	NW_021837045.1	137142072	137142436	negative	XLOC_003987
lncRNA_3427.1	NW_021837045.1	137151570	137167606	negative	XLOC_003988
lncRNA_3432.1	NW_021837045.1	137190629	137192520	negative	XLOC_003991
lncRNA_3438.1	NW_021837045.1	137323355	137323569	negative	XLOC_003997
lncRNA_3441.1	NW_021837045.1	137330610	137331100	negative	XLOC_003999
lncRNA_3442.1	NW_021837045.1	137331372	137331662	negative	XLOC_004000
lncRNA_3443.1	NW_021837045.1	137332170	137332450	negative	XLOC_004001
lncRNA_3445.1	NW_021837045.1	137351556	137352648	negative	XLOC_004004
lncRNA_3448.1	NW_021837045.1	137359888	137369115	negative	XLOC_004007
lncRNA_3456.1	NW_021837045.1	137455445	137455675	negative	XLOC_004012
lncRNA_3461.1	NW_021837045.1	137483157	137488376	negative	XLOC_004015
lncRNA_3474.1	NW_021837045.1	137947835	137951693	negative	XLOC_004024
lncRNA_3476.8	NW_021837045.1	138177808	138178791	negative	XLOC_004025
lncRNA_3476.10	NW_021837045.1	138177956	138178566	negative	XLOC_004025
lncRNA_3476.12	NW_021837045.1	138178279	138178791	negative	XLOC_004025
lncRNA_3546.1	NW_021837045.1	141188899	141189145	negative	XLOC_004058
lncRNA_3576.2	NW_021837045.1	142063910	142064868	negative	XLOC_004073
lncRNA_3625.2	NW_021837045.1	143539304	143540354	negative	XLOC_004097
lncRNA_3705.1	NW_021837045.1	146180460	146192391	negative	XLOC_004138
lncRNA_3769.1	NW_021837045.1	148245329	148250495	negative	XLOC_004171
lncRNA_3775.2	NW_021837045.1	148714940	148721089	negative	XLOC_004175
lncRNA_3780.1	NW_021837045.1	148757401	148757696	negative	XLOC_004176
lncRNA_3814.1	NW_021837045.1	149789670	149790309	negative	XLOC_004192
lncRNA_3819.4	NW_021837045.1	150058666	150059072	negative	XLOC_004198
lncRNA_3830.1	NW_021837045.1	150381387	150381674	negative	XLOC_004203
lncRNA_3835.1	NW_021837045.1	150534430	150543040	negative	XLOC_004207
lncRNA_3869.1	NW_021837045.1	151582362	151583371	negative	XLOC_004225
lncRNA_3869.2	NW_021837045.1	151582394	151583371	negative	XLOC_004225
lncRNA_3894.1	NW_021837045.1	152351577	152352213	negative	XLOC_004238
lncRNA_3970.1	NW_021837045.1	154957145	154959269	negative	XLOC_004278
lncRNA_3973.1	NW_021837045.1	155243763	155251839	negative	XLOC_004280
lncRNA_4181.1	NW_021837045.1	162368251	162369735	negative	XLOC_004376
lncRNA_4181.3	NW_021837045.1	162368325	162369735	negative	XLOC_004376
lncRNA_4223.19	NW_021837045.1	166547042	166548528	negative	XLOC_004394
lncRNA_4223.20	NW_021837045.1	166547236	166548528	negative	XLOC_004394
lncRNA_4223.23	NW_021837045.1	166547601	166548528	negative	XLOC_004394
lncRNA_4223.22	NW_021837045.1	166547601	166548528	negative	XLOC_004394
lncRNA_4223.21	NW_021837045.1	166547601	166548528	negative	XLOC_004394
lncRNA_4237.1	NW_021837045.1	166773350	166774177	negative	XLOC_004400
lncRNA_4245.1	NW_021837045.1	166811203	166812326	negative	XLOC_004403
lncRNA_4361.1	NW_021837045.1	173145639	173146777	negative	XLOC_004455
lncRNA_4436.1	NW_021837045.1	178422230	178422830	negative	XLOC_004489
lncRNA_4436.2	NW_021837045.1	178422384	178422830	negative	XLOC_004489
lncRNA_4437.2	NW_021837045.1	178493922	178495850	negative	XLOC_004490
lncRNA_4484.1	NW_021837045.1	180496161	180496765	negative	XLOC_004510
lncRNA_4504.1	NW_021837045.1	181066780	181067690	negative	XLOC_004518
lncRNA_4536.1	NW_021837045.1	181990966	181993389	negative	XLOC_004533
lncRNA_4555.1	NW_021837045.1	182423761	182424030	negative	XLOC_004543
lncRNA_4578.7	NW_021837045.1	183095996	183096890	negative	XLOC_004551
lncRNA_4587.1	NW_021837045.1	183353145	183353856	negative	XLOC_004556
lncRNA_4625.1	NW_021837045.1	184387260	184387540	negative	XLOC_004574
lncRNA_4653.1	NW_021837045.1	185767007	185767360	negative	XLOC_004583
lncRNA_4676.1	NW_021837045.1	186409868	186410297	negative	XLOC_004594
lncRNA_4725.1	NW_021837045.1	189615315	189615585	negative	XLOC_004621
lncRNA_4745.2	NW_021837045.1	191119624	191121933	negative	XLOC_004633
lncRNA_4807.1	NW_021837045.1	193105662	193106271	negative	XLOC_004662
lncRNA_4838.1	NW_021837045.1	194413254	194413534	negative	XLOC_004672
lncRNA_4886.1	NW_021837046.1	363988	364735	positive	XLOC_005334
lncRNA_4903.3	NW_021837046.1	1150957	1165062	positive	XLOC_005340
lncRNA_4903.4	NW_021837046.1	1150974	1165062	positive	XLOC_005340
lncRNA_4903.5	NW_021837046.1	1151038	1165062	positive	XLOC_005340
lncRNA_4903.6	NW_021837046.1	1151041	1165062	positive	XLOC_005340
lncRNA_4911.1	NW_021837046.1	1406990	1408275	positive	XLOC_005344
lncRNA_4939.2	NW_021837046.1	2266819	2281302	positive	XLOC_005353
lncRNA_5002.1	NW_021837046.1	3670918	3671605	positive	XLOC_005380
lncRNA_5028.1	NW_021837046.1	4495102	4495427	positive	XLOC_005393
lncRNA_5123.3	NW_021837046.1	7976021	7976550	positive	XLOC_005429
lncRNA_5123.8	NW_021837046.1	8083783	8091327	positive	XLOC_005429
lncRNA_5213.1	NW_021837046.1	12075645	12076157	positive	XLOC_005477
lncRNA_5248.1	NW_021837046.1	13012389	13012676	positive	XLOC_005495
lncRNA_5331.1	NW_021837046.1	16051936	16056627	positive	XLOC_005531
lncRNA_5335.1	NW_021837046.1	16097942	16098396	positive	XLOC_005533
lncRNA_5373.1	NW_021837046.1	17708627	17709340	positive	XLOC_005556
lncRNA_5406.1	NW_021837046.1	19121080	19121464	positive	XLOC_005572
lncRNA_5455.1	NW_021837046.1	21723644	21753009	positive	XLOC_005595
lncRNA_5475.1	NW_021837046.1	22568943	22569379	positive	XLOC_005606
lncRNA_5484.1	NW_021837046.1	22653557	22658122	positive	XLOC_005612
lncRNA_5519.5	NW_021837046.1	23878641	23881684	positive	XLOC_005628
lncRNA_5519.6	NW_021837046.1	23878673	23884863	positive	XLOC_005628
lncRNA_5519.8	NW_021837046.1	23880020	23884863	positive	XLOC_005628
lncRNA_5522.1	NW_021837046.1	23886681	23887288	positive	XLOC_005629
lncRNA_5534.1	NW_021837046.1	24106669	24107460	positive	XLOC_005635
lncRNA_5660.11	NW_021837046.1	30392343	30433001	positive	XLOC_005693
lncRNA_5747.2	NW_021837046.1	33837366	33838068	positive	XLOC_005735
lncRNA_5792.1	NW_021837046.1	35996088	35996375	positive	XLOC_005755
lncRNA_5824.8	NW_021837046.1	37442773	37443683	positive	XLOC_005769
lncRNA_5827.1	NW_021837046.1	37460115	37460431	positive	XLOC_005771
lncRNA_6020.1	NW_021837046.1	44043225	44043815	positive	XLOC_005836
lncRNA_6038.5	NW_021837046.1	44630322	44631959	positive	XLOC_005843
lncRNA_6057.1	NW_021837046.1	45890387	45891368	positive	XLOC_005855
lncRNA_6082.1	NW_021837046.1	47256528	47257016	positive	XLOC_005869
lncRNA_6082.2	NW_021837046.1	47256556	47257016	positive	XLOC_005869
lncRNA_6115.1	NW_021837046.1	48797686	48798381	positive	XLOC_005882
lncRNA_6120.1	NW_021837046.1	49027641	49040940	positive	XLOC_005885
lncRNA_6129.1	NW_021837046.1	49232234	49234234	positive	XLOC_005891
lncRNA_6150.1	NW_021837046.1	49912176	49912542	positive	XLOC_005902
lncRNA_6158.1	NW_021837046.1	50356512	50356910	positive	XLOC_005906
lncRNA_6161.1	NW_021837046.1	50562256	50562571	positive	XLOC_005909
lncRNA_6190.1	NW_021837046.1	51666763	51667023	positive	XLOC_005924
lncRNA_6248.18	NW_021837046.1	54594177	54596370	positive	XLOC_005953
lncRNA_6307.1	NW_021837046.1	56342097	56342557	positive	XLOC_005976
lncRNA_6309.1	NW_021837046.1	56412158	56413014	positive	XLOC_005978
lncRNA_6346.3	NW_021837046.1	57984958	57986671	positive	XLOC_005993
lncRNA_6346.5	NW_021837046.1	57985147	57986671	positive	XLOC_005993
lncRNA_6365.1	NW_021837046.1	59167104	59167636	positive	XLOC_006002
lncRNA_6395.3	NW_021837046.1	61446816	61448475	positive	XLOC_006018
lncRNA_6395.6	NW_021837046.1	61446859	61448401	positive	XLOC_006018
lncRNA_6400.1	NW_021837046.1	61532159	61532484	positive	XLOC_006020
lncRNA_6408.1	NW_021837046.1	61646924	61651200	positive	XLOC_006024
lncRNA_6408.2	NW_021837046.1	61646934	61651200	positive	XLOC_006024
lncRNA_6423.1	NW_021837046.1	62014893	62015168	positive	XLOC_006030
lncRNA_6430.1	NW_021837046.1	62413336	62413791	positive	XLOC_006034
lncRNA_4896.1	NW_021837046.1	706291	706807	negative	XLOC_006052
lncRNA_4901.1	NW_021837046.1	1086664	1087466	negative	XLOC_006055
lncRNA_4904.1	NW_021837046.1	1321446	1322351	negative	XLOC_006058
lncRNA_4910.1	NW_021837046.1	1406031	1406343	negative	XLOC_006062
lncRNA_4912.1	NW_021837046.1	1426360	1426856	negative	XLOC_006063
lncRNA_5052.1	NW_021837046.1	5163421	5164213	negative	XLOC_006124
lncRNA_5054.1	NW_021837046.1	5174983	5175352	negative	XLOC_006126
lncRNA_5060.1	NW_021837046.1	5302781	5309826	negative	XLOC_006131
lncRNA_5113.1	NW_021837046.1	6853263	6853969	negative	XLOC_006157
lncRNA_5141.1	NW_021837046.1	9355097	9355605	negative	XLOC_006170
lncRNA_5144.1	NW_021837046.1	9501704	9502015	negative	XLOC_006171
lncRNA_5154.1	NW_021837046.1	9897019	9897804	negative	XLOC_006176
lncRNA_5186.2	NW_021837046.1	11149988	11150259	negative	XLOC_006191
lncRNA_5193.1	NW_021837046.1	11261027	11261986	negative	XLOC_006194
lncRNA_5193.2	NW_021837046.1	11261093	11261986	negative	XLOC_006194
lncRNA_5196.1	NW_021837046.1	11556658	11754500	negative	XLOC_006198
lncRNA_5196.2	NW_021837046.1	11632881	11697977	negative	XLOC_006198
lncRNA_5214.1	NW_021837046.1	12105204	12105510	negative	XLOC_006205
lncRNA_5329.1	NW_021837046.1	16042994	16043302	negative	XLOC_006261
lncRNA_5346.1	NW_021837046.1	16274758	16276573	negative	XLOC_006269
lncRNA_5372.1	NW_021837046.1	17708624	17709502	negative	XLOC_006282
lncRNA_5372.2	NW_021837046.1	17709131	17709502	negative	XLOC_006282
lncRNA_5380.1	NW_021837046.1	18103602	18104683	negative	XLOC_006286
lncRNA_5391.1	NW_021837046.1	18478263	18478586	negative	XLOC_006293
lncRNA_5393.1	NW_021837046.1	18533244	18541053	negative	XLOC_006294
lncRNA_5405.1	NW_021837046.1	19119766	19120084	negative	XLOC_006299
lncRNA_5449.1	NW_021837046.1	21537705	21538735	negative	XLOC_006326
lncRNA_5493.1	NW_021837046.1	22973785	22974697	negative	XLOC_006344
lncRNA_5495.1	NW_021837046.1	23078585	23097160	negative	XLOC_006345
lncRNA_5520.1	NW_021837046.1	23879866	23884643	negative	XLOC_006355
lncRNA_5521.1	NW_021837046.1	23885905	23887756	negative	XLOC_006356
lncRNA_5533.1	NW_021837046.1	24075169	24075894	negative	XLOC_006363
lncRNA_5568.1	NW_021837046.1	25362167	25362401	negative	XLOC_006375
lncRNA_5575.1	NW_021837046.1	25734170	25735334	negative	XLOC_006379
lncRNA_5601.1	NW_021837046.1	27286390	27286690	negative	XLOC_006389
lncRNA_5602.1	NW_021837046.1	27315517	27315781	negative	XLOC_006390
lncRNA_5608.1	NW_021837046.1	27541180	27541491	negative	XLOC_006394
lncRNA_5622.1	NW_021837046.1	27986433	27990504	negative	XLOC_006401
lncRNA_5626.1	NW_021837046.1	28179366	28179680	negative	XLOC_006403
lncRNA_5642.1	NW_021837046.1	28946580	28947199	negative	XLOC_006412
lncRNA_5698.2	NW_021837046.1	31962786	31965857	negative	XLOC_006438
lncRNA_5741.8	NW_021837046.1	33719275	33721124	negative	XLOC_006455
lncRNA_5741.9	NW_021837046.1	33719276	33720754	negative	XLOC_006455
lncRNA_5791.1	NW_021837046.1	35995919	35997103	negative	XLOC_006480
lncRNA_5791.2	NW_021837046.1	35995936	35997103	negative	XLOC_006480
lncRNA_5795.1	NW_021837046.1	36311451	36311765	negative	XLOC_006482
lncRNA_5833.1	NW_021837046.1	37597552	37598711	negative	XLOC_006498
lncRNA_5866.1	NW_021837046.1	38258595	38260602	negative	XLOC_006517
lncRNA_5868.1	NW_021837046.1	38288449	38288838	negative	XLOC_006519
lncRNA_5872.1	NW_021837046.1	38296288	38296910	negative	XLOC_006522
lncRNA_5875.1	NW_021837046.1	38346756	38347732	negative	XLOC_006524
lncRNA_5876.1	NW_021837046.1	38356748	38357531	negative	XLOC_006525
lncRNA_5877.1	NW_021837046.1	38373941	38374145	negative	XLOC_006526
lncRNA_5884.1	NW_021837046.1	38418233	38419122	negative	XLOC_006533
lncRNA_5890.1	NW_021837046.1	38511514	38511719	negative	XLOC_006539
lncRNA_5892.1	NW_021837046.1	38528569	38528791	negative	XLOC_006541
lncRNA_5894.1	NW_021837046.1	38575546	38575820	negative	XLOC_006543
lncRNA_5895.1	NW_021837046.1	38581368	38581880	negative	XLOC_006544
lncRNA_5908.1	NW_021837046.1	39748179	39749067	negative	XLOC_006552
lncRNA_5951.1	NW_021837046.1	41000078	41001395	negative	XLOC_006567
lncRNA_5958.1	NW_021837046.1	41720127	41721158	negative	XLOC_006571
lncRNA_5965.1	NW_021837046.1	41855307	41855725	negative	XLOC_006577
lncRNA_5967.1	NW_021837046.1	41874921	41875224	negative	XLOC_006579
lncRNA_5968.1	NW_021837046.1	41885565	41885918	negative	XLOC_006580
lncRNA_5969.1	NW_021837046.1	41886535	41886921	negative	XLOC_006581
lncRNA_5970.1	NW_021837046.1	41894486	41894825	negative	XLOC_006582
lncRNA_5974.1	NW_021837046.1	41956316	41956602	negative	XLOC_006586
lncRNA_5979.1	NW_021837046.1	42351055	42351348	negative	XLOC_006589
lncRNA_5981.1	NW_021837046.1	42359201	42359503	negative	XLOC_006591
lncRNA_5984.1	NW_021837046.1	42579760	42580207	negative	XLOC_006594
lncRNA_6034.1	NW_021837046.1	44357505	44357884	negative	XLOC_006621
lncRNA_6064.2	NW_021837046.1	46475946	46487348	negative	XLOC_006632
lncRNA_6069.1	NW_021837046.1	46701978	46703239	negative	XLOC_006634
lncRNA_6076.1	NW_021837046.1	47099075	47159182	negative	XLOC_006635
lncRNA_6076.3	NW_021837046.1	47151013	47159182	negative	XLOC_006635
lncRNA_6076.6	NW_021837046.1	47153466	47158841	negative	XLOC_006635
lncRNA_6107.1	NW_021837046.1	48636716	48637607	negative	XLOC_006651
lncRNA_6156.1	NW_021837046.1	50271540	50271814	negative	XLOC_006669
lncRNA_6165.1	NW_021837046.1	50591870	50592824	negative	XLOC_006671
lncRNA_6172.2	NW_021837046.1	50616802	50618003	negative	XLOC_006674
lncRNA_6263.1	NW_021837046.1	54814634	54819059	negative	XLOC_006727
lncRNA_6301.1	NW_021837046.1	56039107	56039380	negative	XLOC_006749
lncRNA_6347.1	NW_021837046.1	58061375	58067502	negative	XLOC_006769
lncRNA_6347.2	NW_021837046.1	58061551	58065289	negative	XLOC_006769
lncRNA_6347.3	NW_021837046.1	58061580	58065289	negative	XLOC_006769
lncRNA_6396.1	NW_021837046.1	61466249	61468876	negative	XLOC_006786
lncRNA_6411.1	NW_021837046.1	61763054	61763468	negative	XLOC_006795
lncRNA_6413.1	NW_021837046.1	61774420	61813131	negative	XLOC_006797
lncRNA_6425.17	NW_021837046.1	62711227	62711653	negative	XLOC_006802
lncRNA_6437.1	NW_021837046.1	62669673	62671215	negative	XLOC_006806
lncRNA_6437.2	NW_021837046.1	62669691	62671215	negative	XLOC_006806
lncRNA_6444.2	NW_021837046.1	62996182	62996935	negative	XLOC_006811
lncRNA_6452.1	NW_021837046.1	63589626	63589999	negative	XLOC_006814
lncRNA_6455.1	NW_021837046.1	63644183	63644553	negative	XLOC_006815
lncRNA_6466.1	NW_021837047.1	452870	453336	positive	XLOC_007001
lncRNA_6481.1	NW_021837047.1	1331693	1332162	positive	XLOC_007009
lncRNA_6470.1	NW_021837047.1	664388	664925	negative	XLOC_007025
lncRNA_6502.1	NW_021837048.1	86783	87474	positive	XLOC_007040
lncRNA_6502.2	NW_021837048.1	86879	87474	positive	XLOC_007040
lncRNA_6507.1	NW_021837049.1	24445	31749	positive	XLOC_007052
lncRNA_6522.1	NW_021837053.1	120775	121322	positive	XLOC_007107
lncRNA_6527.1	NW_021837054.1	65845	78000	positive	XLOC_007114
lncRNA_6532.1	NW_021837056.1	55775	56973	positive	XLOC_007122
lncRNA_6541.1	NW_021837058.1	12036	18958	positive	XLOC_007132
lncRNA_6568.1	NW_021837058.1	897743	900607	positive	XLOC_007145
lncRNA_6571.1	NW_021837058.1	932635	932983	positive	XLOC_007146
lncRNA_6599.1	NW_021837058.1	1920737	1920980	positive	XLOC_007158
lncRNA_6600.1	NW_021837058.1	1922072	1968039	positive	XLOC_007159
lncRNA_6551.1	NW_021837058.1	578955	579283	negative	XLOC_007163
lncRNA_6562.2	NW_021837058.1	857639	858782	negative	XLOC_007167
lncRNA_6570.1	NW_021837058.1	931244	931457	negative	XLOC_007172
lncRNA_6598.1	NW_021837058.1	1914712	1915748	negative	XLOC_007185
lncRNA_6605.1	NW_021837060.1	3252	36356	negative	XLOC_007198
lncRNA_6627.1	NW_021837066.1	10291	10584	negative	XLOC_007220
lncRNA_6670.1	NW_021837069.1	1168754	1169284	positive	XLOC_007250
lncRNA_6684.1	NW_021837069.1	1630034	1630965	positive	XLOC_007255
lncRNA_6647.6	NW_021837069.1	262069	263431	negative	XLOC_007262
lncRNA_6675.2	NW_021837069.1	1497243	1498335	negative	XLOC_007277
lncRNA_6675.1	NW_021837069.1	1497243	1498335	negative	XLOC_007277
lncRNA_6679.1	NW_021837069.1	1553701	1554258	negative	XLOC_007279
lncRNA_6707.1	NW_021837075.1	68351	68606	negative	XLOC_007314
lncRNA_6732.1	NW_021837080.1	187901	188417	positive	XLOC_007331
lncRNA_6738.2	NW_021837080.1	502480	503030	positive	XLOC_007334
lncRNA_6722.1	NW_021837080.1	5817	11338	negative	XLOC_007341
lncRNA_6737.4	NW_021837080.1	399905	400476	negative	XLOC_007348
lncRNA_6764.1	NW_021837082.1	93463	103179	negative	XLOC_007370
lncRNA_6764.2	NW_021837082.1	93472	103179	negative	XLOC_007370
lncRNA_6764.3	NW_021837082.1	93563	103179	negative	XLOC_007370
lncRNA_6764.4	NW_021837082.1	93749	103179	negative	XLOC_007370
lncRNA_6786.1	NW_021837088.1	58478	78854	positive	XLOC_007394
lncRNA_6786.2	NW_021837088.1	58849	59784	positive	XLOC_007394
lncRNA_6788.2	NW_021837090.1	1218	2657	positive	XLOC_007396
lncRNA_6789.1	NW_021837090.1	14901	15669	negative	XLOC_007415
lncRNA_6789.2	NW_021837090.1	15029	15669	negative	XLOC_007415
lncRNA_6819.1	NW_021837090.1	1601559	1601949	negative	XLOC_007426
lncRNA_6819.2	NW_021837090.1	1601583	1601949	negative	XLOC_007426
lncRNA_6820.3	NW_021837091.1	35217	38347	positive	XLOC_007431
lncRNA_6821.1	NW_021837091.1	22288	27376	positive	XLOC_007432
lncRNA_6829.1	NW_021837092.1	73005	73330	negative	XLOC_007441
lncRNA_6839.1	NW_021837095.1	4338	6082	negative	XLOC_007452
lncRNA_6840.1	NW_021837095.1	44412	45342	negative	XLOC_007453
lncRNA_6857.2	NW_021837101.1	147963	148864	negative	XLOC_007499
lncRNA_6891.1	NW_021837101.1	978520	986152	negative	XLOC_007521
lncRNA_6891.2	NW_021837101.1	978523	986152	negative	XLOC_007521
lncRNA_6891.3	NW_021837101.1	978671	986152	negative	XLOC_007521
lncRNA_6922.1	NW_021837104.1	28590	28948	positive	XLOC_007542
lncRNA_6946.1	NW_021837111.1	53422	53960	negative	XLOC_007609
lncRNA_6946.3	NW_021837111.1	53426	53960	negative	XLOC_007609
lncRNA_6959.1	NW_021837112.1	463452	525666	negative	XLOC_007628
lncRNA_6984.1	NW_021837114.1	40738	43208	positive	XLOC_007648
lncRNA_6983.1	NW_021837114.1	16556	16861	negative	XLOC_007650
lncRNA_6991.1	NW_021837117.1	52278	52643	positive	XLOC_007656
lncRNA_6999.1	NW_021837119.1	8426	8670	negative	XLOC_007666
lncRNA_7018.1	NW_021837123.1	161761	162060	negative	XLOC_007718
lncRNA_7088.4	NW_021837126.1	72135	96982	negative	XLOC_007761
lncRNA_7088.18	NW_021837126.1	72214	97038	negative	XLOC_007761
lncRNA_7088.17	NW_021837126.1	72214	97038	negative	XLOC_007761
lncRNA_7088.22	NW_021837126.1	72304	73063	negative	XLOC_007761
lncRNA_7088.23	NW_021837126.1	72590	96982	negative	XLOC_007761
lncRNA_7127.1	NW_021837134.1	638468	641248	positive	XLOC_007794
lncRNA_7127.2	NW_021837134.1	638565	641248	positive	XLOC_007794
lncRNA_7132.1	NW_021837134.1	785176	786347	positive	XLOC_007796
lncRNA_7146.2	NW_021837134.1	1420180	1421299	negative	XLOC_007830
lncRNA_7151.1	NW_021837134.1	1585326	1586111	negative	XLOC_007833
lncRNA_7154.1	NW_021837134.1	1654712	1655219	negative	XLOC_007835
lncRNA_7179.1	NW_021837139.1	86886	87161	positive	XLOC_007858
lncRNA_7184.1	NW_021837141.1	78273	78474	positive	XLOC_007862
lncRNA_7185.1	NW_021837141.1	93070	94139	negative	XLOC_007865
lncRNA_7244.1	NW_021837154.1	34432	34960	positive	XLOC_007932
lncRNA_7274.1	NW_021837156.1	1227101	1227441	positive	XLOC_007946
lncRNA_7279.5	NW_021837156.1	1550555	1560930	positive	XLOC_007951
lncRNA_7304.1	NW_021837156.1	2583578	2598966	positive	XLOC_007968
lncRNA_7360.1	NW_021837156.1	4684421	4685516	positive	XLOC_007997
lncRNA_7367.1	NW_021837156.1	4780711	4781716	positive	XLOC_008001
lncRNA_7384.1	NW_021837156.1	5185466	5185798	positive	XLOC_008009
lncRNA_7416.1	NW_021837156.1	6631957	6632857	positive	XLOC_008021
lncRNA_7426.1	NW_021837156.1	6993621	6993876	positive	XLOC_008030
lncRNA_7447.1	NW_021837156.1	8240216	8242247	positive	XLOC_008040
lncRNA_7458.1	NW_021837156.1	8418424	8448253	positive	XLOC_008044
lncRNA_7458.4	NW_021837156.1	8419685	8447320	positive	XLOC_008044
lncRNA_7460.1	NW_021837156.1	8528084	8534696	positive	XLOC_008046
lncRNA_7460.3	NW_021837156.1	8529217	8534696	positive	XLOC_008046
lncRNA_7461.1	NW_021837156.1	8541034	8541882	positive	XLOC_008047
lncRNA_7461.2	NW_021837156.1	8541037	8541882	positive	XLOC_008047
lncRNA_7565.1	NW_021837156.1	14834402	14835361	positive	XLOC_008084
lncRNA_7568.1	NW_021837156.1	14908533	14909026	positive	XLOC_008086
lncRNA_7622.1	NW_021837156.1	17501337	17501569	positive	XLOC_008108
lncRNA_7673.1	NW_021837156.1	19613289	19613589	positive	XLOC_008132
lncRNA_7679.1	NW_021837156.1	19805176	19805632	positive	XLOC_008137
lncRNA_7731.2	NW_021837156.1	21161913	21172879	positive	XLOC_008160
lncRNA_7753.1	NW_021837156.1	21547860	21552741	positive	XLOC_008172
lncRNA_7766.1	NW_021837156.1	21858295	21858553	positive	XLOC_008177
lncRNA_7770.1	NW_021837156.1	22076303	22076507	positive	XLOC_008179
lncRNA_7787.1	NW_021837156.1	23033340	23033688	positive	XLOC_008185
lncRNA_7803.1	NW_021837156.1	23753907	23754506	positive	XLOC_008195
lncRNA_7803.2	NW_021837156.1	23753951	23754506	positive	XLOC_008195
lncRNA_7881.1	NW_021837156.1	26588982	26589215	positive	XLOC_008233
lncRNA_7892.1	NW_021837156.1	27063581	27063951	positive	XLOC_008238
lncRNA_7914.1	NW_021837156.1	27882544	27882912	positive	XLOC_008249
lncRNA_7934.1	NW_021837156.1	28469388	28475611	positive	XLOC_008261
lncRNA_7934.3	NW_021837156.1	28469510	28475611	positive	XLOC_008261
lncRNA_7934.4	NW_021837156.1	28469512	28475611	positive	XLOC_008261
lncRNA_7936.1	NW_021837156.1	28470456	28471697	positive	XLOC_008262
lncRNA_7939.1	NW_021837156.1	28845615	28854454	positive	XLOC_008264
lncRNA_7954.1	NW_021837156.1	29739290	29739650	positive	XLOC_008275
lncRNA_7954.2	NW_021837156.1	29739300	29739650	positive	XLOC_008275
lncRNA_8063.8	NW_021837156.1	34680224	34712313	positive	XLOC_008324
lncRNA_8063.9	NW_021837156.1	34711312	34712313	positive	XLOC_008324
lncRNA_8063.11	NW_021837156.1	34711314	34718434	positive	XLOC_008324
lncRNA_8063.10	NW_021837156.1	34711314	34718434	positive	XLOC_008324
lncRNA_8063.12	NW_021837156.1	34711436	34712313	positive	XLOC_008324
lncRNA_8079.1	NW_021837156.1	35927082	35927954	positive	XLOC_008332
lncRNA_8081.1	NW_021837156.1	35938741	35939067	positive	XLOC_008333
lncRNA_8089.1	NW_021837156.1	36115312	36118205	positive	XLOC_008337
lncRNA_8129.1	NW_021837156.1	37867462	37867708	positive	XLOC_008355
lncRNA_8230.1	NW_021837156.1	42439225	42439700	positive	XLOC_008412
lncRNA_8295.1	NW_021837156.1	44673657	44674143	positive	XLOC_008441
lncRNA_8335.1	NW_021837156.1	46454587	46454991	positive	XLOC_008459
lncRNA_8376.8	NW_021837156.1	48538852	48539872	positive	XLOC_008481
lncRNA_8427.1	NW_021837156.1	49912115	49915436	positive	XLOC_008506
lncRNA_8427.4	NW_021837156.1	49912232	49915232	positive	XLOC_008506
lncRNA_8427.2	NW_021837156.1	49912232	49915436	positive	XLOC_008506
lncRNA_8439.1	NW_021837156.1	50218907	50219499	positive	XLOC_008512
lncRNA_8522.1	NW_021837156.1	53135192	53143120	positive	XLOC_008546
lncRNA_8550.1	NW_021837156.1	54479989	54483797	positive	XLOC_008557
lncRNA_8552.1	NW_021837156.1	54505545	54512157	positive	XLOC_008558
lncRNA_8554.1	NW_021837156.1	54514717	54515063	positive	XLOC_008560
lncRNA_8561.1	NW_021837156.1	54715011	54717142	positive	XLOC_008563
lncRNA_8564.2	NW_021837156.1	54835219	54836438	positive	XLOC_008565
lncRNA_8564.3	NW_021837156.1	54835414	54837071	positive	XLOC_008565
lncRNA_8626.1	NW_021837156.1	57247554	57285588	positive	XLOC_008591
lncRNA_8626.3	NW_021837156.1	57284659	57285588	positive	XLOC_008591
lncRNA_8626.2	NW_021837156.1	57284659	57285588	positive	XLOC_008591
lncRNA_8628.1	NW_021837156.1	57387478	57388228	positive	XLOC_008593
lncRNA_8647.2	NW_021837156.1	58409598	58409966	positive	XLOC_008598
lncRNA_8660.1	NW_021837156.1	58716304	58722735	positive	XLOC_008605
lncRNA_8673.1	NW_021837156.1	58915566	58924150	positive	XLOC_008612
lncRNA_8673.3	NW_021837156.1	58915590	58924150	positive	XLOC_008612
lncRNA_8673.2	NW_021837156.1	58915590	58924150	positive	XLOC_008612
lncRNA_8723.4	NW_021837156.1	60314071	60385682	positive	XLOC_008634
lncRNA_8728.1	NW_021837156.1	60355522	60356317	positive	XLOC_008637
lncRNA_8790.1	NW_021837156.1	62679584	62679878	positive	XLOC_008665
lncRNA_8791.1	NW_021837156.1	62691840	62697419	positive	XLOC_008666
lncRNA_7300.1	NW_021837156.1	2318493	2319085	negative	XLOC_008693
lncRNA_7303.2	NW_021837156.1	2597767	2599027	negative	XLOC_008694
lncRNA_7303.3	NW_021837156.1	2597774	2599027	negative	XLOC_008694
lncRNA_7354.1	NW_021837156.1	4458154	4458413	negative	XLOC_008717
lncRNA_7378.1	NW_021837156.1	5090906	5091425	negative	XLOC_008727
lncRNA_7429.1	NW_021837156.1	7183974	7184362	negative	XLOC_008750
lncRNA_7486.1	NW_021837156.1	10295983	10310178	negative	XLOC_008776
lncRNA_7546.1	NW_021837156.1	13656016	13656486	negative	XLOC_008805
lncRNA_7552.1	NW_021837156.1	13980748	13981648	negative	XLOC_008807
lncRNA_7569.1	NW_021837156.1	14909298	14909681	negative	XLOC_008816
lncRNA_7592.1	NW_021837156.1	16165604	16165949	negative	XLOC_008828
lncRNA_7614.1	NW_021837156.1	16972200	16973176	negative	XLOC_008839
lncRNA_7619.1	NW_021837156.1	17372699	17373403	negative	XLOC_008842
lncRNA_7688.1	NW_021837156.1	20021242	20021686	negative	XLOC_008874
lncRNA_7694.1	NW_021837156.1	20105369	20105644	negative	XLOC_008879
lncRNA_7710.1	NW_021837156.1	20719710	20721387	negative	XLOC_008887
lncRNA_7718.1	NW_021837156.1	20886341	20899232	negative	XLOC_008890
lncRNA_7738.1	NW_021837156.1	21250728	21256016	negative	XLOC_008901
lncRNA_7738.2	NW_021837156.1	21251203	21256016	negative	XLOC_008901
lncRNA_7738.4	NW_021837156.1	21255241	21256016	negative	XLOC_008901
lncRNA_7756.6	NW_021837156.1	21666919	21667357	negative	XLOC_008907
lncRNA_7764.1	NW_021837156.1	21799254	21799615	negative	XLOC_008912
lncRNA_7774.1	NW_021837156.1	22270143	22277221	negative	XLOC_008918
lncRNA_7797.2	NW_021837156.1	23453816	23455591	negative	XLOC_008924
lncRNA_7810.2	NW_021837156.1	23910131	23911011	negative	XLOC_008929
lncRNA_7817.1	NW_021837156.1	24138788	24139093	negative	XLOC_008933
lncRNA_7819.1	NW_021837156.1	24278022	24278287	negative	XLOC_008934
lncRNA_7824.1	NW_021837156.1	24420665	24449808	negative	XLOC_008936
lncRNA_7824.3	NW_021837156.1	24423311	24449808	negative	XLOC_008936
lncRNA_7827.1	NW_021837156.1	24523893	24528071	negative	XLOC_008939
lncRNA_7827.2	NW_021837156.1	24524124	24528071	negative	XLOC_008939
lncRNA_7833.1	NW_021837156.1	24946543	24947944	negative	XLOC_008942
lncRNA_7833.2	NW_021837156.1	24947095	24947714	negative	XLOC_008942
lncRNA_7833.3	NW_021837156.1	24947210	24947944	negative	XLOC_008942
lncRNA_7849.1	NW_021837156.1	25849873	25850106	negative	XLOC_008949
lncRNA_7850.1	NW_021837156.1	25850636	25850881	negative	XLOC_008950
lncRNA_7884.1	NW_021837156.1	26835781	26836037	negative	XLOC_008966
lncRNA_7894.1	NW_021837156.1	27136267	27136896	negative	XLOC_008970
lncRNA_7911.2	NW_021837156.1	27740862	27741850	negative	XLOC_008977
lncRNA_7913.1	NW_021837156.1	27791943	27792410	negative	XLOC_008978
lncRNA_7913.2	NW_021837156.1	27791983	27792410	negative	XLOC_008978
lncRNA_7935.1	NW_021837156.1	28469403	28475525	negative	XLOC_008988
lncRNA_7942.2	NW_021837156.1	29266970	29268590	negative	XLOC_008991
lncRNA_7949.1	NW_021837156.1	29486161	29486442	negative	XLOC_008992
lncRNA_7983.1	NW_021837156.1	31207632	31208012	negative	XLOC_009016
lncRNA_7997.1	NW_021837156.1	32006099	32006540	negative	XLOC_009024
lncRNA_8082.1	NW_021837156.1	35945388	35946000	negative	XLOC_009057
lncRNA_8139.1	NW_021837156.1	38381265	38381704	negative	XLOC_009082
lncRNA_8140.1	NW_021837156.1	38383029	38385411	negative	XLOC_009083
lncRNA_8142.1	NW_021837156.1	38475834	38476119	negative	XLOC_009085
lncRNA_8155.1	NW_021837156.1	39084967	39093904	negative	XLOC_009092
lncRNA_8164.1	NW_021837156.1	39722053	39722360	negative	XLOC_009096
lncRNA_8206.1	NW_021837156.1	41553226	41553753	negative	XLOC_009110
lncRNA_8262.1	NW_021837156.1	43499754	43500100	negative	XLOC_009135
lncRNA_8279.1	NW_021837156.1	44038887	44039129	negative	XLOC_009142
lncRNA_8282.1	NW_021837156.1	44215693	44223084	negative	XLOC_009143
lncRNA_8336.1	NW_021837156.1	46530324	46570666	negative	XLOC_009171
lncRNA_8340.1	NW_021837156.1	46913841	46914184	negative	XLOC_009173
lncRNA_8359.1	NW_021837156.1	47973259	47973516	negative	XLOC_009176
lncRNA_8375.1	NW_021837156.1	48522897	48523362	negative	XLOC_009182
lncRNA_8379.1	NW_021837156.1	48630119	48631197	negative	XLOC_009184
lncRNA_8394.1	NW_021837156.1	49355708	49356148	negative	XLOC_009189
lncRNA_8401.1	NW_021837156.1	49452521	49454218	negative	XLOC_009192
lncRNA_8401.3	NW_021837156.1	49452947	49454333	negative	XLOC_009192
lncRNA_8443.1	NW_021837156.1	50334487	50338071	negative	XLOC_009215
lncRNA_8477.1	NW_021837156.1	51528909	51531740	negative	XLOC_009230
lncRNA_8477.2	NW_021837156.1	51529000	51531740	negative	XLOC_009230
lncRNA_8478.2	NW_021837156.1	51587722	51588050	negative	XLOC_009231
lncRNA_8478.1	NW_021837156.1	51587722	51588050	negative	XLOC_009231
lncRNA_8478.3	NW_021837156.1	51587725	51588050	negative	XLOC_009231
lncRNA_8511.2	NW_021837156.1	52822295	52827286	negative	XLOC_009246
lncRNA_8511.1	NW_021837156.1	52822295	52827286	negative	XLOC_009246
lncRNA_8521.1	NW_021837156.1	53135192	53143134	negative	XLOC_009253
lncRNA_8526.4	NW_021837156.1	53401272	53410478	negative	XLOC_009256
lncRNA_8526.3	NW_021837156.1	53401272	53410478	negative	XLOC_009256
lncRNA_8548.1	NW_021837156.1	54461574	54468261	negative	XLOC_009267
lncRNA_8551.1	NW_021837156.1	54491406	54507132	negative	XLOC_009268
lncRNA_8555.1	NW_021837156.1	54523788	54524192	negative	XLOC_009269
lncRNA_8624.1	NW_021837156.1	57235255	57235504	negative	XLOC_009308
lncRNA_8637.1	NW_021837156.1	57851729	57858236	negative	XLOC_009314
lncRNA_8731.3	NW_021837156.1	60398972	60399837	negative	XLOC_009359
lncRNA_8759.1	NW_021837156.1	62079683	62080110	negative	XLOC_009372
lncRNA_8764.2	NW_021837156.1	62119387	62119812	negative	XLOC_009374
lncRNA_8799.1	NW_021837157.1	175884	182571	positive	XLOC_009582
lncRNA_8796.1	NW_021837157.1	99669	100103	negative	XLOC_009597
lncRNA_8810.1	NW_021837157.1	816398	816808	negative	XLOC_009602
lncRNA_8827.1	NW_021837157.1	1604340	1605259	negative	XLOC_009607
lncRNA_8828.1	NW_021837157.1	1753913	1882188	negative	XLOC_009608
lncRNA_8829.1	NW_021837158.1	72468	73612	negative	XLOC_009617
lncRNA_8839.1	NW_021837165.1	20990	21330	positive	XLOC_009626
lncRNA_8899.1	NW_021837168.1	1747387	1748028	positive	XLOC_009660
lncRNA_8886.3	NW_021837168.1	1433979	1434887	negative	XLOC_009680
lncRNA_8886.4	NW_021837168.1	1433979	1435001	negative	XLOC_009680
lncRNA_8886.5	NW_021837168.1	1433983	1434887	negative	XLOC_009680
lncRNA_8918.1	NW_021837176.1	48203	56594	negative	XLOC_009712
lncRNA_8961.1	NW_021837179.1	1500167	1514692	positive	XLOC_009732
lncRNA_8931.1	NW_021837179.1	92279	105778	negative	XLOC_009743
lncRNA_8979.1	NW_021837180.1	47665	48020	negative	XLOC_009773
lncRNA_8994.1	NW_021837189.1	58674	59616	positive	XLOC_009786
lncRNA_9038.1	NW_021837190.1	943207	943578	negative	XLOC_009852
lncRNA_9057.1	NW_021837190.1	1224709	1225112	negative	XLOC_009859
lncRNA_9080.2	NW_021837190.1	1858433	1858776	negative	XLOC_009868
lncRNA_9081.1	NW_021837192.1	62857	64057	positive	XLOC_009890
lncRNA_9089.2	NW_021837195.1	69143	73959	negative	XLOC_009911
lncRNA_9097.1	NW_021837196.1	82663	84078	positive	XLOC_009915
lncRNA_9097.2	NW_021837196.1	83699	84078	positive	XLOC_009915
lncRNA_9107.1	NW_021837199.1	81506	81716	negative	XLOC_009929
lncRNA_9129.1	NW_021837201.1	562451	563408	positive	XLOC_009938
lncRNA_9131.2	NW_021837201.1	594534	599774	negative	XLOC_009962
lncRNA_9166.1	NW_021837206.1	83087	83829	negative	XLOC_010008
lncRNA_9169.1	NW_021837208.1	29293	29773	negative	XLOC_010016
lncRNA_9187.1	NW_021837212.1	352791	360243	positive	XLOC_010027
lncRNA_9201.2	NW_021837212.1	941494	942575	positive	XLOC_010034
lncRNA_9217.1	NW_021837212.1	1564084	1564515	positive	XLOC_010040
lncRNA_9182.3	NW_021837212.1	127281	127600	negative	XLOC_010043
lncRNA_9197.1	NW_021837212.1	650210	658513	negative	XLOC_010051
lncRNA_9221.2	NW_021837213.1	32037	78011	negative	XLOC_010067
lncRNA_9221.1	NW_021837213.1	32037	78209	negative	XLOC_010067
lncRNA_9230.1	NW_021837222.1	2421	3375	negative	XLOC_010078
lncRNA_9230.2	NW_021837222.1	2454	3375	negative	XLOC_010078
lncRNA_9272.1	NW_021837223.1	1653346	1653903	positive	XLOC_010097
lncRNA_9254.1	NW_021837223.1	480070	480402	negative	XLOC_010106
lncRNA_9279.1	NW_021837226.1	47454	48056	negative	XLOC_010130
lncRNA_9314.1	NW_021837234.1	300940	301352	positive	XLOC_010162
lncRNA_9334.1	NW_021837234.1	783103	783856	negative	XLOC_010200
lncRNA_9334.2	NW_021837234.1	783111	783856	negative	XLOC_010200
lncRNA_9364.1	NW_021837236.1	55622	56252	negative	XLOC_010217
lncRNA_9379.1	NW_021837240.1	65617	67048	positive	XLOC_010229
lncRNA_9379.2	NW_021837240.1	65675	67048	positive	XLOC_010229
lncRNA_9374.1	NW_021837240.1	10613	10824	negative	XLOC_010230
lncRNA_9381.1	NW_021837241.1	42685	43277	negative	XLOC_010235
lncRNA_9387.3	NW_021837243.1	18840	20048	positive	XLOC_010239
lncRNA_9384.1	NW_021837243.1	4978	6940	negative	XLOC_010243
lncRNA_9415.1	NW_021837245.1	1683004	1683262	positive	XLOC_010260
lncRNA_9439.1	NW_021837256.1	54534	55185	positive	XLOC_010296
lncRNA_9438.1	NW_021837256.1	31402	31893	negative	XLOC_010319
lncRNA_9508.2	NW_021837260.1	58698	67185	positive	XLOC_010365
lncRNA_9508.3	NW_021837260.1	58736	67185	positive	XLOC_010365
lncRNA_9508.4	NW_021837260.1	59571	67185	positive	XLOC_010365
lncRNA_9512.1	NW_021837262.1	1478	3764	negative	XLOC_010375
lncRNA_9517.1	NW_021837262.1	33876	34610	negative	XLOC_010378
lncRNA_9529.1	NW_021837266.1	16126	17275	positive	XLOC_010416
lncRNA_9529.2	NW_021837266.1	16128	17275	positive	XLOC_010416
lncRNA_9534.1	NW_021837267.1	171670	172334	positive	XLOC_010420
lncRNA_9573.50	NW_021837267.1	2401151	2403631	positive	XLOC_010443
lncRNA_9609.1	NW_021837267.1	4140773	4141198	positive	XLOC_010460
lncRNA_9625.3	NW_021837267.1	4410362	4410891	positive	XLOC_010467
lncRNA_9632.1	NW_021837267.1	4732678	4733042	positive	XLOC_010472
lncRNA_9635.1	NW_021837267.1	5017574	5018463	positive	XLOC_010474
lncRNA_9670.1	NW_021837267.1	5938524	5939795	positive	XLOC_010494
lncRNA_9673.1	NW_021837267.1	5968166	5969487	positive	XLOC_010496
lncRNA_9805.1	NW_021837267.1	9002250	9002972	positive	XLOC_010550
lncRNA_9819.1	NW_021837267.1	9790272	9801845	positive	XLOC_010557
lncRNA_9864.1	NW_021837267.1	11750800	11751452	positive	XLOC_010576
lncRNA_9924.1	NW_021837267.1	14454923	14467260	positive	XLOC_010604
lncRNA_9989.1	NW_021837267.1	16436313	16437169	positive	XLOC_010633
lncRNA_10019.4	NW_021837267.1	17727064	17742809	positive	XLOC_010649
lncRNA_10076.1	NW_021837267.1	19725492	19727649	positive	XLOC_010673
lncRNA_10106.1	NW_021837267.1	20340020	20340517	positive	XLOC_010690
lncRNA_10109.1	NW_021837267.1	20373251	20379369	positive	XLOC_010692
lncRNA_10109.2	NW_021837267.1	20373500	20383057	positive	XLOC_010692
lncRNA_10112.1	NW_021837267.1	20383243	20384158	positive	XLOC_010693
lncRNA_10319.3	NW_021837267.1	28628715	28629442	positive	XLOC_010783
lncRNA_10351.1	NW_021837267.1	29698934	29700112	positive	XLOC_010792
lncRNA_10351.2	NW_021837267.1	29698947	29700112	positive	XLOC_010792
lncRNA_10364.1	NW_021837267.1	31051794	31052047	positive	XLOC_010798
lncRNA_10384.1	NW_021837267.1	31965584	31981896	positive	XLOC_010806
lncRNA_10428.1	NW_021837267.1	33202410	33202677	positive	XLOC_010826
lncRNA_10450.1	NW_021837267.1	33765036	33765465	positive	XLOC_010835
lncRNA_10462.1	NW_021837267.1	34050249	34050457	positive	XLOC_010845
lncRNA_10509.1	NW_021837267.1	35403830	35404118	positive	XLOC_010868
lncRNA_10531.1	NW_021837267.1	36077713	36078888	positive	XLOC_010878
lncRNA_10595.1	NW_021837267.1	37256185	37294030	positive	XLOC_010915
lncRNA_10600.1	NW_021837267.1	37313338	37320410	positive	XLOC_010917
lncRNA_10611.1	NW_021837267.1	37610088	37611021	positive	XLOC_010922
lncRNA_10680.1	NW_021837267.1	39199378	39199758	positive	XLOC_010952
lncRNA_10699.6	NW_021837267.1	39649560	39653327	positive	XLOC_010964
lncRNA_10712.1	NW_021837267.1	39999283	40000138	positive	XLOC_010970
lncRNA_10737.1	NW_021837267.1	40764882	40765271	positive	XLOC_010975
lncRNA_10799.1	NW_021837267.1	43906628	43907588	positive	XLOC_011000
lncRNA_10817.1	NW_021837267.1	44280990	44281731	positive	XLOC_011010
lncRNA_10884.3	NW_021837267.1	46199861	46210360	positive	XLOC_011040
lncRNA_10884.4	NW_021837267.1	46199889	46210360	positive	XLOC_011040
lncRNA_10884.6	NW_021837267.1	46199925	46210360	positive	XLOC_011040
lncRNA_10884.5	NW_021837267.1	46199925	46210360	positive	XLOC_011040
lncRNA_10919.1	NW_021837267.1	46879303	46879527	positive	XLOC_011056
lncRNA_10939.1	NW_021837267.1	47591152	47592255	positive	XLOC_011065
lncRNA_10939.2	NW_021837267.1	47591233	47592255	positive	XLOC_011065
lncRNA_10964.1	NW_021837267.1	48661008	48661277	positive	XLOC_011078
lncRNA_10967.1	NW_021837267.1	48723566	48723934	positive	XLOC_011079
lncRNA_10972.1	NW_021837267.1	48925327	48926315	positive	XLOC_011083
lncRNA_10995.1	NW_021837267.1	49433744	49434112	positive	XLOC_011092
lncRNA_11037.1	NW_021837267.1	50504337	50515967	positive	XLOC_011112
lncRNA_11049.1	NW_021837267.1	50732199	50733721	positive	XLOC_011119
lncRNA_11052.1	NW_021837267.1	50783726	50784819	positive	XLOC_011122
lncRNA_11052.2	NW_021837267.1	50784509	50784819	positive	XLOC_011122
lncRNA_11071.1	NW_021837267.1	51131933	51132195	positive	XLOC_011134
lncRNA_11219.1	NW_021837267.1	55154239	55155277	positive	XLOC_011192
lncRNA_11292.1	NW_021837267.1	57406571	57408159	positive	XLOC_011228
lncRNA_11296.1	NW_021837267.1	57416273	57417967	positive	XLOC_011229
lncRNA_11306.1	NW_021837267.1	57552658	57553212	positive	XLOC_011232
lncRNA_11336.1	NW_021837267.1	58607988	58608316	positive	XLOC_011247
lncRNA_11342.1	NW_021837267.1	58703817	58704838	positive	XLOC_011251
lncRNA_11350.2	NW_021837267.1	58762444	58764839	positive	XLOC_011255
lncRNA_11350.3	NW_021837267.1	58762452	58764839	positive	XLOC_011255
lncRNA_9594.1	NW_021837267.1	3350940	3358269	negative	XLOC_011288
lncRNA_9601.1	NW_021837267.1	3434644	3435221	negative	XLOC_011293
lncRNA_9671.1	NW_021837267.1	5942902	5943421	negative	XLOC_011324
lncRNA_9671.2	NW_021837267.1	5943009	5943421	negative	XLOC_011324
lncRNA_9754.1	NW_021837267.1	6846989	6847754	negative	XLOC_011377
lncRNA_9760.1	NW_021837267.1	6888096	6888698	negative	XLOC_011382
lncRNA_9799.1	NW_021837267.1	8947385	8947754	negative	XLOC_011397
lncRNA_9872.1	NW_021837267.1	12078540	12079174	negative	XLOC_011435
lncRNA_9880.1	NW_021837267.1	12226794	12231887	negative	XLOC_011441
lncRNA_9935.2	NW_021837267.1	14843400	14873438	negative	XLOC_011468
lncRNA_9991.1	NW_021837267.1	16487155	16493918	negative	XLOC_011492
lncRNA_10045.1	NW_021837267.1	18818642	18820035	negative	XLOC_011514
lncRNA_10079.3	NW_021837267.1	19754029	19754819	negative	XLOC_011531
lncRNA_10079.2	NW_021837267.1	19754029	19757866	negative	XLOC_011531
lncRNA_10079.4	NW_021837267.1	19754029	19760083	negative	XLOC_011531
lncRNA_10095.1	NW_021837267.1	20183059	20189062	negative	XLOC_011539
lncRNA_10110.1	NW_021837267.1	20373498	20379368	negative	XLOC_011543
lncRNA_10110.2	NW_021837267.1	20378613	20379368	negative	XLOC_011543
lncRNA_10110.3	NW_021837267.1	20378685	20379368	negative	XLOC_011543
lncRNA_10110.4	NW_021837267.1	20378744	20379368	negative	XLOC_011543
lncRNA_10111.1	NW_021837267.1	20383134	20384644	negative	XLOC_011544
lncRNA_10213.1	NW_021837267.1	24175124	24180899	negative	XLOC_011596
lncRNA_10246.2	NW_021837267.1	24932744	24933702	negative	XLOC_011612
lncRNA_10246.1	NW_021837267.1	24932744	24933702	negative	XLOC_011612
lncRNA_10267.1	NW_021837267.1	26135933	26136324	negative	XLOC_011623
lncRNA_10318.1	NW_021837267.1	28563242	28563609	negative	XLOC_011650
lncRNA_10367.2	NW_021837267.1	31108423	31109152	negative	XLOC_011672
lncRNA_10372.2	NW_021837267.1	31297719	31299942	negative	XLOC_011676
lncRNA_10389.1	NW_021837267.1	32069446	32070463	negative	XLOC_011682
lncRNA_10403.1	NW_021837267.1	32567679	32568389	negative	XLOC_011691
lncRNA_10403.2	NW_021837267.1	32567685	32568389	negative	XLOC_011691
lncRNA_10403.3	NW_021837267.1	32567812	32568389	negative	XLOC_011691
lncRNA_10429.5	NW_021837267.1	33211210	33212524	negative	XLOC_011703
lncRNA_10454.1	NW_021837267.1	33808476	33808944	negative	XLOC_011716
lncRNA_10471.1	NW_021837267.1	34427336	34428409	negative	XLOC_011720
lncRNA_10517.1	NW_021837267.1	35451429	35451901	negative	XLOC_011739
lncRNA_10530.3	NW_021837267.1	36077918	36078499	negative	XLOC_011747
lncRNA_10534.1	NW_021837267.1	36089073	36089658	negative	XLOC_011748
lncRNA_10538.1	NW_021837267.1	36153100	36158511	negative	XLOC_011750
lncRNA_10621.1	NW_021837267.1	37826791	37827594	negative	XLOC_011785
lncRNA_10632.1	NW_021837267.1	37948282	37957868	negative	XLOC_011789
lncRNA_10648.1	NW_021837267.1	38539450	38539747	negative	XLOC_011795
lncRNA_10655.1	NW_021837267.1	38637968	38644990	negative	XLOC_011799
lncRNA_10728.1	NW_021837267.1	40342184	40342581	negative	XLOC_011834
lncRNA_10749.1	NW_021837267.1	41340492	41340709	negative	XLOC_011845
lncRNA_10813.1	NW_021837267.1	44230708	44231258	negative	XLOC_011874
lncRNA_10821.1	NW_021837267.1	44410362	44411008	negative	XLOC_011877
lncRNA_10833.1	NW_021837267.1	44900673	44900947	negative	XLOC_011886
lncRNA_10880.1	NW_021837267.1	46044714	46045097	negative	XLOC_011910
lncRNA_10898.1	NW_021837267.1	46464594	46465292	negative	XLOC_011918
lncRNA_10922.1	NW_021837267.1	47017169	47019975	negative	XLOC_011933
lncRNA_10930.1	NW_021837267.1	47240755	47248253	negative	XLOC_011936
lncRNA_10952.1	NW_021837267.1	48000669	48002069	negative	XLOC_011946
lncRNA_10958.2	NW_021837267.1	48313896	48321587	negative	XLOC_011949
lncRNA_10958.1	NW_021837267.1	48313896	48321587	negative	XLOC_011949
lncRNA_10974.1	NW_021837267.1	48977342	48977619	negative	XLOC_011955
lncRNA_10979.1	NW_021837267.1	49111939	49112727	negative	XLOC_011957
lncRNA_11038.1	NW_021837267.1	50506253	50506703	negative	XLOC_011988
lncRNA_11087.1	NW_021837267.1	51886442	51887209	negative	XLOC_012010
lncRNA_11108.1	NW_021837267.1	52403890	52408164	negative	XLOC_012020
lncRNA_11144.1	NW_021837267.1	53133202	53133808	negative	XLOC_012038
lncRNA_11144.2	NW_021837267.1	53133243	53133808	negative	XLOC_012038
lncRNA_11159.1	NW_021837267.1	53412061	53412431	negative	XLOC_012046
lncRNA_11210.1	NW_021837267.1	54712038	54718683	negative	XLOC_012073
lncRNA_11210.2	NW_021837267.1	54712112	54713722	negative	XLOC_012073
lncRNA_11281.1	NW_021837267.1	57110226	57111235	negative	XLOC_012110
lncRNA_11293.1	NW_021837267.1	57408599	57412268	negative	XLOC_012115
lncRNA_11295.1	NW_021837267.1	57412886	57413267	negative	XLOC_012116
lncRNA_11299.1	NW_021837267.1	57429933	57430666	negative	XLOC_012118
lncRNA_11325.1	NW_021837267.1	58320651	58322486	negative	XLOC_012129
lncRNA_11353.1	NW_021837267.1	58810480	58811203	negative	XLOC_012142
lncRNA_11356.1	NW_021837267.1	58835619	58836403	negative	XLOC_012143
lncRNA_11363.3	NW_021837268.1	82193	93488	positive	XLOC_012324
lncRNA_11394.2	NW_021837268.1	1414667	1415298	positive	XLOC_012343
lncRNA_11385.1	NW_021837268.1	1143666	1143971	negative	XLOC_012354
lncRNA_11402.1	NW_021837269.1	1308	38374	positive	XLOC_012370
lncRNA_11404.1	NW_021837269.1	48943	50432	positive	XLOC_012371
lncRNA_11403.1	NW_021837269.1	31113	35355	negative	XLOC_012372
lncRNA_11410.1	NW_021837270.1	8515	9087	positive	XLOC_012374
lncRNA_11408.1	NW_021837270.1	6883	7151	negative	XLOC_012377
lncRNA_11409.1	NW_021837270.1	7453	7997	negative	XLOC_012378
lncRNA_11412.1	NW_021837270.1	30561	31550	negative	XLOC_012380
lncRNA_11415.1	NW_021837270.1	47335	47693	negative	XLOC_012382
lncRNA_11417.1	NW_021837270.1	62040	62549	negative	XLOC_012384
lncRNA_11422.1	NW_021837274.1	2087	2397	positive	XLOC_012401
lncRNA_11430.1	NW_021837279.1	322619	322833	positive	XLOC_012408
lncRNA_11447.1	NW_021837279.1	1087694	1089768	negative	XLOC_012429
lncRNA_11478.1	NW_021837290.1	228247	239873	positive	XLOC_012491
lncRNA_11484.1	NW_021837290.1	527884	693894	positive	XLOC_012494
lncRNA_11484.2	NW_021837290.1	665757	693894	positive	XLOC_012494
lncRNA_11484.4	NW_021837290.1	665848	693894	positive	XLOC_012494
lncRNA_11484.3	NW_021837290.1	665848	693894	positive	XLOC_012494
lncRNA_11484.6	NW_021837290.1	665849	693894	positive	XLOC_012494
lncRNA_11503.1	NW_021837290.1	1587966	1588905	positive	XLOC_012500
lncRNA_11503.2	NW_021837290.1	1587970	1588905	positive	XLOC_012500
lncRNA_11489.1	NW_021837290.1	811182	893872	negative	XLOC_012508
lncRNA_11489.2	NW_021837290.1	865527	893872	negative	XLOC_012508
lncRNA_11489.3	NW_021837290.1	865529	893872	negative	XLOC_012508
lncRNA_11508.1	NW_021837293.1	31281	45949	positive	XLOC_012523
lncRNA_11547.1	NW_021837301.1	1069055	1069374	negative	XLOC_012598
lncRNA_11550.1	NW_021837301.1	1173329	1173657	negative	XLOC_012599
lncRNA_11582.5	NW_021837307.1	35253	37706	positive	XLOC_012635
lncRNA_11582.7	NW_021837307.1	36594	37611	positive	XLOC_012635
lncRNA_11634.1	NW_021837312.1	1362935	1363807	positive	XLOC_012663
lncRNA_11654.1	NW_021837313.1	37445	37681	positive	XLOC_012705
lncRNA_11703.1	NW_021837323.1	430485	438693	positive	XLOC_012756
lncRNA_11744.1	NW_021837323.1	1404008	1404971	positive	XLOC_012776
lncRNA_11700.3	NW_021837323.1	327682	328504	negative	XLOC_012784
lncRNA_11713.1	NW_021837323.1	714232	722341	negative	XLOC_012788
lncRNA_11713.3	NW_021837323.1	714326	722341	negative	XLOC_012788
lncRNA_11812.1	NW_021837336.1	14224	14701	negative	XLOC_012871
lncRNA_11826.1	NW_021837344.1	14360	23327	negative	XLOC_012887
lncRNA_11830.1	NW_021837345.1	425279	425728	negative	XLOC_012898
lncRNA_11848.1	NW_021837347.1	6360	41156	negative	XLOC_012912
lncRNA_11858.1	NW_021837349.1	41567	43340	negative	XLOC_012922
lncRNA_11872.1	NW_021837356.1	349283	349939	positive	XLOC_012961
lncRNA_11886.1	NW_021837356.1	1437927	1438534	positive	XLOC_012969
lncRNA_11886.2	NW_021837356.1	1437935	1438534	positive	XLOC_012969
lncRNA_11910.2	NW_021837367.1	451380	452319	positive	XLOC_013039
lncRNA_11910.3	NW_021837367.1	494968	539480	positive	XLOC_013039
lncRNA_11925.1	NW_021837367.1	1210479	1212056	positive	XLOC_013047
lncRNA_11925.2	NW_021837367.1	1210673	1212056	positive	XLOC_013047
lncRNA_11925.3	NW_021837367.1	1210674	1212056	positive	XLOC_013047
lncRNA_11925.5	NW_021837367.1	1210681	1212056	positive	XLOC_013047
lncRNA_11925.4	NW_021837367.1	1210681	1212056	positive	XLOC_013047
lncRNA_11929.1	NW_021837367.1	1412112	1412422	positive	XLOC_013048
lncRNA_11927.1	NW_021837367.1	1313544	1314844	negative	XLOC_013065
lncRNA_11927.3	NW_021837367.1	1313545	1314844	negative	XLOC_013065
lncRNA_11927.8	NW_021837367.1	1313553	1314844	negative	XLOC_013065
lncRNA_11945.2	NW_021837374.1	32803	33255	negative	XLOC_013085
lncRNA_11945.3	NW_021837374.1	32807	33255	negative	XLOC_013085
lncRNA_11974.1	NW_021837378.1	461487	462014	positive	XLOC_013115
lncRNA_12051.1	NW_021837378.1	3174851	3181136	positive	XLOC_013155
lncRNA_12056.1	NW_021837378.1	3291057	3291325	positive	XLOC_013158
lncRNA_12163.1	NW_021837378.1	8234908	8235733	positive	XLOC_013210
lncRNA_12269.1	NW_021837378.1	13251567	13252621	positive	XLOC_013256
lncRNA_12279.1	NW_021837378.1	13503604	13506868	positive	XLOC_013261
lncRNA_12286.1	NW_021837378.1	13586310	13586718	positive	XLOC_013262
lncRNA_12339.1	NW_021837378.1	14852951	14853889	positive	XLOC_013284
lncRNA_12391.1	NW_021837378.1	16282512	16283946	positive	XLOC_013305
lncRNA_12455.1	NW_021837378.1	19147216	19147529	positive	XLOC_013335
lncRNA_12461.1	NW_021837378.1	19818094	19818405	positive	XLOC_013337
lncRNA_12506.1	NW_021837378.1	21944962	21945318	positive	XLOC_013353
lncRNA_12579.1	NW_021837378.1	27335716	27336051	positive	XLOC_013387
lncRNA_12630.1	NW_021837378.1	29032782	29041369	positive	XLOC_013416
lncRNA_12661.1	NW_021837378.1	30139810	30140781	positive	XLOC_013429
lncRNA_12767.2	NW_021837378.1	32970413	32999523	positive	XLOC_013480
lncRNA_12786.1	NW_021837378.1	34095613	34098772	positive	XLOC_013492
lncRNA_12790.1	NW_021837378.1	34121992	34122402	positive	XLOC_013494
lncRNA_12838.1	NW_021837378.1	35579850	35580644	positive	XLOC_013518
lncRNA_12863.1	NW_021837378.1	35958479	35958949	positive	XLOC_013532
lncRNA_12864.1	NW_021837378.1	36017894	36094777	positive	XLOC_013533
lncRNA_12945.1	NW_021837378.1	40364107	40371371	positive	XLOC_013569
lncRNA_12945.2	NW_021837378.1	40364115	40371338	positive	XLOC_013569
lncRNA_12955.2	NW_021837378.1	40965960	40966415	positive	XLOC_013576
lncRNA_12981.1	NW_021837378.1	42078168	42078787	positive	XLOC_013582
lncRNA_13001.1	NW_021837378.1	42721180	42721472	positive	XLOC_013594
lncRNA_13028.1	NW_021837378.1	43215321	43217179	positive	XLOC_013605
lncRNA_13028.2	NW_021837378.1	43215332	43217179	positive	XLOC_013605
lncRNA_13065.2	NW_021837378.1	44358942	44364818	positive	XLOC_013627
lncRNA_13065.1	NW_021837378.1	44358942	44364818	positive	XLOC_013627
lncRNA_13092.1	NW_021837378.1	45050441	45050754	positive	XLOC_013641
lncRNA_13100.1	NW_021837378.1	45642195	45643023	positive	XLOC_013644
lncRNA_13124.1	NW_021837378.1	46836331	46839025	positive	XLOC_013657
lncRNA_13125.1	NW_021837378.1	46842156	46862345	positive	XLOC_013658
lncRNA_13127.1	NW_021837378.1	46884147	46895282	positive	XLOC_013659
lncRNA_13129.1	NW_021837378.1	46900238	46910585	positive	XLOC_013660
lncRNA_13129.2	NW_021837378.1	46900982	46925998	positive	XLOC_013660
lncRNA_13129.3	NW_021837378.1	46916394	46925998	positive	XLOC_013660
lncRNA_13145.1	NW_021837378.1	47341044	47347788	positive	XLOC_013668
lncRNA_13163.1	NW_021837378.1	48168174	48168524	positive	XLOC_013674
lncRNA_13173.1	NW_021837378.1	48613049	48613432	positive	XLOC_013679
lncRNA_13176.1	NW_021837378.1	48866392	48866684	positive	XLOC_013680
lncRNA_13183.1	NW_021837378.1	49124093	49125481	positive	XLOC_013682
lncRNA_13233.1	NW_021837378.1	50862799	50863165	positive	XLOC_013700
lncRNA_13256.1	NW_021837378.1	51878497	51879577	positive	XLOC_013711
lncRNA_13323.1	NW_021837378.1	53698538	53698882	positive	XLOC_013741
lncRNA_13388.1	NW_021837378.1	55414064	55457049	positive	XLOC_013773
lncRNA_13388.2	NW_021837378.1	55414112	55457049	positive	XLOC_013773
lncRNA_13396.1	NW_021837378.1	55523972	55524631	positive	XLOC_013776
lncRNA_11984.1	NW_021837378.1	1025419	1025685	negative	XLOC_013795
lncRNA_12002.1	NW_021837378.1	1746761	1747011	negative	XLOC_013804
lncRNA_12069.1	NW_021837378.1	3551290	3551762	negative	XLOC_013836
lncRNA_12152.1	NW_021837378.1	8142582	8143052	negative	XLOC_013880
lncRNA_12161.1	NW_021837378.1	8216659	8217675	negative	XLOC_013885
lncRNA_12198.15	NW_021837378.1	10323144	10327146	negative	XLOC_013898
lncRNA_12218.1	NW_021837378.1	11045478	11045790	negative	XLOC_013906
lncRNA_12280.1	NW_021837378.1	13503625	13506876	negative	XLOC_013931
lncRNA_12379.1	NW_021837378.1	16121363	16121630	negative	XLOC_013975
lncRNA_12393.1	NW_021837378.1	16298908	16300335	negative	XLOC_013981
lncRNA_12393.2	NW_021837378.1	16299928	16300335	negative	XLOC_013981
lncRNA_12474.1	NW_021837378.1	20553713	20554224	negative	XLOC_014015
lncRNA_12564.1	NW_021837378.1	26812419	26813104	negative	XLOC_014060
lncRNA_12608.1	NW_021837378.1	28620453	28622330	negative	XLOC_014080
lncRNA_12625.2	NW_021837378.1	29018395	29026461	negative	XLOC_014087
lncRNA_12625.4	NW_021837378.1	29018407	29026461	negative	XLOC_014087
lncRNA_12625.3	NW_021837378.1	29018407	29026461	negative	XLOC_014087
lncRNA_12625.5	NW_021837378.1	29018472	29026461	negative	XLOC_014087
lncRNA_12627.4	NW_021837378.1	29031703	29041370	negative	XLOC_014089
lncRNA_12629.1	NW_021837378.1	29012364	29031537	negative	XLOC_014090
lncRNA_12632.1	NW_021837378.1	29058623	29058879	negative	XLOC_014092
lncRNA_12704.2	NW_021837378.1	31629232	31629762	negative	XLOC_014122
lncRNA_12830.1	NW_021837378.1	35455265	35455708	negative	XLOC_014186
lncRNA_12870.2	NW_021837378.1	36610485	36612148	negative	XLOC_014202
lncRNA_12963.2	NW_021837378.1	41096262	41096991	negative	XLOC_014248
lncRNA_12974.1	NW_021837378.1	41837550	41838073	negative	XLOC_014254
lncRNA_12991.1	NW_021837378.1	42273433	42274006	negative	XLOC_014262
lncRNA_13089.1	NW_021837378.1	44914902	44915175	negative	XLOC_014301
lncRNA_13107.4	NW_021837378.1	46096031	46107181	negative	XLOC_014308
lncRNA_13126.1	NW_021837378.1	46845619	46845958	negative	XLOC_014314
lncRNA_13128.1	NW_021837378.1	46885463	46901168	negative	XLOC_014315
lncRNA_13153.1	NW_021837378.1	47573229	47573924	negative	XLOC_014323
lncRNA_13153.2	NW_021837378.1	47573252	47573924	negative	XLOC_014323
lncRNA_13219.1	NW_021837378.1	50273812	50274303	negative	XLOC_014355
lncRNA_13253.1	NW_021837378.1	51848095	51848340	negative	XLOC_014371
lncRNA_13254.1	NW_021837378.1	51856050	51856315	negative	XLOC_014372
lncRNA_13312.1	NW_021837378.1	53388101	53388617	negative	XLOC_014397
lncRNA_13389.1	NW_021837378.1	55420549	55457049	negative	XLOC_014431
lncRNA_13389.2	NW_021837378.1	55456003	55457049	negative	XLOC_014431
lncRNA_13399.1	NW_021837378.1	55573155	55573833	negative	XLOC_014437
lncRNA_13427.1	NW_021837379.1	561049	561503	positive	XLOC_014632
lncRNA_13412.2	NW_021837379.1	99998	100889	negative	XLOC_014653
lncRNA_13452.1	NW_021837379.1	1349451	1349782	negative	XLOC_014665
lncRNA_13453.1	NW_021837379.1	1402996	1403392	negative	XLOC_014666
lncRNA_13465.1	NW_021837386.1	12099	12356	negative	XLOC_014685
lncRNA_13471.1	NW_021837389.1	28665	28981	positive	XLOC_014690
lncRNA_13481.1	NW_021837390.1	753648	753867	positive	XLOC_014694
lncRNA_13488.1	NW_021837390.1	1131829	1132437	negative	XLOC_014708
lncRNA_13500.1	NW_021837390.1	1517300	1585159	negative	XLOC_014714
lncRNA_13504.1	NW_021837393.1	6120	7707	negative	XLOC_014731
lncRNA_13505.1	NW_021837393.1	8109	9590	negative	XLOC_014732
lncRNA_13513.1	NW_021837401.1	50923	51505	positive	XLOC_014746
lncRNA_13545.2	NW_021837401.1	475486	476490	positive	XLOC_014764
lncRNA_13545.1	NW_021837401.1	475486	476490	positive	XLOC_014764
lncRNA_13569.1	NW_021837401.1	1554732	1555333	positive	XLOC_014778
lncRNA_13570.1	NW_021837401.1	1574861	1575626	positive	XLOC_014779
lncRNA_13522.1	NW_021837401.1	152672	152989	negative	XLOC_014783
lncRNA_13591.1	NW_021837412.1	255015	255329	positive	XLOC_014845
lncRNA_13654.4	NW_021837428.1	24608	25441	negative	XLOC_014918
lncRNA_13670.1	NW_021837434.1	145422	145988	positive	XLOC_014932
lncRNA_13682.1	NW_021837434.1	431767	435615	positive	XLOC_014939
lncRNA_13697.1	NW_021837434.1	1117454	1117743	negative	XLOC_014973
lncRNA_13706.1	NW_021837434.1	1365385	1366431	negative	XLOC_014977
lncRNA_13707.1	NW_021837434.1	1417488	1418728	negative	XLOC_014978
lncRNA_13721.1	NW_021837438.1	1325	1570	negative	XLOC_014990
lncRNA_13722.1	NW_021837439.1	8504	9587	positive	XLOC_014991
lncRNA_13762.1	NW_021837445.1	941385	942641	positive	XLOC_015014
lncRNA_13773.1	NW_021837450.1	32785	34120	positive	XLOC_015046
lncRNA_13776.1	NW_021837455.1	13927	14155	positive	XLOC_015067
lncRNA_13794.1	NW_021837456.1	1487417	1487773	positive	XLOC_015074
lncRNA_13780.1	NW_021837456.1	238099	242013	negative	XLOC_015078
lncRNA_13801.2	NW_021837467.1	88655	251758	negative	XLOC_015117
lncRNA_13801.3	NW_021837467.1	227868	251758	negative	XLOC_015117
lncRNA_13838.1	NW_021837467.1	1316709	1319653	negative	XLOC_015135
lncRNA_13852.1	NW_021837474.1	38059	38729	negative	XLOC_015151
lncRNA_13852.2	NW_021837474.1	38062	38729	negative	XLOC_015151
lncRNA_13863.1	NW_021837478.1	299441	299866	positive	XLOC_015173
lncRNA_13887.1	NW_021837478.1	1481244	1481553	positive	XLOC_015183
lncRNA_13888.1	NW_021837479.1	7491	7693	positive	XLOC_015205
lncRNA_13892.1	NW_021837480.1	32367	32659	negative	XLOC_015208
lncRNA_13893.1	NW_021837480.1	34042	34430	negative	XLOC_015209
lncRNA_13898.1	NW_021837485.1	23321	23660	positive	XLOC_015238
lncRNA_13929.1	NW_021837489.1	504736	510193	positive	XLOC_015267
lncRNA_13935.1	NW_021837489.1	600218	601009	positive	XLOC_015270
lncRNA_13952.1	NW_021837489.1	1322173	1323019	positive	XLOC_015276
lncRNA_14010.16	NW_021837489.1	2352200	2354929	positive	XLOC_015297
lncRNA_14010.17	NW_021837489.1	2352200	2356602	positive	XLOC_015297
lncRNA_14010.18	NW_021837489.1	2352215	2355051	positive	XLOC_015297
lncRNA_14010.23	NW_021837489.1	2354057	2356602	positive	XLOC_015297
lncRNA_14023.1	NW_021837489.1	2646807	2647097	positive	XLOC_015301
lncRNA_14044.1	NW_021837489.1	3326132	3326684	positive	XLOC_015311
lncRNA_14045.1	NW_021837489.1	3333629	3334238	positive	XLOC_015312
lncRNA_14047.1	NW_021837489.1	3335474	3338044	positive	XLOC_015313
lncRNA_14055.1	NW_021837489.1	3426685	3427036	positive	XLOC_015320
lncRNA_14057.1	NW_021837489.1	3431726	3432646	positive	XLOC_015321
lncRNA_14084.1	NW_021837489.1	3951508	3951985	positive	XLOC_015336
lncRNA_14091.1	NW_021837489.1	3978895	3980253	positive	XLOC_015340
lncRNA_14150.1	NW_021837489.1	6190523	6191336	positive	XLOC_015368
lncRNA_14158.1	NW_021837489.1	6443658	6444149	positive	XLOC_015372
lncRNA_14161.1	NW_021837489.1	6862668	6869959	positive	XLOC_015373
lncRNA_14178.1	NW_021837489.1	7298275	7298785	positive	XLOC_015383
lncRNA_14196.1	NW_021837489.1	7688738	7688992	positive	XLOC_015394
lncRNA_14197.1	NW_021837489.1	7820235	7820631	positive	XLOC_015395
lncRNA_14219.4	NW_021837489.1	9134892	9138038	positive	XLOC_015401
lncRNA_14233.1	NW_021837489.1	9779644	9782302	positive	XLOC_015408
lncRNA_14235.1	NW_021837489.1	9962663	9963725	positive	XLOC_015409
lncRNA_14235.2	NW_021837489.1	9962671	9963725	positive	XLOC_015409
lncRNA_14237.1	NW_021837489.1	10003101	10004282	positive	XLOC_015411
lncRNA_14256.1	NW_021837489.1	10420143	10420732	positive	XLOC_015420
lncRNA_14294.1	NW_021837489.1	11528607	11529067	positive	XLOC_015434
lncRNA_14306.2	NW_021837489.1	11967871	11968425	positive	XLOC_015441
lncRNA_14389.1	NW_021837489.1	14976134	14979027	positive	XLOC_015482
lncRNA_14480.1	NW_021837489.1	19426077	19427238	positive	XLOC_015524
lncRNA_14551.2	NW_021837489.1	23807629	23809262	positive	XLOC_015553
lncRNA_14551.4	NW_021837489.1	23807638	23809262	positive	XLOC_015553
lncRNA_14556.2	NW_021837489.1	23965875	23966265	positive	XLOC_015557
lncRNA_14575.1	NW_021837489.1	25662593	25662811	positive	XLOC_015566
lncRNA_14620.1	NW_021837489.1	28238013	28238360	positive	XLOC_015585
lncRNA_14626.1	NW_021837489.1	28481718	28482010	positive	XLOC_015587
lncRNA_14672.2	NW_021837489.1	30191066	30191708	positive	XLOC_015608
lncRNA_14695.1	NW_021837489.1	30661410	30661926	positive	XLOC_015620
lncRNA_14695.2	NW_021837489.1	30661465	30661926	positive	XLOC_015620
lncRNA_14711.2	NW_021837489.1	30823139	30853280	positive	XLOC_015631
lncRNA_14711.4	NW_021837489.1	30823147	30837179	positive	XLOC_015631
lncRNA_14711.3	NW_021837489.1	30823147	30837179	positive	XLOC_015631
lncRNA_14719.1	NW_021837489.1	31069650	31070036	positive	XLOC_015638
lncRNA_14766.1	NW_021837489.1	32271561	32271909	positive	XLOC_015663
lncRNA_14787.1	NW_021837489.1	32836399	32836776	positive	XLOC_015673
lncRNA_14817.1	NW_021837489.1	33593158	33594024	positive	XLOC_015683
lncRNA_14822.1	NW_021837489.1	33640769	33641549	positive	XLOC_015686
lncRNA_14826.1	NW_021837489.1	33674108	33674318	positive	XLOC_015689
lncRNA_14893.1	NW_021837489.1	35596742	35605398	positive	XLOC_015715
lncRNA_14908.6	NW_021837489.1	35961429	35962831	positive	XLOC_015722
lncRNA_14948.117	NW_021837489.1	37186230	37186840	positive	XLOC_015740
lncRNA_14960.1	NW_021837489.1	37308734	37308966	positive	XLOC_015745
lncRNA_15037.1	NW_021837489.1	39783663	39784067	positive	XLOC_015779
lncRNA_15109.1	NW_021837489.1	41977783	41984625	positive	XLOC_015815
lncRNA_15120.2	NW_021837489.1	42376516	42380494	positive	XLOC_015821
lncRNA_15132.1	NW_021837489.1	42924791	42925107	positive	XLOC_015824
lncRNA_15156.46	NW_021837489.1	44112091	44112594	positive	XLOC_015837
lncRNA_15156.64	NW_021837489.1	44238586	44241244	positive	XLOC_015837
lncRNA_15156.63	NW_021837489.1	44238586	44241244	positive	XLOC_015837
lncRNA_15194.1	NW_021837489.1	45625217	45625784	positive	XLOC_015847
lncRNA_15246.1	NW_021837489.1	48345287	48345503	positive	XLOC_015877
lncRNA_15258.2	NW_021837489.1	48667501	48668196	positive	XLOC_015886
lncRNA_15286.1	NW_021837489.1	50024933	50040659	positive	XLOC_015899
lncRNA_15288.1	NW_021837489.1	50039125	50052439	positive	XLOC_015900
lncRNA_15317.5	NW_021837489.1	51837611	51844077	positive	XLOC_015908
lncRNA_13926.1	NW_021837489.1	477073	477304	negative	XLOC_015932
lncRNA_13946.1	NW_021837489.1	977116	978169	negative	XLOC_015940
lncRNA_13971.2	NW_021837489.1	1676314	1678060	negative	XLOC_015947
lncRNA_13975.2	NW_021837489.1	1691074	1693059	negative	XLOC_015951
lncRNA_13978.1	NW_021837489.1	1699967	1700208	negative	XLOC_015954
lncRNA_13981.1	NW_021837489.1	1706607	1707322	negative	XLOC_015957
lncRNA_13982.1	NW_021837489.1	1708608	1716784	negative	XLOC_015958
lncRNA_13986.1	NW_021837489.1	1736633	1741394	negative	XLOC_015964
lncRNA_13988.1	NW_021837489.1	1746244	1746982	negative	XLOC_015966
lncRNA_13997.1	NW_021837489.1	1961309	1967010	negative	XLOC_015969
lncRNA_14000.1	NW_021837489.1	2000242	2003045	negative	XLOC_015971
lncRNA_14002.1	NW_021837489.1	2017296	2017808	negative	XLOC_015973
lncRNA_14013.4	NW_021837489.1	2344896	2349523	negative	XLOC_015980
lncRNA_14013.2	NW_021837489.1	2344896	2349523	negative	XLOC_015980
lncRNA_14013.3	NW_021837489.1	2344896	2349970	negative	XLOC_015980
lncRNA_14013.7	NW_021837489.1	2344897	2349523	negative	XLOC_015980
lncRNA_14013.14	NW_021837489.1	2352080	2356476	negative	XLOC_015980
lncRNA_14013.15	NW_021837489.1	2352103	2358633	negative	XLOC_015980
lncRNA_14013.17	NW_021837489.1	2352258	2356476	negative	XLOC_015980
lncRNA_14013.18	NW_021837489.1	2352262	2356476	negative	XLOC_015980
lncRNA_14013.19	NW_021837489.1	2352263	2356476	negative	XLOC_015980
lncRNA_14013.23	NW_021837489.1	2352939	2356579	negative	XLOC_015980
lncRNA_14013.26	NW_021837489.1	2353259	2358633	negative	XLOC_015980
lncRNA_14013.32	NW_021837489.1	2353775	2354773	negative	XLOC_015980
lncRNA_14013.35	NW_021837489.1	2354472	2356476	negative	XLOC_015980
lncRNA_14028.1	NW_021837489.1	3144116	3157703	negative	XLOC_015984
lncRNA_14043.1	NW_021837489.1	3325023	3325765	negative	XLOC_015991
lncRNA_14046.1	NW_021837489.1	3334780	3335053	negative	XLOC_015992
lncRNA_14049.1	NW_021837489.1	3352181	3352519	negative	XLOC_015994
lncRNA_14122.1	NW_021837489.1	5059617	5060176	negative	XLOC_016024
lncRNA_14148.1	NW_021837489.1	6103271	6106302	negative	XLOC_016035
lncRNA_14148.2	NW_021837489.1	6103284	6106302	negative	XLOC_016035
lncRNA_14159.6	NW_021837489.1	6829615	6830896	negative	XLOC_016038
lncRNA_14160.1	NW_021837489.1	6673824	7089333	negative	XLOC_016039
lncRNA_14210.1	NW_021837489.1	8742468	8742836	negative	XLOC_016058
lncRNA_14223.1	NW_021837489.1	9165953	9173745	negative	XLOC_016066
lncRNA_14250.1	NW_021837489.1	10314550	10314878	negative	XLOC_016076
lncRNA_14300.1	NW_021837489.1	11755669	11756634	negative	XLOC_016100
lncRNA_14301.1	NW_021837489.1	11902003	11907587	negative	XLOC_016101
lncRNA_14314.10	NW_021837489.1	12174752	12176102	negative	XLOC_016107
lncRNA_14486.1	NW_021837489.1	19522094	19522899	negative	XLOC_016167
lncRNA_14527.2	NW_021837489.1	22753895	22754704	negative	XLOC_016181
lncRNA_14528.1	NW_021837489.1	22775144	22776192	negative	XLOC_016182
lncRNA_14539.1	NW_021837489.1	23422792	23427000	negative	XLOC_016189
lncRNA_14583.1	NW_021837489.1	26410108	26411318	negative	XLOC_016213
lncRNA_14592.1	NW_021837489.1	27090097	27090822	negative	XLOC_016220
lncRNA_14594.1	NW_021837489.1	27097618	27097974	negative	XLOC_016222
lncRNA_14617.6	NW_021837489.1	28203747	28205367	negative	XLOC_016230
lncRNA_14744.1	NW_021837489.1	31794328	31795130	negative	XLOC_016285
lncRNA_14744.2	NW_021837489.1	31794563	31795336	negative	XLOC_016286
lncRNA_14770.1	NW_021837489.1	32310840	32311222	negative	XLOC_016299
lncRNA_14771.1	NW_021837489.1	32311616	32313912	negative	XLOC_016300
lncRNA_14797.1	NW_021837489.1	33309614	33320641	negative	XLOC_016314
lncRNA_14810.1	NW_021837489.1	33467793	33468368	negative	XLOC_016322
lncRNA_14864.1	NW_021837489.1	35005131	35005673	negative	XLOC_016350
lncRNA_14925.1	NW_021837489.1	36424292	36440816	negative	XLOC_016375
lncRNA_14942.1	NW_021837489.1	36813221	36820201	negative	XLOC_016386
lncRNA_14950.2	NW_021837489.1	37185639	37189452	negative	XLOC_016389
lncRNA_14997.1	NW_021837489.1	38371845	38378920	negative	XLOC_016407
lncRNA_15011.1	NW_021837489.1	38706782	38707823	negative	XLOC_016416
lncRNA_15054.1	NW_021837489.1	40312337	40315494	negative	XLOC_016442
lncRNA_15054.2	NW_021837489.1	40312679	40315494	negative	XLOC_016442
lncRNA_15054.3	NW_021837489.1	40313379	40323124	negative	XLOC_016442
lncRNA_15054.4	NW_021837489.1	40313539	40315494	negative	XLOC_016442
lncRNA_15054.5	NW_021837489.1	40313552	40315494	negative	XLOC_016442
lncRNA_15054.6	NW_021837489.1	40313605	40315494	negative	XLOC_016442
lncRNA_15054.7	NW_021837489.1	40313976	40323124	negative	XLOC_016442
lncRNA_15054.8	NW_021837489.1	40314577	40315494	negative	XLOC_016442
lncRNA_15075.1	NW_021837489.1	40890481	40898424	negative	XLOC_016454
lncRNA_15119.1	NW_021837489.1	42376291	42380550	negative	XLOC_016468
lncRNA_15126.1	NW_021837489.1	42628466	42630757	negative	XLOC_016471
lncRNA_15164.1	NW_021837489.1	44283042	44283304	negative	XLOC_016484
lncRNA_15165.1	NW_021837489.1	44434330	44434799	negative	XLOC_016485
lncRNA_15180.1	NW_021837489.1	45285732	45286182	negative	XLOC_016490
lncRNA_15181.1	NW_021837489.1	45379965	45380421	negative	XLOC_016492
lncRNA_15240.1	NW_021837489.1	48113275	48185861	negative	XLOC_016521
lncRNA_15240.3	NW_021837489.1	48184819	48185861	negative	XLOC_016521
lncRNA_15240.2	NW_021837489.1	48184819	48185861	negative	XLOC_016521
lncRNA_15240.4	NW_021837489.1	48184860	48185861	negative	XLOC_016521
lncRNA_15250.1	NW_021837489.1	48446910	48447525	negative	XLOC_016528
lncRNA_15287.1	NW_021837489.1	50024933	50039998	negative	XLOC_016540
lncRNA_15287.3	NW_021837489.1	50039558	50052904	negative	XLOC_016541
lncRNA_15318.2	NW_021837489.1	51835863	51843596	negative	XLOC_016558
lncRNA_15318.3	NW_021837489.1	51837577	51844069	negative	XLOC_016558
lncRNA_15345.1	NW_021837489.1	52443333	52443869	negative	XLOC_016575
lncRNA_15368.1	NW_021837490.1	868396	875753	positive	XLOC_016772
lncRNA_15374.1	NW_021837490.1	1120080	1120803	positive	XLOC_016777
lncRNA_15355.1	NW_021837490.1	151324	152666	negative	XLOC_016788
lncRNA_15392.1	NW_021837495.1	388	1524	negative	XLOC_016808
lncRNA_15407.2	NW_021837501.1	347872	362451	positive	XLOC_016820
lncRNA_15407.5	NW_021837501.1	347875	362451	positive	XLOC_016820
lncRNA_15407.10	NW_021837501.1	361477	362624	positive	XLOC_016820
lncRNA_15407.11	NW_021837501.1	361694	362451	positive	XLOC_016820
lncRNA_15412.1	NW_021837501.1	579522	579828	positive	XLOC_016823
lncRNA_15418.1	NW_021837501.1	703380	711106	positive	XLOC_016826
lncRNA_15418.2	NW_021837501.1	703420	711106	positive	XLOC_016826
lncRNA_15400.4	NW_021837501.1	4754	63089	negative	XLOC_016834
lncRNA_15413.1	NW_021837501.1	583115	583849	negative	XLOC_016839
lncRNA_15417.1	NW_021837501.1	703372	703783	negative	XLOC_016841
lncRNA_15417.2	NW_021837501.1	703381	703783	negative	XLOC_016841
lncRNA_15442.1	NW_021837503.1	31207	31629	positive	XLOC_016855
lncRNA_15438.1	NW_021837503.1	15766	19150	negative	XLOC_016857
lncRNA_15445.1	NW_021837506.1	6826	14900	negative	XLOC_016865
lncRNA_15475.1	NW_021837512.1	1092176	1095544	positive	XLOC_016896
lncRNA_15479.2	NW_021837512.1	1234880	1235762	positive	XLOC_016898
lncRNA_15542.1	NW_021837523.1	762982	784671	positive	XLOC_016960
lncRNA_15543.1	NW_021837523.1	887130	887857	negative	XLOC_016984
lncRNA_15550.1	NW_021837523.1	1113799	1114179	negative	XLOC_016989
lncRNA_15572.1	NW_021837534.1	71506	71755	positive	XLOC_017025
lncRNA_15576.1	NW_021837534.1	245135	245466	positive	XLOC_017027
lncRNA_15575.1	NW_021837534.1	245009	245734	negative	XLOC_017037
lncRNA_15593.1	NW_021837536.1	25679	26396	negative	XLOC_017048
lncRNA_15593.3	NW_021837536.1	26051	26396	negative	XLOC_017048
lncRNA_15614.1	NW_021837545.1	385585	393584	positive	XLOC_017061
lncRNA_15614.2	NW_021837545.1	385686	386515	positive	XLOC_017061
lncRNA_15630.1	NW_021837545.1	570265	571688	positive	XLOC_017066
lncRNA_15645.1	NW_021837547.1	8088	8457	negative	XLOC_017102
lncRNA_15652.1	NW_021837556.1	332734	335927	positive	XLOC_017109
lncRNA_15677.1	NW_021837558.1	24784	25032	negative	XLOC_017138
lncRNA_15683.2	NW_021837565.1	12255	13190	negative	XLOC_017146
lncRNA_15683.1	NW_021837565.1	12255	13190	negative	XLOC_017146
lncRNA_15683.3	NW_021837565.1	12258	13190	negative	XLOC_017146
lncRNA_15699.1	NW_021837567.1	540597	540898	positive	XLOC_017162
lncRNA_15723.1	NW_021837567.1	1196508	1196841	negative	XLOC_017192
lncRNA_15769.1	NW_021837578.1	615012	615686	negative	XLOC_017253
lncRNA_15800.1	NW_021837585.1	13735	14025	positive	XLOC_017278
lncRNA_15811.1	NW_021837589.1	218875	219297	negative	XLOC_017308
lncRNA_15811.2	NW_021837589.1	218891	219258	negative	XLOC_017308
lncRNA_15814.1	NW_021837589.1	297637	298766	negative	XLOC_017310
lncRNA_15814.2	NW_021837589.1	297686	298766	negative	XLOC_017310
lncRNA_15838.1	NW_021837589.1	1023816	1026267	negative	XLOC_017315
lncRNA_15855.1	NW_021837600.1	316268	317352	positive	XLOC_017339
lncRNA_15855.2	NW_021837600.1	316509	317352	positive	XLOC_017339
lncRNA_15862.1	NW_021837600.1	623716	624267	positive	XLOC_017340
lncRNA_15865.2	NW_021837600.1	846164	847599	positive	XLOC_017343
lncRNA_15884.3	NW_021837600.1	1536512	1545901	positive	XLOC_017352
lncRNA_15884.2	NW_021837600.1	1536512	1545901	positive	XLOC_017352
lncRNA_15884.1	NW_021837600.1	1536512	1545901	positive	XLOC_017352
lncRNA_15926.1	NW_021837600.1	3112115	3113239	positive	XLOC_017369
lncRNA_15955.6	NW_021837600.1	5042746	5047019	positive	XLOC_017381
lncRNA_16018.1	NW_021837600.1	8225518	8225968	positive	XLOC_017414
lncRNA_16064.1	NW_021837600.1	10123917	10124661	positive	XLOC_017434
lncRNA_16072.1	NW_021837600.1	10885773	10886089	positive	XLOC_017437
lncRNA_16205.1	NW_021837600.1	17472181	17472875	positive	XLOC_017495
lncRNA_16220.2	NW_021837600.1	18233003	18233354	positive	XLOC_017502
lncRNA_16234.1	NW_021837600.1	18614751	18615073	positive	XLOC_017511
lncRNA_16259.2	NW_021837600.1	19645428	19646913	positive	XLOC_017522
lncRNA_16261.1	NW_021837600.1	19653457	19654669	positive	XLOC_017523
lncRNA_16290.2	NW_021837600.1	20127204	20133894	positive	XLOC_017533
lncRNA_16290.1	NW_021837600.1	20127204	20133894	positive	XLOC_017533
lncRNA_16342.1	NW_021837600.1	22694248	22695024	positive	XLOC_017551
lncRNA_16393.1	NW_021837600.1	24734420	24735171	positive	XLOC_017570
lncRNA_16403.1	NW_021837600.1	25677268	25679083	positive	XLOC_017575
lncRNA_16413.2	NW_021837600.1	26400873	26401996	positive	XLOC_017578
lncRNA_16516.1	NW_021837600.1	31224570	31224924	positive	XLOC_017620
lncRNA_16573.1	NW_021837600.1	32912937	32913981	positive	XLOC_017656
lncRNA_16573.2	NW_021837600.1	32913060	32913981	positive	XLOC_017656
lncRNA_16656.1	NW_021837600.1	35389095	35389399	positive	XLOC_017689
lncRNA_16677.1	NW_021837600.1	35861507	35861789	positive	XLOC_017704
lncRNA_16689.1	NW_021837600.1	35989954	35990653	positive	XLOC_017711
lncRNA_16705.1	NW_021837600.1	36241876	36244934	positive	XLOC_017722
lncRNA_16718.1	NW_021837600.1	36919456	36922842	positive	XLOC_017727
lncRNA_16751.1	NW_021837600.1	37833597	37834208	positive	XLOC_017740
lncRNA_16782.1	NW_021837600.1	39381945	39382533	positive	XLOC_017755
lncRNA_16824.1	NW_021837600.1	41744326	41746861	positive	XLOC_017770
lncRNA_16920.1	NW_021837600.1	47851395	47851722	positive	XLOC_017815
lncRNA_16940.1	NW_021837600.1	48213689	48218653	positive	XLOC_017821
lncRNA_16940.2	NW_021837600.1	48213960	48218653	positive	XLOC_017821
lncRNA_16971.1	NW_021837600.1	49323878	49327902	positive	XLOC_017836
lncRNA_16971.2	NW_021837600.1	49323884	49327902	positive	XLOC_017836
lncRNA_16972.1	NW_021837600.1	49328496	49344021	positive	XLOC_017837
lncRNA_16974.1	NW_021837600.1	49333693	49342378	positive	XLOC_017840
lncRNA_16974.2	NW_021837600.1	49333693	49344362	positive	XLOC_017840
lncRNA_16974.3	NW_021837600.1	49333739	49344362	positive	XLOC_017840
lncRNA_15872.1	NW_021837600.1	1150274	1150632	negative	XLOC_017872
lncRNA_15885.7	NW_021837600.1	1536669	1545930	negative	XLOC_017879
lncRNA_15923.1	NW_021837600.1	2997031	2997339	negative	XLOC_017897
lncRNA_16031.1	NW_021837600.1	8712590	8717882	negative	XLOC_017941
lncRNA_16067.1	NW_021837600.1	10336065	10345158	negative	XLOC_017960
lncRNA_16069.1	NW_021837600.1	10859061	10866918	negative	XLOC_017962
lncRNA_16071.1	NW_021837600.1	10885766	10886090	negative	XLOC_017963
lncRNA_16149.1	NW_021837600.1	14961486	14961780	negative	XLOC_018003
lncRNA_16231.1	NW_021837600.1	18606578	18607024	negative	XLOC_018038
lncRNA_16248.1	NW_021837600.1	19247370	19247932	negative	XLOC_018048
lncRNA_16312.1	NW_021837600.1	20609249	20610793	negative	XLOC_018084
lncRNA_16327.1	NW_021837600.1	21787917	21788556	negative	XLOC_018095
lncRNA_16350.1	NW_021837600.1	22853956	22854350	negative	XLOC_018111
lncRNA_16389.3	NW_021837600.1	24400788	24463310	negative	XLOC_018130
lncRNA_16389.6	NW_021837600.1	24400789	24463310	negative	XLOC_018130
lncRNA_16389.5	NW_021837600.1	24400789	24463310	negative	XLOC_018130
lncRNA_16389.4	NW_021837600.1	24400789	24463310	negative	XLOC_018130
lncRNA_16389.7	NW_021837600.1	24400792	24463310	negative	XLOC_018130
lncRNA_16389.8	NW_021837600.1	24400819	24463310	negative	XLOC_018130
lncRNA_16392.1	NW_021837600.1	24528264	24528539	negative	XLOC_018132
lncRNA_16405.2	NW_021837600.1	25695616	25698038	negative	XLOC_018136
lncRNA_16432.1	NW_021837600.1	27179908	27181283	negative	XLOC_018147
lncRNA_16468.1	NW_021837600.1	28537713	28538416	negative	XLOC_018167
lncRNA_16478.1	NW_021837600.1	28839484	28840141	negative	XLOC_018174
lncRNA_16496.2	NW_021837600.1	30399192	30411448	negative	XLOC_018180
lncRNA_16537.1	NW_021837600.1	31813617	31814040	negative	XLOC_018197
lncRNA_16547.4	NW_021837600.1	32027986	32034579	negative	XLOC_018200
lncRNA_16590.1	NW_021837600.1	33317235	33317728	negative	XLOC_018216
lncRNA_16600.1	NW_021837600.1	33594435	33601331	negative	XLOC_018223
lncRNA_16713.1	NW_021837600.1	36655493	36659247	negative	XLOC_018270
lncRNA_16746.1	NW_021837600.1	37715299	37715527	negative	XLOC_018283
lncRNA_16783.1	NW_021837600.1	39390577	39394077	negative	XLOC_018296
lncRNA_16858.1	NW_021837600.1	44290641	44290943	negative	XLOC_018329
lncRNA_16939.1	NW_021837600.1	48191449	48191792	negative	XLOC_018367
lncRNA_16941.1	NW_021837600.1	48242888	48255308	negative	XLOC_018368
lncRNA_16969.2	NW_021837600.1	49328764	49340640	negative	XLOC_018382
lncRNA_16969.3	NW_021837600.1	49338392	49340640	negative	XLOC_018382
lncRNA_17004.1	NW_021837600.1	50745645	50746278	negative	XLOC_018400
lncRNA_17007.1	NW_021837600.1	50762147	50762522	negative	XLOC_018403
lncRNA_17011.1	NW_021837600.1	50781115	50790267	negative	XLOC_018404
lncRNA_17011.2	NW_021837600.1	50786792	50790267	negative	XLOC_018404
lncRNA_17036.1	NW_021837601.1	1234185	1234474	positive	XLOC_018580
lncRNA_17041.1	NW_021837601.1	1424413	1424740	positive	XLOC_018582
lncRNA_17077.1	NW_021837612.1	1232868	1233170	positive	XLOC_018628
lncRNA_17062.1	NW_021837612.1	476791	477617	negative	XLOC_018645
lncRNA_17073.1	NW_021837612.1	1079418	1079678	negative	XLOC_018650
lncRNA_17094.1	NW_021837618.1	5965	6353	positive	XLOC_018667
lncRNA_17110.1	NW_021837623.1	905446	905790	negative	XLOC_018683
lncRNA_17117.1	NW_021837623.1	1012547	1012891	negative	XLOC_018688
lncRNA_17140.1	NW_021837634.1	451638	451945	positive	XLOC_018774
lncRNA_17151.2	NW_021837634.1	829553	830381	positive	XLOC_018779
lncRNA_17151.1	NW_021837634.1	829553	830381	positive	XLOC_018779
lncRNA_17158.2	NW_021837634.1	1338392	1339165	positive	XLOC_018783
lncRNA_17161.1	NW_021837634.1	1400212	1400620	positive	XLOC_018785
lncRNA_17138.1	NW_021837634.1	264822	265742	negative	XLOC_018787
lncRNA_17141.1	NW_021837634.1	514954	515316	negative	XLOC_018788
lncRNA_17160.2	NW_021837634.1	1394109	1395967	negative	XLOC_018796
lncRNA_17162.1	NW_021837640.1	2617	2991	negative	XLOC_018799
lncRNA_17164.1	NW_021837641.1	5661	6776	positive	XLOC_018801
lncRNA_17194.1	NW_021837656.1	125330	125997	positive	XLOC_018830
lncRNA_17198.1	NW_021837656.1	458547	458891	positive	XLOC_018832
lncRNA_17202.1	NW_021837656.1	616633	617225	positive	XLOC_018833
lncRNA_17212.1	NW_021837656.1	1050552	1050771	positive	XLOC_018837
lncRNA_17195.1	NW_021837656.1	318597	319019	negative	XLOC_018840
lncRNA_17209.1	NW_021837656.1	946231	947236	negative	XLOC_018848
lncRNA_17209.2	NW_021837656.1	946284	947236	negative	XLOC_018848
lncRNA_17222.1	NW_021837665.1	9074	14892	negative	XLOC_018869
lncRNA_17239.1	NW_021837667.1	880005	887366	positive	XLOC_018883
lncRNA_17240.1	NW_021837667.1	883799	884240	positive	XLOC_018884
lncRNA_17241.1	NW_021837667.1	907404	908659	negative	XLOC_018891
lncRNA_17247.1	NW_021837667.1	1221925	1222654	negative	XLOC_018895
lncRNA_17270.1	NW_021837678.1	616481	623594	positive	XLOC_018921
lncRNA_17262.1	NW_021837678.1	296821	297066	negative	XLOC_018934
lncRNA_17299.1	NW_021837689.1	734207	737059	positive	XLOC_018957
lncRNA_17302.1	NW_021837689.1	792632	793194	positive	XLOC_018959
lncRNA_17304.1	NW_021837689.1	829138	829642	positive	XLOC_018960
lncRNA_17288.1	NW_021837689.1	35934	37205	negative	XLOC_018968
lncRNA_17317.2	NW_021837695.1	7848	9116	negative	XLOC_018985
lncRNA_17317.1	NW_021837695.1	7848	9116	negative	XLOC_018985
lncRNA_17346.1	NW_021837700.1	1114255	1114682	positive	XLOC_019002
lncRNA_17322.1	NW_021837700.1	99786	100100	negative	XLOC_019006
lncRNA_17344.1	NW_021837700.1	1096115	1096329	negative	XLOC_019016
lncRNA_17361.1	NW_021837711.1	384075	388402	positive	XLOC_019085
lncRNA_17361.2	NW_021837711.1	384086	388402	positive	XLOC_019085
lncRNA_17395.1	NW_021837711.1	2332873	2333310	positive	XLOC_019097
lncRNA_17426.1	NW_021837711.1	3156372	3156914	positive	XLOC_019105
lncRNA_17487.1	NW_021837711.1	5811823	5856511	positive	XLOC_019132
lncRNA_17506.1	NW_021837711.1	6992195	6993138	positive	XLOC_019141
lncRNA_17508.1	NW_021837711.1	7154253	7155337	positive	XLOC_019143
lncRNA_17509.1	NW_021837711.1	7166063	7166476	positive	XLOC_019144
lncRNA_17509.2	NW_021837711.1	7166184	7166476	positive	XLOC_019144
lncRNA_17634.1	NW_021837711.1	11131637	11151094	positive	XLOC_019200
lncRNA_17663.1	NW_021837711.1	12181573	12181919	positive	XLOC_019215
lncRNA_17669.1	NW_021837711.1	12681653	12684991	positive	XLOC_019220
lncRNA_17669.4	NW_021837711.1	12681766	12684991	positive	XLOC_019220
lncRNA_17696.1	NW_021837711.1	13899088	13899532	positive	XLOC_019233
lncRNA_17815.1	NW_021837711.1	19136990	19137333	positive	XLOC_019282
lncRNA_17816.1	NW_021837711.1	19181450	19181853	positive	XLOC_019283
lncRNA_17819.1	NW_021837711.1	19471484	19472042	positive	XLOC_019284
lncRNA_17841.1	NW_021837711.1	20190652	20192242	positive	XLOC_019296
lncRNA_17846.1	NW_021837711.1	20413316	20413613	positive	XLOC_019299
lncRNA_17866.2	NW_021837711.1	21203117	21209084	positive	XLOC_019308
lncRNA_17866.1	NW_021837711.1	21203117	21209084	positive	XLOC_019308
lncRNA_17875.1	NW_021837711.1	21783518	21784037	positive	XLOC_019312
lncRNA_17884.1	NW_021837711.1	21825854	21826839	positive	XLOC_019314
lncRNA_17905.1	NW_021837711.1	22024659	22024994	positive	XLOC_019326
lncRNA_17921.2	NW_021837711.1	22572305	22573457	positive	XLOC_019333
lncRNA_17961.2	NW_021837711.1	24574461	24574746	positive	XLOC_019352
lncRNA_18003.1	NW_021837711.1	26328747	26330558	positive	XLOC_019371
lncRNA_18032.1	NW_021837711.1	27623121	27623369	positive	XLOC_019383
lncRNA_18086.1	NW_021837711.1	30108048	30108316	positive	XLOC_019413
lncRNA_18123.1	NW_021837711.1	32113464	32113772	positive	XLOC_019424
lncRNA_18124.1	NW_021837711.1	32123166	32123765	positive	XLOC_019425
lncRNA_18189.1	NW_021837711.1	35318197	35318500	positive	XLOC_019456
lncRNA_18251.1	NW_021837711.1	38160465	38161266	positive	XLOC_019478
lncRNA_18304.1	NW_021837711.1	41520090	41520319	positive	XLOC_019510
lncRNA_18313.12	NW_021837711.1	41717568	41718127	positive	XLOC_019516
lncRNA_18337.1	NW_021837711.1	42402666	42403313	positive	XLOC_019527
lncRNA_18338.1	NW_021837711.1	42409014	42409296	positive	XLOC_019528
lncRNA_18366.1	NW_021837711.1	43732822	43735016	positive	XLOC_019538
lncRNA_18384.1	NW_021837711.1	44256631	44257105	positive	XLOC_019545
lncRNA_18392.1	NW_021837711.1	44598827	44602224	positive	XLOC_019550
lncRNA_18412.1	NW_021837711.1	45026627	45027748	positive	XLOC_019560
lncRNA_17355.1	NW_021837711.1	170790	171315	negative	XLOC_019566
lncRNA_17369.1	NW_021837711.1	861907	862125	negative	XLOC_019570
lncRNA_17371.1	NW_021837711.1	1039850	1040780	negative	XLOC_019572
lncRNA_17396.1	NW_021837711.1	2394122	2394603	negative	XLOC_019585
lncRNA_17407.1	NW_021837711.1	2737124	2738279	negative	XLOC_019595
lncRNA_17429.1	NW_021837711.1	3336698	3337233	negative	XLOC_019605
lncRNA_17446.1	NW_021837711.1	4118599	4118926	negative	XLOC_019610
lncRNA_17463.1	NW_021837711.1	4604061	4606186	negative	XLOC_019617
lncRNA_17466.1	NW_021837711.1	4607905	4608197	negative	XLOC_019618
lncRNA_17490.1	NW_021837711.1	6167154	6167906	negative	XLOC_019631
lncRNA_17498.1	NW_021837711.1	6363122	6472828	negative	XLOC_019635
lncRNA_17510.1	NW_021837711.1	7189709	7190244	negative	XLOC_019639
lncRNA_17523.1	NW_021837711.1	7647580	7647994	negative	XLOC_019646
lncRNA_17585.1	NW_021837711.1	9630930	9632366	negative	XLOC_019680
lncRNA_17646.1	NW_021837711.1	11401310	11403406	negative	XLOC_019709
lncRNA_17668.1	NW_021837711.1	12681616	12685029	negative	XLOC_019714
lncRNA_17674.1	NW_021837711.1	12944225	12944480	negative	XLOC_019719
lncRNA_17678.1	NW_021837711.1	13172620	13173970	negative	XLOC_019723
lncRNA_17680.1	NW_021837711.1	13309007	13309479	negative	XLOC_019724
lncRNA_17709.1	NW_021837711.1	14432547	14433115	negative	XLOC_019734
lncRNA_17725.1	NW_021837711.1	14842320	14843333	negative	XLOC_019743
lncRNA_17753.1	NW_021837711.1	16329322	16334694	negative	XLOC_019757
lncRNA_17773.1	NW_021837711.1	17182171	17182510	negative	XLOC_019766
lncRNA_17790.1	NW_021837711.1	18072014	18072307	negative	XLOC_019774
lncRNA_17820.1	NW_021837711.1	19475371	19476266	negative	XLOC_019785
lncRNA_17820.2	NW_021837711.1	19475508	19476266	negative	XLOC_019785
lncRNA_17850.1	NW_021837711.1	20558850	20559840	negative	XLOC_019800
lncRNA_17882.1	NW_021837711.1	21814406	21815240	negative	XLOC_019815
lncRNA_17893.1	NW_021837711.1	21911176	21912088	negative	XLOC_019822
lncRNA_17902.1	NW_021837711.1	21983689	21983997	negative	XLOC_019826
lncRNA_17960.1	NW_021837711.1	24564365	24574673	negative	XLOC_019847
lncRNA_18023.1	NW_021837711.1	27373876	27382044	negative	XLOC_019874
lncRNA_18023.2	NW_021837711.1	27373987	27382044	negative	XLOC_019874
lncRNA_18028.2	NW_021837711.1	27459847	27460588	negative	XLOC_019878
lncRNA_18029.1	NW_021837711.1	27477310	27477581	negative	XLOC_019879
lncRNA_18035.1	NW_021837711.1	27725271	27725571	negative	XLOC_019883
lncRNA_18088.1	NW_021837711.1	30274287	30275395	negative	XLOC_019903
lncRNA_18095.1	NW_021837711.1	30556788	30557113	negative	XLOC_019905
lncRNA_18104.1	NW_021837711.1	30914192	30915465	negative	XLOC_019910
lncRNA_18110.1	NW_021837711.1	31222298	31222657	negative	XLOC_019914
lncRNA_18112.1	NW_021837711.1	31253121	31253925	negative	XLOC_019915
lncRNA_18115.1	NW_021837711.1	31499559	31499918	negative	XLOC_019918
lncRNA_18125.1	NW_021837711.1	32124218	32125235	negative	XLOC_019922
lncRNA_18134.1	NW_021837711.1	32520346	32520618	negative	XLOC_019927
lncRNA_18151.1	NW_021837711.1	33006749	33007172	negative	XLOC_019937
lncRNA_18154.1	NW_021837711.1	33180719	33181019	negative	XLOC_019938
lncRNA_18161.1	NW_021837711.1	33645740	33646384	negative	XLOC_019941
lncRNA_18177.1	NW_021837711.1	34747526	34748358	negative	XLOC_019950
lncRNA_18178.1	NW_021837711.1	34748470	34749166	negative	XLOC_019951
lncRNA_18211.1	NW_021837711.1	36691288	36692008	negative	XLOC_019966
lncRNA_18227.2	NW_021837711.1	37463501	37464231	negative	XLOC_019974
lncRNA_18354.1	NW_021837711.1	43034420	43040239	negative	XLOC_020028
lncRNA_18357.1	NW_021837711.1	43155918	43176930	negative	XLOC_020029
lncRNA_18363.1	NW_021837711.1	43642673	43642959	negative	XLOC_020033
lncRNA_18403.1	NW_021837711.1	44923748	44924162	negative	XLOC_020051
lncRNA_18404.1	NW_021837711.1	44924417	44924671	negative	XLOC_020052
lncRNA_18424.1	NW_021837712.1	548387	548892	positive	XLOC_020221
lncRNA_18429.1	NW_021837712.1	958574	959033	positive	XLOC_020222
lncRNA_18423.6	NW_021837712.1	1060813	1062770	negative	XLOC_020226
lncRNA_18423.7	NW_021837712.1	1061004	1062770	negative	XLOC_020226
lncRNA_18430.1	NW_021837712.1	1183131	1184918	negative	XLOC_020230
lncRNA_18433.1	NW_021837712.1	1352792	1353245	negative	XLOC_020232
lncRNA_18450.2	NW_021837723.1	566090	566465	negative	XLOC_020285
lncRNA_18495.1	NW_021837734.1	601333	601790	positive	XLOC_020320
lncRNA_18499.14	NW_021837734.1	819161	889292	negative	XLOC_020333
lncRNA_18526.1	NW_021837745.1	1238444	1238881	positive	XLOC_020346
lncRNA_18521.1	NW_021837745.1	609784	610346	negative	XLOC_020352
lncRNA_18528.1	NW_021837747.1	1682	2031	negative	XLOC_020359
lncRNA_18533.1	NW_021837756.1	37057	37296	negative	XLOC_020377
lncRNA_18577.1	NW_021837767.1	131766	137987	negative	XLOC_020435
lncRNA_18578.1	NW_021837767.1	132029	138078	negative	XLOC_020436
lncRNA_18579.1	NW_021837767.1	132726	138791	negative	XLOC_020437
lncRNA_18610.3	NW_021837767.1	780317	780671	negative	XLOC_020446
lncRNA_18634.1	NW_021837767.1	1230641	1231388	negative	XLOC_020461
lncRNA_18634.2	NW_021837767.1	1230645	1231146	negative	XLOC_020461
lncRNA_18639.1	NW_021837777.1	5155	5976	negative	XLOC_020475
lncRNA_18650.1	NW_021837778.1	93307	93880	positive	XLOC_020480
lncRNA_18668.1	NW_021837778.1	1196050	1196424	positive	XLOC_020486
lncRNA_18649.1	NW_021837778.1	92883	94390	negative	XLOC_020490
lncRNA_18649.2	NW_021837778.1	93743	94390	negative	XLOC_020490
lncRNA_18649.3	NW_021837778.1	93786	94373	negative	XLOC_020490
lncRNA_18659.1	NW_021837778.1	466464	466738	negative	XLOC_020494
lncRNA_18685.1	NW_021837789.1	821387	821695	positive	XLOC_020519
lncRNA_18698.1	NW_021837789.1	1180421	1181311	positive	XLOC_020525
lncRNA_18704.1	NW_021837789.1	1298890	1301894	negative	XLOC_020549
lncRNA_18719.1	NW_021837800.1	402720	403022	negative	XLOC_020583
lncRNA_18733.1	NW_021837800.1	842062	842520	negative	XLOC_020592
lncRNA_18753.1	NW_021837811.1	616193	616799	positive	XLOC_020615
lncRNA_18752.1	NW_021837811.1	552026	552451	negative	XLOC_020622
lncRNA_18829.1	NW_021837822.1	2192502	2249491	positive	XLOC_020668
lncRNA_18829.2	NW_021837822.1	2192674	2193411	positive	XLOC_020668
lncRNA_18838.1	NW_021837822.1	2662475	2663435	positive	XLOC_020670
lncRNA_18838.2	NW_021837822.1	2662551	2663435	positive	XLOC_020670
lncRNA_18848.1	NW_021837822.1	3255229	3255624	positive	XLOC_020677
lncRNA_18854.1	NW_021837822.1	3489288	3489574	positive	XLOC_020679
lncRNA_18863.1	NW_021837822.1	3884396	3893362	positive	XLOC_020682
lncRNA_18892.1	NW_021837822.1	4506135	4506654	positive	XLOC_020695
lncRNA_18910.1	NW_021837822.1	5318408	5399214	positive	XLOC_020702
lncRNA_18923.1	NW_021837822.1	6092359	6093137	positive	XLOC_020708
lncRNA_18925.1	NW_021837822.1	6101397	6101671	positive	XLOC_020709
lncRNA_19050.1	NW_021837822.1	10529346	10529605	positive	XLOC_020758
lncRNA_19058.9	NW_021837822.1	10986566	10992827	positive	XLOC_020760
lncRNA_19131.1	NW_021837822.1	14257886	14292026	positive	XLOC_020793
lncRNA_19133.1	NW_021837822.1	14303810	14305122	positive	XLOC_020794
lncRNA_19134.1	NW_021837822.1	14322656	14323216	positive	XLOC_020795
lncRNA_19135.1	NW_021837822.1	14324854	14325652	positive	XLOC_020796
lncRNA_19136.1	NW_021837822.1	14336590	14336856	positive	XLOC_020797
lncRNA_19161.1	NW_021837822.1	15564338	15564594	positive	XLOC_020808
lncRNA_19233.6	NW_021837822.1	18798314	18832756	positive	XLOC_020844
lncRNA_19350.1	NW_021837822.1	23936565	23936772	positive	XLOC_020898
lncRNA_19389.2	NW_021837822.1	24868983	24885359	positive	XLOC_020916
lncRNA_19389.1	NW_021837822.1	24868983	24885359	positive	XLOC_020916
lncRNA_19389.14	NW_021837822.1	24869012	24884450	positive	XLOC_020916
lncRNA_19389.17	NW_021837822.1	24870211	24884177	positive	XLOC_020916
lncRNA_19458.1	NW_021837822.1	28148957	28151309	positive	XLOC_020951
lncRNA_19493.1	NW_021837822.1	29200218	29200536	positive	XLOC_020966
lncRNA_19513.11	NW_021837822.1	29606197	29658135	positive	XLOC_020978
lncRNA_19513.15	NW_021837822.1	29644592	29658135	positive	XLOC_020978
lncRNA_19513.21	NW_021837822.1	29657352	29658135	positive	XLOC_020978
lncRNA_19520.1	NW_021837822.1	29957987	29964891	positive	XLOC_020981
lncRNA_19531.1	NW_021837822.1	30109680	30114998	positive	XLOC_020987
lncRNA_19531.5	NW_021837822.1	30109818	30114730	positive	XLOC_020987
lncRNA_19532.1	NW_021837822.1	30459156	30459676	positive	XLOC_020988
lncRNA_19563.1	NW_021837822.1	32027537	32028309	positive	XLOC_020998
lncRNA_19563.2	NW_021837822.1	32027686	32028309	positive	XLOC_020998
lncRNA_19568.1	NW_021837822.1	32315292	32315931	positive	XLOC_021000
lncRNA_19587.1	NW_021837822.1	33225317	33227862	positive	XLOC_021006
lncRNA_19740.2	NW_021837822.1	35812007	35813187	positive	XLOC_021156
lncRNA_19740.1	NW_021837822.1	35812007	35813187	positive	XLOC_021156
lncRNA_19741.1	NW_021837822.1	35816825	35817438	positive	XLOC_021157
lncRNA_19741.2	NW_021837822.1	35817036	35817438	positive	XLOC_021157
lncRNA_19741.3	NW_021837822.1	35817044	35817438	positive	XLOC_021157
lncRNA_19741.4	NW_021837822.1	35817051	35817438	positive	XLOC_021157
lncRNA_19753.1	NW_021837822.1	36056315	36056723	positive	XLOC_021164
lncRNA_19766.1	NW_021837822.1	36335952	36336314	positive	XLOC_021169
lncRNA_19808.1	NW_021837822.1	37120714	37121249	positive	XLOC_021184
lncRNA_19821.1	NW_021837822.1	37276634	37277195	positive	XLOC_021191
lncRNA_19825.1	NW_021837822.1	37314647	37316998	positive	XLOC_021193
lncRNA_19843.2	NW_021837822.1	37704585	37705082	positive	XLOC_021200
lncRNA_19886.1	NW_021837822.1	38805179	38805619	positive	XLOC_021215
lncRNA_18805.5	NW_021837822.1	1550645	1551130	negative	XLOC_021245
lncRNA_18837.1	NW_021837822.1	2594245	2688666	negative	XLOC_021263
lncRNA_18843.1	NW_021837822.1	2739837	2740557	negative	XLOC_021264
lncRNA_18843.2	NW_021837822.1	2739901	2740557	negative	XLOC_021264
lncRNA_18844.1	NW_021837822.1	2879128	2879698	negative	XLOC_021265
lncRNA_18844.3	NW_021837822.1	2879130	2879690	negative	XLOC_021265
lncRNA_18844.4	NW_021837822.1	2879243	2879620	negative	XLOC_021265
lncRNA_18849.1	NW_021837822.1	3257541	3258134	negative	XLOC_021268
lncRNA_18862.1	NW_021837822.1	3879746	3880268	negative	XLOC_021277
lncRNA_18862.2	NW_021837822.1	3879753	3880268	negative	XLOC_021277
lncRNA_18890.1	NW_021837822.1	4505132	4505341	negative	XLOC_021286
lncRNA_18893.1	NW_021837822.1	4520353	4520899	negative	XLOC_021287
lncRNA_18912.1	NW_021837822.1	5380710	5386593	negative	XLOC_021294
lncRNA_18985.1	NW_021837822.1	8239655	8240157	negative	XLOC_021332
lncRNA_19031.1	NW_021837822.1	10018295	10024755	negative	XLOC_021354
lncRNA_19077.1	NW_021837822.1	12632243	12632914	negative	XLOC_021379
lncRNA_19100.1	NW_021837822.1	13464165	13465620	negative	XLOC_021385
lncRNA_19149.1	NW_021837822.1	14722380	14722675	negative	XLOC_021409
lncRNA_19160.1	NW_021837822.1	15561460	15562038	negative	XLOC_021415
lncRNA_19160.2	NW_021837822.1	15561474	15562038	negative	XLOC_021415
lncRNA_19166.1	NW_021837822.1	15689625	15689833	negative	XLOC_021418
lncRNA_19167.1	NW_021837822.1	15690617	15690861	negative	XLOC_021419
lncRNA_19175.1	NW_021837822.1	15810974	15811274	negative	XLOC_021422
lncRNA_19176.1	NW_021837822.1	15819735	15820922	negative	XLOC_021423
lncRNA_19232.2	NW_021837822.1	18724975	18728649	negative	XLOC_021445
lncRNA_19232.1	NW_021837822.1	18724975	18728649	negative	XLOC_021445
lncRNA_19265.1	NW_021837822.1	20363433	20364091	negative	XLOC_021460
lncRNA_19270.5	NW_021837822.1	20946027	20947043	negative	XLOC_021464
lncRNA_19328.1	NW_021837822.1	23577582	23577857	negative	XLOC_021489
lncRNA_19346.1	NW_021837822.1	23881084	23881612	negative	XLOC_021498
lncRNA_19375.1	NW_021837822.1	24499332	24500901	negative	XLOC_021511
lncRNA_19375.3	NW_021837822.1	24499799	24500263	negative	XLOC_021511
lncRNA_19420.1	NW_021837822.1	26050532	26051754	negative	XLOC_021533
lncRNA_19421.1	NW_021837822.1	26074246	26074530	negative	XLOC_021534
lncRNA_19422.1	NW_021837822.1	26075334	26075763	negative	XLOC_021535
lncRNA_19515.1	NW_021837822.1	29657012	29658205	negative	XLOC_021573
lncRNA_19605.1	NW_021837822.1	33792096	33793230	negative	XLOC_021614
lncRNA_19649.1	NW_021837822.1	35340068	35340702	negative	XLOC_021633
lncRNA_19681.1	NW_021837822.1	35531155	35532425	negative	XLOC_021636
lncRNA_19746.1	NW_021837822.1	35896107	35900833	negative	XLOC_021648
lncRNA_19765.2	NW_021837822.1	36336126	36358348	negative	XLOC_021656
lncRNA_19767.1	NW_021837822.1	36365018	36365327	negative	XLOC_021657
lncRNA_19799.8	NW_021837822.1	37006727	37007833	negative	XLOC_021667
lncRNA_19809.1	NW_021837822.1	37120716	37121248	negative	XLOC_021672
lncRNA_19817.1	NW_021837822.1	37246017	37248476	negative	XLOC_021676
lncRNA_19934.2	NW_021837822.1	39386490	39386793	negative	XLOC_021743
lncRNA_19952.1	NW_021837823.1	585086	585309	positive	XLOC_021895
lncRNA_19953.6	NW_021837823.1	680637	681985	positive	XLOC_021896
lncRNA_19953.8	NW_021837823.1	680639	682039	positive	XLOC_021896
lncRNA_19956.1	NW_021837823.1	957606	1119037	negative	XLOC_021905
lncRNA_19964.1	NW_021837834.1	79586	87293	positive	XLOC_021915
lncRNA_19984.1	NW_021837834.1	575333	577598	positive	XLOC_021927
lncRNA_19985.1	NW_021837834.1	578763	582957	positive	XLOC_021928
lncRNA_19965.2	NW_021837834.1	175181	176171	negative	XLOC_021947
lncRNA_19965.3	NW_021837834.1	175181	176173	negative	XLOC_021947
lncRNA_19965.5	NW_021837834.1	175417	188355	negative	XLOC_021947
lncRNA_20004.1	NW_021837834.1	745522	745801	negative	XLOC_021963
lncRNA_20028.1	NW_021837845.1	226337	261100	positive	XLOC_021978
lncRNA_20028.3	NW_021837845.1	259422	261100	positive	XLOC_021978
lncRNA_20028.4	NW_021837845.1	259425	261100	positive	XLOC_021978
lncRNA_20039.2	NW_021837845.1	477126	492558	positive	XLOC_021984
lncRNA_20031.1	NW_021837845.1	291734	293619	negative	XLOC_021999
lncRNA_20035.1	NW_021837845.1	392767	393146	negative	XLOC_022001
lncRNA_20061.1	NW_021837856.1	36002	36766	positive	XLOC_022022
lncRNA_20107.1	NW_021837856.1	1119283	1119779	positive	XLOC_022042
lncRNA_20068.1	NW_021837856.1	368620	368890	negative	XLOC_022052
lncRNA_20076.1	NW_021837856.1	672714	673253	negative	XLOC_022056
lncRNA_20109.2	NW_021837856.1	1166555	1168549	negative	XLOC_022069
lncRNA_20120.1	NW_021837867.1	182474	193989	positive	XLOC_022083
lncRNA_20132.1	NW_021837867.1	926516	926860	negative	XLOC_022095
lncRNA_20138.2	NW_021837878.1	49547	50344	positive	XLOC_022103
lncRNA_20172.2	NW_021837888.1	1051876	1053294	positive	XLOC_022130
lncRNA_20157.2	NW_021837888.1	271298	307205	negative	XLOC_022132
lncRNA_20181.1	NW_021837898.1	179427	185070	positive	XLOC_022156
lncRNA_20181.3	NW_021837898.1	179434	180094	positive	XLOC_022156
lncRNA_20181.5	NW_021837898.1	181554	185070	positive	XLOC_022156
lncRNA_20181.6	NW_021837898.1	181555	185070	positive	XLOC_022156
lncRNA_20181.8	NW_021837898.1	181707	182973	positive	XLOC_022156
lncRNA_20181.10	NW_021837898.1	181707	183675	positive	XLOC_022156
lncRNA_20181.9	NW_021837898.1	181707	185070	positive	XLOC_022156
lncRNA_20185.1	NW_021837898.1	340130	340414	positive	XLOC_022158
lncRNA_20190.1	NW_021837898.1	531209	536822	positive	XLOC_022160
lncRNA_20182.10	NW_021837898.1	182025	183702	negative	XLOC_022168
lncRNA_20205.1	NW_021837901.1	2805	3052	positive	XLOC_022181
lncRNA_20208.1	NW_021837909.1	261855	262159	positive	XLOC_022183
lncRNA_20228.1	NW_021837909.1	773031	774224	positive	XLOC_022192
lncRNA_20259.1	NW_021837909.1	1209182	1211092	positive	XLOC_022212
lncRNA_20206.1	NW_021837909.1	130048	179096	negative	XLOC_022215
lncRNA_20206.4	NW_021837909.1	130049	179096	negative	XLOC_022215
lncRNA_20257.1	NW_021837909.1	1203830	1204434	negative	XLOC_022236
lncRNA_20269.1	NW_021837920.1	181768	182360	positive	XLOC_022244
lncRNA_20282.1	NW_021837920.1	630126	630617	positive	XLOC_022251
lncRNA_20293.1	NW_021837920.1	1082190	1082826	positive	XLOC_022254
lncRNA_20280.1	NW_021837920.1	597755	598339	negative	XLOC_022265
lncRNA_20280.2	NW_021837920.1	597905	598339	negative	XLOC_022265
lncRNA_20287.1	NW_021837920.1	909008	915560	negative	XLOC_022268
lncRNA_20330.1	NW_021837931.1	956002	956282	positive	XLOC_022292
lncRNA_20381.6	NW_021837931.1	3066792	3067501	positive	XLOC_022325
lncRNA_20384.1	NW_021837931.1	3074834	3081080	positive	XLOC_022327
lncRNA_20391.1	NW_021837931.1	3246266	3249230	positive	XLOC_022329
lncRNA_20415.2	NW_021837931.1	3871621	3872612	positive	XLOC_022345
lncRNA_20415.3	NW_021837931.1	3871647	3878535	positive	XLOC_022345
lncRNA_20418.1	NW_021837931.1	3896976	3968676	positive	XLOC_022347
lncRNA_20443.1	NW_021837931.1	4686884	4688127	positive	XLOC_022358
lncRNA_20456.1	NW_021837931.1	5854512	5854879	positive	XLOC_022363
lncRNA_20490.1	NW_021837931.1	7321048	7322178	positive	XLOC_022378
lncRNA_20490.2	NW_021837931.1	7321071	7322178	positive	XLOC_022378
lncRNA_20522.1	NW_021837931.1	8711885	8712285	positive	XLOC_022391
lncRNA_20534.1	NW_021837931.1	9003215	9004202	positive	XLOC_022398
lncRNA_20535.1	NW_021837931.1	9101358	9101879	positive	XLOC_022399
lncRNA_20537.2	NW_021837931.1	9314445	9315736	positive	XLOC_022400
lncRNA_20601.1	NW_021837931.1	11878886	11879445	positive	XLOC_022427
lncRNA_20614.1	NW_021837931.1	12384028	12384863	positive	XLOC_022434
lncRNA_20615.1	NW_021837931.1	12402038	12403955	positive	XLOC_022435
lncRNA_20715.1	NW_021837931.1	14715287	14715579	positive	XLOC_022484
lncRNA_20732.1	NW_021837931.1	15174524	15174926	positive	XLOC_022488
lncRNA_20751.1	NW_021837931.1	15765891	15843861	positive	XLOC_022496
lncRNA_20786.1	NW_021837931.1	17289638	17290430	positive	XLOC_022511
lncRNA_20790.1	NW_021837931.1	17549469	17553206	positive	XLOC_022512
lncRNA_20884.15	NW_021837931.1	19085262	19086712	positive	XLOC_022571
lncRNA_20955.1	NW_021837931.1	22931782	22932240	positive	XLOC_022606
lncRNA_20956.1	NW_021837931.1	22970028	22970712	positive	XLOC_022607
lncRNA_20967.1	NW_021837931.1	23536641	23539612	positive	XLOC_022612
lncRNA_20977.1	NW_021837931.1	23915977	23916911	positive	XLOC_022619
lncRNA_21031.1	NW_021837931.1	26771843	26772292	positive	XLOC_022645
lncRNA_21044.1	NW_021837931.1	27197317	27199370	positive	XLOC_022652
lncRNA_21074.1	NW_021837931.1	27799402	27800049	positive	XLOC_022669
lncRNA_21076.1	NW_021837931.1	27875773	27876004	positive	XLOC_022670
lncRNA_21078.1	NW_021837931.1	27964183	27964769	positive	XLOC_022671
lncRNA_21099.1	NW_021837931.1	29005265	29005643	positive	XLOC_022680
lncRNA_21144.1	NW_021837931.1	30399167	30400033	positive	XLOC_022697
lncRNA_21202.1	NW_021837931.1	33072994	33080792	positive	XLOC_022729
lncRNA_21204.1	NW_021837931.1	33086217	33086523	positive	XLOC_022732
lncRNA_21222.1	NW_021837931.1	33425229	33425500	positive	XLOC_022741
lncRNA_21280.1	NW_021837931.1	35156802	35157264	positive	XLOC_022769
lncRNA_21319.1	NW_021837931.1	37357163	37358665	positive	XLOC_022795
lncRNA_21333.1	NW_021837931.1	37899291	37899888	positive	XLOC_022797
lncRNA_21343.1	NW_021837931.1	38349155	38349568	positive	XLOC_022799
lncRNA_21370.1	NW_021837931.1	39055755	39056114	positive	XLOC_022806
lncRNA_20316.1	NW_021837931.1	345863	354143	negative	XLOC_022815
lncRNA_20320.1	NW_021837931.1	441096	476526	negative	XLOC_022817
lncRNA_20353.1	NW_021837931.1	1687414	1689056	negative	XLOC_022832
lncRNA_20363.1	NW_021837931.1	1949410	1949689	negative	XLOC_022835
lncRNA_20419.1	NW_021837931.1	3896976	3898921	negative	XLOC_022856
lncRNA_20421.1	NW_021837931.1	3946036	3946477	negative	XLOC_022858
lncRNA_20433.1	NW_021837931.1	4487518	4487810	negative	XLOC_022864
lncRNA_20518.1	NW_021837931.1	8314154	8314504	negative	XLOC_022906
lncRNA_20520.2	NW_021837931.1	8649531	8653124	negative	XLOC_022908
lncRNA_20577.3	NW_021837931.1	10737715	10818141	negative	XLOC_022936
lncRNA_20581.1	NW_021837931.1	10976712	11034187	negative	XLOC_022939
lncRNA_20635.3	NW_021837931.1	12608227	12610156	negative	XLOC_022959
lncRNA_20662.1	NW_021837931.1	13417100	13417601	negative	XLOC_022971
lncRNA_20679.1	NW_021837931.1	13840137	13841498	negative	XLOC_022977
lncRNA_20688.1	NW_021837931.1	14011121	14011752	negative	XLOC_022981
lncRNA_20711.1	NW_021837931.1	14632245	14646773	negative	XLOC_022988
lncRNA_20718.1	NW_021837931.1	14764124	14764405	negative	XLOC_022993
lncRNA_20743.2	NW_021837931.1	15554213	15554650	negative	XLOC_023004
lncRNA_20766.3	NW_021837931.1	16732948	16734163	negative	XLOC_023012
lncRNA_20766.5	NW_021837931.1	16733529	16734163	negative	XLOC_023012
lncRNA_20805.1	NW_021837931.1	18063847	18064222	negative	XLOC_023028
lncRNA_20899.1	NW_021837931.1	20588930	20589167	negative	XLOC_023065
lncRNA_20952.1	NW_021837931.1	22842122	22842675	negative	XLOC_023093
lncRNA_20957.2	NW_021837931.1	22970789	22975882	negative	XLOC_023096
lncRNA_21005.1	NW_021837931.1	25443943	25444310	negative	XLOC_023116
lncRNA_21015.2	NW_021837931.1	25796148	25831020	negative	XLOC_023119
lncRNA_21063.3	NW_021837931.1	27468135	27468719	negative	XLOC_023138
lncRNA_21085.2	NW_021837931.1	28304848	28305288	negative	XLOC_023145
lncRNA_21097.1	NW_021837931.1	28873293	28873695	negative	XLOC_023152
lncRNA_21108.1	NW_021837931.1	29365176	29365579	negative	XLOC_023159
lncRNA_21148.1	NW_021837931.1	30504858	30505158	negative	XLOC_023182
lncRNA_21170.1	NW_021837931.1	31715978	31716491	negative	XLOC_023188
lncRNA_21203.1	NW_021837931.1	33073373	33073679	negative	XLOC_023201
lncRNA_21211.1	NW_021837931.1	33296631	33298505	negative	XLOC_023203
lncRNA_21224.2	NW_021837931.1	33431145	33432565	negative	XLOC_023209
lncRNA_21248.1	NW_021837931.1	34033743	34034426	negative	XLOC_023220
lncRNA_21290.1	NW_021837931.1	35811078	35811287	negative	XLOC_023231
lncRNA_21326.1	NW_021837931.1	37737944	37738781	negative	XLOC_023246
lncRNA_21327.1	NW_021837931.1	37739323	37748842	negative	XLOC_023247
lncRNA_21331.2	NW_021837931.1	37875461	37876092	negative	XLOC_023250
lncRNA_21334.1	NW_021837931.1	37908371	37915212	negative	XLOC_023252
lncRNA_21337.1	NW_021837931.1	38043943	38044374	negative	XLOC_023256
lncRNA_21347.1	NW_021837931.1	38445328	38489202	negative	XLOC_023259
lncRNA_21356.1	NW_021837931.1	38600333	38601125	negative	XLOC_023265
lncRNA_21359.1	NW_021837931.1	38620910	38622451	negative	XLOC_023268
lncRNA_21360.1	NW_021837931.1	38652118	38652377	negative	XLOC_023269
lncRNA_21382.1	NW_021837932.1	162747	260150	positive	XLOC_023425
lncRNA_21382.2	NW_021837932.1	180134	181481	positive	XLOC_023425
lncRNA_21417.1	NW_021837943.1	227589	228401	positive	XLOC_023460
lncRNA_21432.1	NW_021837943.1	717304	717924	positive	XLOC_023467
lncRNA_21438.1	NW_021837943.1	873587	873865	positive	XLOC_023468
lncRNA_21443.2	NW_021837943.1	1078428	1088047	positive	XLOC_023472
lncRNA_21443.4	NW_021837943.1	1078614	1088047	positive	XLOC_023472
lncRNA_21443.7	NW_021837943.1	1078634	1088047	positive	XLOC_023472
lncRNA_21443.6	NW_021837943.1	1078634	1088047	positive	XLOC_023472
lncRNA_21454.1	NW_021837943.1	1140733	1141845	positive	XLOC_023474
lncRNA_21454.2	NW_021837943.1	1140795	1141845	positive	XLOC_023474
lncRNA_21426.1	NW_021837943.1	547283	547774	negative	XLOC_023484
lncRNA_21431.1	NW_021837943.1	717139	718266	negative	XLOC_023486
lncRNA_21441.1	NW_021837943.1	1076214	1077583	negative	XLOC_023492
lncRNA_21472.1	NW_021837954.1	395715	397576	negative	XLOC_023521
lncRNA_21472.2	NW_021837954.1	396101	397576	negative	XLOC_023521
lncRNA_21489.2	NW_021837965.1	22119	23032	positive	XLOC_023536
lncRNA_21494.1	NW_021837965.1	123615	243327	positive	XLOC_023538
lncRNA_21497.1	NW_021837965.1	191349	243328	negative	XLOC_023554
lncRNA_21499.1	NW_021837965.1	460694	461668	negative	XLOC_023555
lncRNA_21500.1	NW_021837965.1	481138	481415	negative	XLOC_023556
lncRNA_21505.3	NW_021837965.1	543521	545537	negative	XLOC_023560
lncRNA_21505.6	NW_021837965.1	543713	545537	negative	XLOC_023560
lncRNA_21505.7	NW_021837965.1	543737	545537	negative	XLOC_023560
lncRNA_21505.8	NW_021837965.1	543761	545537	negative	XLOC_023560
lncRNA_21506.2	NW_021837965.1	581981	582366	negative	XLOC_023561
lncRNA_21530.1	NW_021837976.1	415451	415798	positive	XLOC_023576
lncRNA_21525.1	NW_021837976.1	9181	10947	negative	XLOC_023590
lncRNA_21540.3	NW_021837976.1	588971	589536	negative	XLOC_023595
lncRNA_21542.1	NW_021837976.1	695134	696145	negative	XLOC_023596
lncRNA_21542.2	NW_021837976.1	695208	696145	negative	XLOC_023596
lncRNA_21598.1	NW_021837987.1	596619	596871	positive	XLOC_023627
lncRNA_21626.1	NW_021837998.1	37217	38008	positive	XLOC_023677
lncRNA_21626.2	NW_021837998.1	37233	38008	positive	XLOC_023677
lncRNA_21669.1	NW_021837998.1	830108	833208	positive	XLOC_023689
lncRNA_21627.1	NW_021837998.1	42158	45743	negative	XLOC_023693
lncRNA_21627.2	NW_021837998.1	43337	45743	negative	XLOC_023693
lncRNA_21632.1	NW_021837998.1	205852	206536	negative	XLOC_023695
lncRNA_21639.6	NW_021837998.1	382401	392478	negative	XLOC_023706
lncRNA_21648.1	NW_021837998.1	384728	385929	negative	XLOC_023707
lncRNA_21649.1	NW_021837998.1	390949	391534	negative	XLOC_023708
lncRNA_21650.1	NW_021837998.1	392858	395741	negative	XLOC_023709
lncRNA_21651.1	NW_021837998.1	392896	393269	negative	XLOC_023710
lncRNA_21652.3	NW_021837998.1	403336	408755	negative	XLOC_023711
lncRNA_21654.1	NW_021837998.1	426337	426735	negative	XLOC_023713
lncRNA_21657.1	NW_021837998.1	456300	457619	negative	XLOC_023715
lncRNA_21659.3	NW_021837998.1	464073	466769	negative	XLOC_023717
lncRNA_21659.2	NW_021837998.1	464073	466769	negative	XLOC_023717
lncRNA_21660.1	NW_021837998.1	463323	467341	negative	XLOC_023718
lncRNA_21676.1	NW_021838009.1	140168	140536	positive	XLOC_023733
lncRNA_21679.1	NW_021838009.1	300520	336648	positive	XLOC_023735
lncRNA_21678.1	NW_021838009.1	298752	299199	negative	XLOC_023740
lncRNA_21699.1	NW_021838020.1	184675	187129	negative	XLOC_023771
lncRNA_21768.1	NW_021838042.1	721991	722231	positive	XLOC_023825
lncRNA_21795.1	NW_021838042.1	1280751	1281119	positive	XLOC_023836
lncRNA_21802.1	NW_021838042.1	1900709	1901248	positive	XLOC_023842
lncRNA_21811.2	NW_021838042.1	2348977	2360394	positive	XLOC_023845
lncRNA_21811.1	NW_021838042.1	2348977	2360394	positive	XLOC_023845
lncRNA_21862.1	NW_021838042.1	4415625	4424158	positive	XLOC_023861
lncRNA_21869.1	NW_021838042.1	5044796	5045485	positive	XLOC_023865
lncRNA_21887.1	NW_021838042.1	5845408	5849849	positive	XLOC_023872
lncRNA_21896.1	NW_021838042.1	6137813	6138092	positive	XLOC_023877
lncRNA_21898.1	NW_021838042.1	6216031	6264027	positive	XLOC_023878
lncRNA_21942.1	NW_021838042.1	7290091	7290406	positive	XLOC_023890
lncRNA_21974.1	NW_021838042.1	8858107	8858555	positive	XLOC_023907
lncRNA_21986.1	NW_021838042.1	9530972	9546894	positive	XLOC_023912
lncRNA_21986.4	NW_021838042.1	9531099	9532238	positive	XLOC_023912
lncRNA_21986.6	NW_021838042.1	9531159	9546894	positive	XLOC_023912
lncRNA_22045.1	NW_021838042.1	12209714	12210497	positive	XLOC_023938
lncRNA_22045.2	NW_021838042.1	12209736	12210497	positive	XLOC_023938
lncRNA_22054.2	NW_021838042.1	12889107	12890370	positive	XLOC_023944
lncRNA_22290.1	NW_021838042.1	23011598	23012303	positive	XLOC_024047
lncRNA_22291.1	NW_021838042.1	23012576	23013138	positive	XLOC_024048
lncRNA_22340.1	NW_021838042.1	25088735	25096380	positive	XLOC_024071
lncRNA_22340.2	NW_021838042.1	25088942	25096380	positive	XLOC_024071
lncRNA_22347.1	NW_021838042.1	25206177	25206805	positive	XLOC_024074
lncRNA_22370.3	NW_021838042.1	26054572	26055182	positive	XLOC_024079
lncRNA_22375.1	NW_021838042.1	26357472	26357931	positive	XLOC_024081
lncRNA_21759.1	NW_021838042.1	367697	368077	negative	XLOC_024101
lncRNA_21776.1	NW_021838042.1	989208	989612	negative	XLOC_024108
lncRNA_21794.1	NW_021838042.1	1253583	1254142	negative	XLOC_024119
lncRNA_21798.1	NW_021838042.1	1614583	1614801	negative	XLOC_024121
lncRNA_21842.1	NW_021838042.1	3239594	3240073	negative	XLOC_024149
lncRNA_21854.1	NW_021838042.1	4045338	4045686	negative	XLOC_024155
lncRNA_21952.1	NW_021838042.1	7506262	7506700	negative	XLOC_024206
lncRNA_21966.1	NW_021838042.1	8156538	8157097	negative	XLOC_024219
lncRNA_21987.1	NW_021838042.1	9566561	9612665	negative	XLOC_024223
lncRNA_22015.8	NW_021838042.1	11311085	11312094	negative	XLOC_024233
lncRNA_22026.1	NW_021838042.1	11537536	11537993	negative	XLOC_024238
lncRNA_22026.2	NW_021838042.1	11537651	11537993	negative	XLOC_024238
lncRNA_22036.1	NW_021838042.1	12028579	12028817	negative	XLOC_024244
lncRNA_22042.1	NW_021838042.1	12168024	12169877	negative	XLOC_024247
lncRNA_22049.1	NW_021838042.1	12437954	12438339	negative	XLOC_024250
lncRNA_22055.1	NW_021838042.1	12966695	12967290	negative	XLOC_024251
lncRNA_22076.1	NW_021838042.1	14359663	14367103	negative	XLOC_024262
lncRNA_22157.1	NW_021838042.1	17669774	17678151	negative	XLOC_024300
lncRNA_22320.1	NW_021838042.1	24542437	24542755	negative	XLOC_024370
lncRNA_22321.1	NW_021838042.1	24543032	24543258	negative	XLOC_024371
lncRNA_22322.1	NW_021838042.1	24543669	24544351	negative	XLOC_024372
lncRNA_22334.1	NW_021838042.1	25061451	25063278	negative	XLOC_024377
lncRNA_22341.1	NW_021838042.1	25089512	25097070	negative	XLOC_024379
lncRNA_22342.1	NW_021838042.1	25115260	25119572	negative	XLOC_024380
lncRNA_22342.2	NW_021838042.1	25115516	25119572	negative	XLOC_024380
lncRNA_22350.1	NW_021838042.1	25270739	25279224	negative	XLOC_024384
lncRNA_22351.1	NW_021838042.1	25272741	25277178	negative	XLOC_024385
lncRNA_22361.1	NW_021838042.1	25637263	25637910	negative	XLOC_024393
lncRNA_22371.1	NW_021838042.1	26109098	26109861	negative	XLOC_024402
lncRNA_22374.1	NW_021838042.1	26313502	26314310	negative	XLOC_024404
lncRNA_22379.1	NW_021838042.1	26455753	26456933	negative	XLOC_024408
lncRNA_22438.2	NW_021838043.1	516726	517100	positive	XLOC_024523
lncRNA_22440.1	NW_021838043.1	518153	518453	positive	XLOC_024524
lncRNA_22414.1	NW_021838043.1	42675	43368	negative	XLOC_024532
lncRNA_22462.1	NW_021838054.1	297252	297875	positive	XLOC_024559
lncRNA_22473.1	NW_021838054.1	937613	941828	positive	XLOC_024564
lncRNA_22472.1	NW_021838054.1	936936	938067	negative	XLOC_024582
lncRNA_22490.1	NW_021838065.1	683622	684230	negative	XLOC_024603
lncRNA_22503.1	NW_021838076.1	149043	149790	positive	XLOC_024610
lncRNA_22503.2	NW_021838076.1	149269	149790	positive	XLOC_024610
[truncated: 3,810 more rows]

## Sheet: intronic
Transcript ID	Scaffold	Start	End	Strand	Intronic to	Loci ID
lncRNA_20.1	NW_021837045.1	529970	530324	positive	LOC109418321	XLOC_000010
lncRNA_75.1	NW_021837045.1	2372433	2372788	positive	LOC109428096	XLOC_000030
lncRNA_118.1	NW_021837045.1	3111868	3113080	positive	LOC109428082	XLOC_000047
lncRNA_183.1	NW_021837045.1	5115150	5115422	positive	LOC109418268	XLOC_000072
lncRNA_224.1	NW_021837045.1	6707666	6717250	positive	LOC115254335	XLOC_000095
lncRNA_224.2	NW_021837045.1	6713501	6717250	positive	LOC115254335	XLOC_000095
lncRNA_224.3	NW_021837045.1	6714793	6717250	positive	LOC115254335	XLOC_000095
lncRNA_226.1	NW_021837045.1	6721196	6724708	positive	LOC115254335	XLOC_000096
lncRNA_237.1	NW_021837045.1	7154411	7156322	positive	LOC109428106	XLOC_000100
lncRNA_246.1	NW_021837045.1	7331896	7333523	positive	LOC109427301	XLOC_000104
lncRNA_332.1	NW_021837045.1	9247580	9251284	positive	LOC109427307	XLOC_000143
lncRNA_332.2	NW_021837045.1	9248101	9251284	positive	LOC109427307	XLOC_000143
lncRNA_340.1	NW_021837045.1	9399986	9400212	positive	LOC109418340	XLOC_000145
lncRNA_355.1	NW_021837045.1	10261428	10261654	positive	LOC109418349	XLOC_000149
lncRNA_375.1	NW_021837045.1	10730184	10731481	positive	LOC109427293	XLOC_000157
lncRNA_415.1	NW_021837045.1	12687443	12687907	positive	LOC109426125	XLOC_000174
lncRNA_419.1	NW_021837045.1	12917843	12918226	positive	LOC109426084	XLOC_000175
lncRNA_421.1	NW_021837045.1	13114064	13114282	positive	LOC109426084	XLOC_000176
lncRNA_512.1	NW_021837045.1	16504822	16505522	positive	LOC109418423	XLOC_000212
lncRNA_523.1	NW_021837045.1	16978447	17008316	positive	LOC109418449	XLOC_000217
lncRNA_560.1	NW_021837045.1	17845346	17846312	positive	LOC109418444	XLOC_000233
lncRNA_650.1	NW_021837045.1	20139510	20142557	positive	LOC109418438	XLOC_000267
lncRNA_658.1	NW_021837045.1	20362309	20362577	positive	LOC109426162	XLOC_000270
lncRNA_678.1	NW_021837045.1	21450495	21450804	positive	LOC115263291	XLOC_000279
lncRNA_705.1	NW_021837045.1	22727981	22728234	positive	LOC109419138	XLOC_000294
lncRNA_727.1	NW_021837045.1	24128539	24128921	positive	LOC109407082	XLOC_000305
lncRNA_756.1	NW_021837045.1	25668294	25668602	positive	LOC109419187	XLOC_000315
lncRNA_757.1	NW_021837045.1	25704690	25718986	positive	LOC109419187	XLOC_000316
lncRNA_809.1	NW_021837045.1	28316492	28316901	positive	LOC115263995	XLOC_000338
lncRNA_841.1	NW_021837045.1	28809280	28809857	positive	LOC109419215	XLOC_000357
lncRNA_880.1	NW_021837045.1	30269923	30270458	positive	LOC109419238	XLOC_000374
lncRNA_906.1	NW_021837045.1	32036938	32037275	positive	LOC109427338	XLOC_000386
lncRNA_909.1	NW_021837045.1	32126098	32130568	positive	LOC109427336	XLOC_000388
lncRNA_980.14	NW_021837045.1	33685814	33689963	positive	LOC115254119	XLOC_000420
lncRNA_1034.2	NW_021837045.1	35965981	35967077	positive	LOC115253831	XLOC_000448
lncRNA_1034.1	NW_021837045.1	35965981	35967077	positive	LOC115253831	XLOC_000448
lncRNA_1128.1	NW_021837045.1	39531357	39531762	positive	LOC109415717	XLOC_000492
lncRNA_1206.1	NW_021837045.1	42158801	42160934	positive	LOC109429508	XLOC_000522
lncRNA_1282.1	NW_021837045.1	46275076	46275383	positive	LOC109402951	XLOC_000553
lncRNA_1305.1	NW_021837045.1	48264421	48267953	positive	LOC115260578	XLOC_000558
lncRNA_1316.1	NW_021837045.1	48710169	48712211	positive	LOC109431749	XLOC_000564
lncRNA_1367.1	NW_021837045.1	50693650	50693949	positive	LOC109410427	XLOC_000586
lncRNA_1457.1	NW_021837045.1	53081791	53128624	positive	LOC109405842	XLOC_000629
lncRNA_1469.1	NW_021837045.1	54292617	54293090	positive	LOC109401488	XLOC_000634
lncRNA_1564.1	NW_021837045.1	57202915	57203303	positive	LOC109405833	XLOC_000680
lncRNA_1567.1	NW_021837045.1	57494868	57495584	positive	LOC109405833	XLOC_000681
lncRNA_1663.1	NW_021837045.1	60945642	60946550	positive	LOC109398757	XLOC_000731
lncRNA_1699.1	NW_021837045.1	63020090	63020375	positive	LOC109411327	XLOC_000744
lncRNA_1702.1	NW_021837045.1	63475485	63475810	positive	LOC109411327	XLOC_000746
lncRNA_1703.1	NW_021837045.1	63479085	63479423	positive	LOC109411327	XLOC_000747
lncRNA_1743.1	NW_021837045.1	65243721	65273187	positive	LOC115253561	XLOC_000765
lncRNA_1767.15	NW_021837045.1	66927900	66928397	positive	LOC115254153	XLOC_000777
lncRNA_1768.1	NW_021837045.1	66892069	66893359	positive	LOC115254153	XLOC_000778
lncRNA_1772.1	NW_021837045.1	66968342	66968638	positive	LOC115265500	XLOC_000781
lncRNA_1820.1	NW_021837045.1	69500422	69500801	positive	LOC109411336	XLOC_000801
lncRNA_1822.1	NW_021837045.1	69518511	69518734	positive	LOC109411336	XLOC_000802
lncRNA_1824.7	NW_021837045.1	69581239	69582598	positive	LOC109426673	XLOC_000803
lncRNA_2019.1	NW_021837045.1	79818301	79819749	positive	LOC109415678	XLOC_000908
lncRNA_2043.1	NW_021837045.1	80292879	80297637	positive	LOC109415660	XLOC_000923
lncRNA_2126.1	NW_021837045.1	84774615	84776641	positive	LOC109400170	XLOC_000958
lncRNA_2127.1	NW_021837045.1	84781739	84781973	positive	LOC109400170	XLOC_000959
lncRNA_2166.4	NW_021837045.1	87778873	87782231	positive	LOC115266084	XLOC_000983
lncRNA_2204.1	NW_021837045.1	88842217	88843189	positive	LOC109427096	XLOC_001000
lncRNA_2206.1	NW_021837045.1	88906691	88906923	positive	LOC115266150	XLOC_001001
lncRNA_2260.1	NW_021837045.1	90680434	90681726	positive	LOC109427099	XLOC_001024
lncRNA_2266.2	NW_021837045.1	90944754	90950017	positive	LOC115254164	XLOC_001027
lncRNA_2344.3	NW_021837045.1	95682314	95682781	positive	LOC109414513	XLOC_001064
lncRNA_2496.1	NW_021837045.1	102410837	102411276	positive	LOC115266602	XLOC_001131
lncRNA_2509.1	NW_021837045.1	102722748	102723006	positive	LOC109423689	XLOC_001137
lncRNA_2515.1	NW_021837045.1	102882332	102883243	positive	LOC109423866	XLOC_001139
lncRNA_2526.1	NW_021837045.1	103139944	103140327	positive	LOC109415326	XLOC_001144
lncRNA_2527.1	NW_021837045.1	103199844	103201855	positive	LOC109415326	XLOC_001145
lncRNA_2558.1	NW_021837045.1	104504950	104505188	positive	LOC115266709	XLOC_001161
lncRNA_2583.1	NW_021837045.1	105626921	105627146	positive	LOC115266726	XLOC_001173
lncRNA_2584.1	NW_021837045.1	105861913	105864099	positive	LOC115266726	XLOC_001174
lncRNA_2585.1	NW_021837045.1	105862246	105862572	positive	LOC115266726	XLOC_001175
lncRNA_2665.1	NW_021837045.1	109637608	109642992	positive	LOC115266799	XLOC_001213
lncRNA_2747.1	NW_021837045.1	112813702	112814034	positive	LOC109411737	XLOC_001252
lncRNA_2887.1	NW_021837045.1	117342218	117342481	positive	LOC109425564	XLOC_001306
lncRNA_2910.1	NW_021837045.1	118778821	118781053	positive	LOC115253916	XLOC_001319
lncRNA_3093.1	NW_021837045.1	126228728	126229207	positive	LOC109410886	XLOC_001432
lncRNA_3147.1	NW_021837045.1	128764872	128765095	positive	LOC115267653	XLOC_001466
lncRNA_3170.1	NW_021837045.1	129451691	129451918	positive	LOC109409049	XLOC_001471
lncRNA_3206.1	NW_021837045.1	130531262	130531944	positive	LOC109415515	XLOC_001488
lncRNA_3258.1	NW_021837045.1	131936940	131944146	positive	LOC109416767	XLOC_001518
lncRNA_3332.1	NW_021837045.1	134622887	134623238	positive	LOC115267882	XLOC_001560
lncRNA_3336.1	NW_021837045.1	134755553	134756020	positive	LOC109416018	XLOC_001563
lncRNA_3385.1	NW_021837045.1	135817213	135817448	positive	LOC109414810	XLOC_001583
lncRNA_3386.1	NW_021837045.1	135971641	135972021	positive	LOC109414810	XLOC_001584
lncRNA_3517.2	NW_021837045.1	139508668	139513429	positive	LOC115268045	XLOC_001636
lncRNA_3517.1	NW_021837045.1	139508668	139516098	positive	LOC115268045	XLOC_001636
lncRNA_3558.1	NW_021837045.1	141688508	141699330	positive	LOC109409549	XLOC_001662
lncRNA_3615.1	NW_021837045.1	143207580	143207886	positive	LOC109409579	XLOC_001686
lncRNA_3628.1	NW_021837045.1	143720396	143721213	positive	LOC115268460	XLOC_001692
lncRNA_3658.1	NW_021837045.1	145011908	145012414	positive	LOC109409584	XLOC_001706
lncRNA_3658.2	NW_021837045.1	145011912	145012414	positive	LOC109409584	XLOC_001706
lncRNA_3674.1	NW_021837045.1	145623882	145624495	positive	LOC109409606	XLOC_001711
lncRNA_3733.1	NW_021837045.1	147032704	147032965	positive	LOC109430495	XLOC_001732
lncRNA_3740.1	NW_021837045.1	147128731	147128963	positive	LOC109405762	XLOC_001735
lncRNA_3752.1	NW_021837045.1	147774858	147775133	positive	LOC109430420	XLOC_001741
lncRNA_3753.1	NW_021837045.1	147775509	147776182	positive	LOC109430420	XLOC_001742
lncRNA_3776.1	NW_021837045.1	148687040	148687356	positive	LOC115268756	XLOC_001755
lncRNA_3788.1	NW_021837045.1	149022392	149029164	positive	LOC109433290	XLOC_001761
lncRNA_3788.2	NW_021837045.1	149022638	149027724	positive	LOC109433290	XLOC_001761
lncRNA_3788.3	NW_021837045.1	149022661	149031076	positive	LOC109433290	XLOC_001761
lncRNA_3788.4	NW_021837045.1	149023874	149032101	positive	LOC109433290	XLOC_001761
lncRNA_3788.5	NW_021837045.1	149029525	149031532	positive	LOC109433290	XLOC_001761
lncRNA_3788.6	NW_021837045.1	149030091	149032101	positive	LOC109433290	XLOC_001761
lncRNA_3788.7	NW_021837045.1	149031077	149032101	positive	LOC109433290	XLOC_001761
lncRNA_3866.1	NW_021837045.1	151548089	151548443	positive	LOC109405736	XLOC_001794
lncRNA_3964.2	NW_021837045.1	154697155	154697512	positive	LOC109433280	XLOC_001840
lncRNA_3964.1	NW_021837045.1	154697155	154697512	positive	LOC109433280	XLOC_001840
lncRNA_4004.1	NW_021837045.1	156649574	156649863	positive	LOC109411025	XLOC_001858
lncRNA_4005.1	NW_021837045.1	156685923	156688733	positive	LOC109411025	XLOC_001859
lncRNA_4054.1	NW_021837045.1	158811817	158812252	positive	LOC115269272	XLOC_001877
lncRNA_4087.1	NW_021837045.1	159733101	159733480	positive	LOC109621313	XLOC_001892
lncRNA_4088.1	NW_021837045.1	159735270	159735544	positive	LOC109621313	XLOC_001893
lncRNA_4093.1	NW_021837045.1	159813762	159814322	positive	LOC109621300	XLOC_001897
lncRNA_4135.1	NW_021837045.1	161442407	161442611	positive	LOC109622067	XLOC_001918
lncRNA_4154.1	NW_021837045.1	161860192	161860551	positive	LOC115269560	XLOC_001930
lncRNA_4174.1	NW_021837045.1	162250235	162250534	positive	LOC109405053	XLOC_001939
lncRNA_4225.1	NW_021837045.1	166047051	166047644	positive	LOC109622365	XLOC_001966
lncRNA_4250.1	NW_021837045.1	166897073	166899046	positive	LOC115261575	XLOC_001977
lncRNA_4250.2	NW_021837045.1	166898266	166899046	positive	LOC115261575	XLOC_001977
lncRNA_4337.1	NW_021837045.1	171014422	171015013	positive	LOC115261650	XLOC_002020
lncRNA_4337.2	NW_021837045.1	171014426	171015013	positive	LOC115261650	XLOC_002020
lncRNA_4352.1	NW_021837045.1	171740339	171741474	positive	LOC109406680	XLOC_002028
lncRNA_4352.3	NW_021837045.1	171740417	171741474	positive	LOC109406680	XLOC_002028
lncRNA_4352.2	NW_021837045.1	171740417	171741474	positive	LOC109406680	XLOC_002028
lncRNA_4352.4	NW_021837045.1	171740487	171741474	positive	LOC109406680	XLOC_002028
lncRNA_4393.1	NW_021837045.1	174577626	174578369	positive	LOC115269993	XLOC_002046
lncRNA_4409.1	NW_021837045.1	175940317	175940604	positive	LOC109408491	XLOC_002053
lncRNA_4411.1	NW_021837045.1	176153397	176153659	positive	LOC109408491	XLOC_002054
lncRNA_4433.1	NW_021837045.1	178148160	178148429	positive	LOC115254245	XLOC_002061
lncRNA_4434.1	NW_021837045.1	178217212	178217441	positive	LOC115254245	XLOC_002062
lncRNA_4533.1	NW_021837045.1	181860771	181861079	positive	LOC109419377	XLOC_002112
lncRNA_4535.1	NW_021837045.1	181907823	181908303	positive	LOC109419378	XLOC_002113
lncRNA_4663.1	NW_021837045.1	186142747	186143149	positive	LOC109405716	XLOC_002178
lncRNA_4685.1	NW_021837045.1	187049298	187049576	positive	LOC115270402	XLOC_002187
lncRNA_4759.1	NW_021837045.1	191590551	191591124	positive	LOC109424083	XLOC_002218
lncRNA_4764.1	NW_021837045.1	191681059	191681543	positive	LOC109424083	XLOC_002220
lncRNA_4788.2	NW_021837045.1	192365169	192368393	positive	LOC109416301	XLOC_002232
lncRNA_4794.1	NW_021837045.1	192419438	192421955	positive	LOC109416301	XLOC_002236
lncRNA_4815.1	NW_021837045.1	193564792	193565064	positive	LOC109424064	XLOC_002246
lncRNA_4816.1	NW_021837045.1	193565855	193566509	positive	LOC109424064	XLOC_002247
lncRNA_4832.1	NW_021837045.1	194121769	194122028	positive	LOC115271061	XLOC_002257
lncRNA_119.1	NW_021837045.1	3112227	3113081	negative	LOC109428082	XLOC_002335
lncRNA_121.1	NW_021837045.1	3137002	3141563	negative	LOC109418303	XLOC_002336
lncRNA_130.1	NW_021837045.1	3300838	3301212	negative	LOC109418294	XLOC_002340
lncRNA_189.1	NW_021837045.1	5449137	5449733	negative	LOC109418262	XLOC_002374
lncRNA_189.2	NW_021837045.1	5449156	5449733	negative	LOC109418262	XLOC_002374
lncRNA_197.1	NW_021837045.1	5618723	5619149	negative	LOC109418259	XLOC_002378
lncRNA_206.13	NW_021837045.1	5832582	5846365	negative	LOC109428026	XLOC_002382
lncRNA_206.14	NW_021837045.1	5832615	5846365	negative	LOC109428026	XLOC_002382
lncRNA_212.1	NW_021837045.1	6004324	6008816	negative	LOC109418242	XLOC_002384
lncRNA_225.1	NW_021837045.1	6720805	6725374	negative	LOC115254335	XLOC_002390
lncRNA_343.1	NW_021837045.1	9460132	9460409	negative	LOC109418341	XLOC_002433
lncRNA_349.1	NW_021837045.1	9955047	9955403	negative	LOC109418349	XLOC_002437
lncRNA_362.1	NW_021837045.1	10428391	10428621	negative	LOC109418351	XLOC_002441
lncRNA_381.1	NW_021837045.1	11188566	11188864	negative	LOC109418393	XLOC_002453
lncRNA_420.3	NW_021837045.1	12993949	12995013	negative	LOC109426084	XLOC_002470
lncRNA_420.2	NW_021837045.1	12993949	12995013	negative	LOC109426084	XLOC_002470
lncRNA_420.1	NW_021837045.1	12993949	12995013	negative	LOC109426084	XLOC_002470
lncRNA_420.4	NW_021837045.1	12993963	12995013	negative	LOC109426084	XLOC_002470
lncRNA_450.2	NW_021837045.1	13925791	13932878	negative	LOC109426156	XLOC_002486
lncRNA_450.1	NW_021837045.1	13925791	13932908	negative	LOC109426156	XLOC_002486
lncRNA_474.1	NW_021837045.1	15232412	15234441	negative	LOC115263095	XLOC_002498
lncRNA_503.1	NW_021837045.1	16142519	16142826	negative	LOC115263172	XLOC_002517
lncRNA_521.1	NW_021837045.1	16955059	16955710	negative	LOC109418449	XLOC_002529
lncRNA_543.1	NW_021837045.1	17361641	17363008	negative	LOC109426169	XLOC_002538
lncRNA_543.2	NW_021837045.1	17362076	17363008	negative	LOC109426169	XLOC_002538
lncRNA_544.1	NW_021837045.1	17383755	17384114	negative	LOC109426169	XLOC_002539
lncRNA_583.1	NW_021837045.1	18267934	18268297	negative	LOC109418457	XLOC_002558
lncRNA_584.1	NW_021837045.1	18327039	18327343	negative	LOC109418457	XLOC_002559
lncRNA_587.1	NW_021837045.1	18344383	18345350	negative	LOC109418457	XLOC_002561
lncRNA_623.1	NW_021837045.1	19388547	19388803	negative	LOC115263397	XLOC_002581
lncRNA_646.1	NW_021837045.1	20006597	20007190	negative	LOC109418438	XLOC_002590
lncRNA_648.1	NW_021837045.1	20138591	20143468	negative	LOC109418438	XLOC_002592
lncRNA_649.1	NW_021837045.1	20139384	20142425	negative	LOC109418438	XLOC_002593
lncRNA_649.2	NW_021837045.1	20139403	20142425	negative	LOC109418438	XLOC_002593
lncRNA_651.1	NW_021837045.1	20151768	20152181	negative	LOC109418438	XLOC_002594
lncRNA_712.1	NW_021837045.1	23233209	23299581	negative	LOC115263704	XLOC_002616
lncRNA_726.1	NW_021837045.1	24113744	24114288	negative	LOC109407082	XLOC_002621
lncRNA_737.15	NW_021837045.1	24552510	24560133	negative	LOC115253624	XLOC_002624
lncRNA_753.1	NW_021837045.1	25447410	25447629	negative	LOC109419187	XLOC_002635
lncRNA_774.1	NW_021837045.1	26299537	26299863	negative	LOC115253707	XLOC_002645
lncRNA_800.1	NW_021837045.1	27653676	27661748	negative	LOC115263914	XLOC_002659
lncRNA_853.1	NW_021837045.1	29272732	29273026	negative	LOC109419225	XLOC_002680
lncRNA_857.1	NW_021837045.1	29440978	29442855	negative	LOC109419228	XLOC_002682
lncRNA_898.1	NW_021837045.1	30849756	30850057	negative	LOC109407471	XLOC_002700
lncRNA_915.1	NW_021837045.1	32241666	32241908	negative	LOC109427333	XLOC_002709
lncRNA_976.5	NW_021837045.1	33476649	33479112	negative	LOC109426109	XLOC_002741
lncRNA_985.1	NW_021837045.1	33801234	33802604	negative	LOC109431812	XLOC_002746
lncRNA_1025.1	NW_021837045.1	35569172	35569403	negative	LOC115260479	XLOC_002756
lncRNA_1164.1	NW_021837045.1	40492302	40492565	negative	LOC109415468	XLOC_002819
lncRNA_1233.1	NW_021837045.1	43363943	43364178	negative	LOC109406844	XLOC_002852
lncRNA_1253.1	NW_021837045.1	44416177	44416383	negative	LOC115264056	XLOC_002864
lncRNA_1275.1	NW_021837045.1	45828583	45828923	negative	LOC109431763	XLOC_002875
lncRNA_1276.1	NW_021837045.1	45841910	45842149	negative	LOC109402951	XLOC_002876
lncRNA_1368.1	NW_021837045.1	50721149	50721456	negative	LOC109410427	XLOC_002924
lncRNA_1378.1	NW_021837045.1	51027729	51028053	negative	LOC115265121	XLOC_002930
lncRNA_1408.1	NW_021837045.1	51691291	51692621	negative	LOC115265216	XLOC_002940
lncRNA_1424.1	NW_021837045.1	52089934	52090254	negative	LOC109400777	XLOC_002948
lncRNA_1456.58	NW_021837045.1	53495288	53509479	negative	LOC109405842	XLOC_002965
lncRNA_1456.57	NW_021837045.1	53495288	53509479	negative	LOC109405842	XLOC_002965
lncRNA_1566.1	NW_021837045.1	57488814	57489990	negative	LOC109405833	XLOC_003013
lncRNA_1667.1	NW_021837045.1	61345613	61348239	negative	LOC109398757	XLOC_003056
lncRNA_1701.1	NW_021837045.1	63160441	63161772	negative	LOC109411327	XLOC_003078
lncRNA_1708.1	NW_021837045.1	63780584	63781083	negative	LOC109411342	XLOC_003080
lncRNA_1741.1	NW_021837045.1	65129372	65129645	negative	LOC109402015	XLOC_003096
lncRNA_1759.1	NW_021837045.1	66319626	66320649	negative	LOC109427070	XLOC_003104
lncRNA_1764.2	NW_021837045.1	66732151	66732502	negative	LOC109427072	XLOC_003106
lncRNA_1764.1	NW_021837045.1	66732151	66732502	negative	LOC109427072	XLOC_003106
lncRNA_1766.1	NW_021837045.1	66827898	66828921	negative	LOC115253766	XLOC_003107
lncRNA_1766.2	NW_021837045.1	66827904	66828921	negative	LOC115253766	XLOC_003107
lncRNA_1819.1	NW_021837045.1	69447609	69447879	negative	LOC109411336	XLOC_003136
lncRNA_1875.7	NW_021837045.1	72166437	72299700	negative	LOC115265547	XLOC_003163
lncRNA_1905.1	NW_021837045.1	73563709	73563975	negative	LOC115260729	XLOC_003186
lncRNA_1919.1	NW_021837045.1	74165805	74166455	negative	LOC109405003	XLOC_003194
lncRNA_1920.1	NW_021837045.1	74166986	74167639	negative	LOC109405003	XLOC_003195
lncRNA_1928.1	NW_021837045.1	74988683	74989370	negative	LOC109399736	XLOC_003198
lncRNA_1929.1	NW_021837045.1	75066542	75073431	negative	LOC109399736	XLOC_003199
lncRNA_1968.1	NW_021837045.1	77938750	77939029	negative	LOC109413694	XLOC_003216
lncRNA_1971.1	NW_021837045.1	78256454	78256854	negative	LOC109413694	XLOC_003217
lncRNA_2021.1	NW_021837045.1	79833448	79833786	negative	LOC109415679	XLOC_003243
lncRNA_2067.1	NW_021837045.1	80944175	80945813	negative	LOC109402563	XLOC_003267
lncRNA_2068.4	NW_021837045.1	80947165	80956978	negative	LOC109402563	XLOC_003268
lncRNA_2068.5	NW_021837045.1	80948377	80956978	negative	LOC109402563	XLOC_003268
lncRNA_2125.1	NW_021837045.1	84769883	84770173	negative	LOC109400170	XLOC_003294
lncRNA_2211.6	NW_021837045.1	89369339	89370744	negative	LOC109400185	XLOC_003340
lncRNA_2212.1	NW_021837045.1	89376751	89376964	negative	LOC109400185	XLOC_003341
lncRNA_2227.1	NW_021837045.1	89860579	89860863	negative	LOC115253789	XLOC_003350
lncRNA_2264.1	NW_021837045.1	90863196	90863472	negative	LOC115260873	XLOC_003365
lncRNA_2265.1	NW_021837045.1	90944730	90949923	negative	LOC115254164	XLOC_003366
lncRNA_2285.3	NW_021837045.1	92074486	92074998	negative	LOC109427008	XLOC_003377
lncRNA_2321.1	NW_021837045.1	93845391	93848250	negative	LOC115266370	XLOC_003395
lncRNA_2321.2	NW_021837045.1	93845510	93848250	negative	LOC115266370	XLOC_003395
lncRNA_2381.1	NW_021837045.1	97185596	97255676	negative	LOC115266491	XLOC_003423
lncRNA_2469.1	NW_021837045.1	101106341	101107882	negative	LOC109415776	XLOC_003465
lncRNA_2485.2	NW_021837045.1	101871519	101872423	negative	LOC109423878	XLOC_003475
lncRNA_2514.1	NW_021837045.1	102877882	102878180	negative	LOC109423866	XLOC_003488
lncRNA_2577.1	NW_021837045.1	105323537	105323965	negative	LOC115266726	XLOC_003513
lncRNA_2578.1	NW_021837045.1	105466423	105467049	negative	LOC115266726	XLOC_003514
lncRNA_2614.1	NW_021837045.1	107812845	107813059	negative	LOC109402093	XLOC_003530
lncRNA_2748.1	NW_021837045.1	112829291	112829530	negative	LOC109411737	XLOC_003584
lncRNA_2798.1	NW_021837045.1	114279849	114280308	negative	LOC109411492	XLOC_003607
lncRNA_2827.1	NW_021837045.1	115062099	115062339	negative	LOC109425583	XLOC_003632
lncRNA_2955.1	NW_021837045.1	120612147	120612491	negative	LOC109410943	XLOC_003691
lncRNA_2957.1	NW_021837045.1	120821119	120821381	negative	LOC109410943	XLOC_003692
lncRNA_2959.1	NW_021837045.1	120883018	120883422	negative	LOC109410943	XLOC_003694
lncRNA_2960.1	NW_021837045.1	120915483	120915734	negative	LOC109410943	XLOC_003695
lncRNA_2962.1	NW_021837045.1	120946444	120946846	negative	LOC109410943	XLOC_003696
lncRNA_3032.1	NW_021837045.1	124446205	124446609	negative	LOC115267549	XLOC_003726
lncRNA_3033.1	NW_021837045.1	124538364	124538624	negative	LOC115267549	XLOC_003727
lncRNA_3141.1	NW_021837045.1	128550639	128551014	negative	LOC115267653	XLOC_003846
lncRNA_3142.1	NW_021837045.1	128600557	128601268	negative	LOC115267653	XLOC_003847
lncRNA_3146.1	NW_021837045.1	128762146	128762408	negative	LOC115267653	XLOC_003848
lncRNA_3171.1	NW_021837045.1	129468603	129468861	negative	LOC109409049	XLOC_003861
lncRNA_3174.1	NW_021837045.1	129681186	129681400	negative	LOC109409049	XLOC_003863
lncRNA_3182.1	NW_021837045.1	130208475	130210049	negative	LOC109415496	XLOC_003866
lncRNA_3204.1	NW_021837045.1	130522940	130524157	negative	LOC109415515	XLOC_003878
lncRNA_3231.1	NW_021837045.1	131079488	131079723	negative	LOC109400817	XLOC_003893
lncRNA_3233.1	NW_021837045.1	131115131	131115451	negative	LOC109400817	XLOC_003894
lncRNA_3242.1	NW_021837045.1	131408969	131409580	negative	LOC109415502	XLOC_003898
lncRNA_3388.12	NW_021837045.1	136211286	136211978	negative	LOC109414752	XLOC_003970
lncRNA_3396.1	NW_021837045.1	136421924	136422429	negative	LOC109414998	XLOC_003974
lncRNA_3469.1	NW_021837045.1	137643477	137643684	negative	LOC115267970	XLOC_004021
lncRNA_3477.1	NW_021837045.1	138105419	138106748	negative	LOC109414546	XLOC_004026
lncRNA_3506.3	NW_021837045.1	138977727	138978603	negative	LOC109414486	XLOC_004039
lncRNA_3518.1	NW_021837045.1	139508668	139516100	negative	LOC115268045	XLOC_004045
lncRNA_3557.1	NW_021837045.1	141683097	141683604	negative	LOC109409549	XLOC_004062
lncRNA_3557.2	NW_021837045.1	141683120	141683604	negative	LOC109409549	XLOC_004062
lncRNA_3613.1	NW_021837045.1	143135217	143135505	negative	LOC109409579	XLOC_004091
lncRNA_3616.1	NW_021837045.1	143208386	143208801	negative	LOC109409579	XLOC_004092
lncRNA_3633.1	NW_021837045.1	144004246	144004736	negative	LOC109430479	XLOC_004101
lncRNA_3635.15	NW_021837045.1	144118854	144121837	negative	LOC115268477	XLOC_004103
lncRNA_3689.1	NW_021837045.1	145893775	145894242	negative	LOC109405722	XLOC_004131
lncRNA_3783.1	NW_021837045.1	148925043	148925330	negative	LOC109433312	XLOC_004178
lncRNA_3791.1	NW_021837045.1	149042701	149043333	negative	LOC109433290	XLOC_004181
lncRNA_3867.1	NW_021837045.1	151552176	151552484	negative	LOC109405736	XLOC_004224
lncRNA_3965.1	NW_021837045.1	154697678	154697983	negative	LOC109433280	XLOC_004275
lncRNA_4003.1	NW_021837045.1	156633193	156634280	negative	LOC109411025	XLOC_004293
lncRNA_4022.1	NW_021837045.1	157513858	157514116	negative	LOC115269209	XLOC_004303
lncRNA_4027.1	NW_021837045.1	157784103	157797391	negative	LOC109400364	XLOC_004306
lncRNA_4048.1	NW_021837045.1	158508545	158508744	negative	LOC109432406	XLOC_004318
lncRNA_4049.1	NW_021837045.1	158588732	158588986	negative	LOC109432406	XLOC_004319
lncRNA_4052.1	NW_021837045.1	158655165	158655414	negative	LOC109400362	XLOC_004320
lncRNA_4053.18	NW_021837045.1	158709741	158746543	negative	LOC115269272	XLOC_004321
lncRNA_4053.19	NW_021837045.1	158827284	158828952	negative	LOC115269272	XLOC_004321
lncRNA_4053.20	NW_021837045.1	158827285	158827597	negative	LOC115269272	XLOC_004321
lncRNA_4057.1	NW_021837045.1	158853652	158853930	negative	LOC115269272	XLOC_004322
lncRNA_4074.1	NW_021837045.1	159227389	159248070	negative	LOC109405017	XLOC_004330
lncRNA_4096.1	NW_021837045.1	159830173	159833592	negative	LOC109621300	XLOC_004337
lncRNA_4108.1	NW_021837045.1	160173394	160174016	negative	LOC109405035	XLOC_004342
lncRNA_4179.1	NW_021837045.1	162342710	162343621	negative	LOC109405037	XLOC_004374
lncRNA_4180.1	NW_021837045.1	162351037	162351624	negative	LOC109405037	XLOC_004375
lncRNA_4218.1	NW_021837045.1	165303914	165304416	negative	LOC109416447	XLOC_004392
lncRNA_4266.1	NW_021837045.1	167921705	167921921	negative	LOC109405980	XLOC_004412
lncRNA_4267.1	NW_021837045.1	168021959	168022206	negative	LOC109405980	XLOC_004413
lncRNA_4401.1	NW_021837045.1	175420665	175421101	negative	LOC109408462	XLOC_004475
lncRNA_4405.4	NW_021837045.1	176485745	176636869	negative	LOC109408491	XLOC_004476
lncRNA_4441.1	NW_021837045.1	178670918	178671283	negative	LOC109408463	XLOC_004493
lncRNA_4526.1	NW_021837045.1	181625402	181625755	negative	LOC109408456	XLOC_004527
lncRNA_4649.1	NW_021837045.1	185305093	185305322	negative	LOC109408408	XLOC_004582
lncRNA_4659.1	NW_021837045.1	186027049	186027473	negative	LOC109405715	XLOC_004586
lncRNA_4660.1	NW_021837045.1	186083462	186083722	negative	LOC109405715	XLOC_004587
lncRNA_4688.2	NW_021837045.1	187554926	187556470	negative	LOC115270402	XLOC_004599
lncRNA_4688.1	NW_021837045.1	187554926	187556470	negative	LOC115270402	XLOC_004599
lncRNA_4740.3	NW_021837045.1	190860124	190860542	negative	LOC115260354	XLOC_004630
lncRNA_4778.1	NW_021837045.1	192032303	192033207	negative	LOC109424074	XLOC_004649
lncRNA_4780.2	NW_021837045.1	192099313	192100160	negative	LOC109416297	XLOC_004650
lncRNA_4795.1	NW_021837045.1	192427065	192427766	negative	LOC109416301	XLOC_004657
lncRNA_4811.1	NW_021837045.1	193398567	193398965	negative	LOC109424064	XLOC_004663
lncRNA_4813.1	NW_021837045.1	193446910	193448189	negative	LOC109424064	XLOC_004664
lncRNA_4813.2	NW_021837045.1	193447222	193448189	negative	LOC109424064	XLOC_004664
lncRNA_4818.1	NW_021837045.1	193641727	193642221	negative	LOC109424064	XLOC_004666
lncRNA_4827.1	NW_021837045.1	193944059	193944776	negative	LOC115261918	XLOC_004669
lncRNA_4831.1	NW_021837045.1	194072776	194072991	negative	LOC115271061	XLOC_004670
lncRNA_4843.1	NW_021837045.1	194577236	194577733	negative	LOC109426211	XLOC_004675
lncRNA_4843.2	NW_021837045.1	194577390	194577733	negative	LOC109426211	XLOC_004675
lncRNA_4852.1	NW_021837045.1	194912681	194912934	negative	LOC115271075	XLOC_004679
lncRNA_4853.1	NW_021837045.1	194918481	194918681	negative	LOC115271075	XLOC_004680
lncRNA_4922.1	NW_021837046.1	1817778	1818797	positive	LOC109420215	XLOC_005349
lncRNA_4971.2	NW_021837046.1	3170391	3171216	positive	LOC109420561	XLOC_005367
lncRNA_5009.1	NW_021837046.1	3828657	3828889	positive	LOC109420446	XLOC_005383
lncRNA_5011.1	NW_021837046.1	3912159	3912460	positive	LOC109420446	XLOC_005385
lncRNA_5017.1	NW_021837046.1	4039791	4066209	positive	LOC109401715	XLOC_005388
lncRNA_5135.1	NW_021837046.1	9012145	9012472	positive	LOC109433149	XLOC_005434
lncRNA_5137.1	NW_021837046.1	9107290	9107597	positive	LOC109433149	XLOC_005436
lncRNA_5156.1	NW_021837046.1	9917746	9919013	positive	LOC109411287	XLOC_005447
lncRNA_5202.1	NW_021837046.1	11814681	11814940	positive	LOC109433128	XLOC_005468
lncRNA_5263.1	NW_021837046.1	13443057	13443343	positive	LOC115259360	XLOC_005499
lncRNA_5284.1	NW_021837046.1	14064400	14075491	positive	LOC109401392	XLOC_005507
lncRNA_5300.1	NW_021837046.1	14410737	14411086	positive	LOC109401416	XLOC_005516
lncRNA_5301.1	NW_021837046.1	14426179	14426474	positive	LOC109401416	XLOC_005517
lncRNA_5312.1	NW_021837046.1	14837415	14837657	positive	LOC109401394	XLOC_005523
lncRNA_5313.1	NW_021837046.1	14936532	14937255	positive	LOC109401394	XLOC_005524
lncRNA_5314.1	NW_021837046.1	14941344	14941592	positive	LOC109401394	XLOC_005525
lncRNA_5345.1	NW_021837046.1	16180835	16181405	positive	LOC109401370	XLOC_005539
lncRNA_5358.1	NW_021837046.1	16885875	16886271	positive	LOC109432890	XLOC_005545
lncRNA_5359.1	NW_021837046.1	17027424	17027714	positive	LOC109432890	XLOC_005546
lncRNA_5423.1	NW_021837046.1	20035526	20036948	positive	LOC115257068	XLOC_005579
lncRNA_5435.1	NW_021837046.1	20824600	20825080	positive	LOC109432877	XLOC_005585
lncRNA_5435.2	NW_021837046.1	20824631	20825080	positive	LOC109432877	XLOC_005585
lncRNA_5437.1	NW_021837046.1	20888335	20895618	positive	LOC109432877	XLOC_005587
lncRNA_5437.4	NW_021837046.1	20896388	20897804	positive	LOC109432877	XLOC_005587
lncRNA_5458.1	NW_021837046.1	22060129	22060508	positive	LOC109401369	XLOC_005596
lncRNA_5470.1	NW_021837046.1	22261016	22262126	positive	LOC115259438	XLOC_005603
lncRNA_5482.1	NW_021837046.1	22628692	22628941	positive	LOC109401423	XLOC_005610
lncRNA_5517.1	NW_021837046.1	23792212	23794904	positive	LOC109432867	XLOC_005626
lncRNA_5558.1	NW_021837046.1	24862884	24863129	positive	LOC109412364	XLOC_005648
lncRNA_5559.1	NW_021837046.1	24950492	24950795	positive	LOC109412364	XLOC_005649
lncRNA_5583.1	NW_021837046.1	25939320	25939554	positive	LOC109412379	XLOC_005661
lncRNA_5635.1	NW_021837046.1	28390226	28390705	positive	LOC115259506	XLOC_005681
lncRNA_5666.1	NW_021837046.1	30037921	30096890	positive	LOC109401084	XLOC_005697
lncRNA_5688.1	NW_021837046.1	31418426	31418827	positive	LOC109401076	XLOC_005707
lncRNA_5700.1	NW_021837046.1	32059176	32059480	positive	LOC109401074	XLOC_005709
lncRNA_5704.1	NW_021837046.1	32182999	32183582	positive	LOC115257543	XLOC_005712
lncRNA_5709.1	NW_021837046.1	32361530	32361875	positive	LOC109400994	XLOC_005716
lncRNA_5736.1	NW_021837046.1	33253541	33259594	positive	LOC109400980	XLOC_005730
lncRNA_5808.1	NW_021837046.1	37252882	37253092	positive	LOC109420067	XLOC_005760
lncRNA_5817.2	NW_021837046.1	37413273	37414026	positive	LOC109420075	XLOC_005764
lncRNA_5817.1	NW_021837046.1	37413273	37414026	positive	LOC109420075	XLOC_005764
lncRNA_5923.1	NW_021837046.1	40302887	40303121	positive	LOC109400987	XLOC_005808
lncRNA_5924.1	NW_021837046.1	40316648	40316894	positive	LOC109400987	XLOC_005809
lncRNA_6008.1	NW_021837046.1	43627253	43627627	positive	LOC109622865	XLOC_005831
lncRNA_6043.1	NW_021837046.1	44943018	44943287	positive	LOC115258170	XLOC_005847
lncRNA_6104.1	NW_021837046.1	48225710	48226443	positive	LOC115258243	XLOC_005878
lncRNA_6136.1	NW_021837046.1	49450258	49451152	positive	LOC109622896	XLOC_005894
lncRNA_6153.1	NW_021837046.1	50099918	50106585	positive	LOC109622889	XLOC_005904
lncRNA_6175.2	NW_021837046.1	50844065	50844720	positive	LOC115258551	XLOC_005916
lncRNA_6176.1	NW_021837046.1	50902873	50903085	positive	LOC115258551	XLOC_005917
lncRNA_6182.1	NW_021837046.1	51438106	51438389	positive	LOC109622899	XLOC_005918
lncRNA_6221.1	NW_021837046.1	53253356	53254160	positive	LOC109433229	XLOC_005941
lncRNA_6228.1	NW_021837046.1	53601550	53602206	positive	LOC109433229	XLOC_005945
lncRNA_6235.1	NW_021837046.1	53764808	53768970	positive	LOC109433229	XLOC_005948
lncRNA_6278.1	NW_021837046.1	55139092	55139614	positive	LOC115258738	XLOC_005966
lncRNA_6418.1	NW_021837046.1	61858944	61860184	positive	LOC115259146	XLOC_006027
lncRNA_6420.1	NW_021837046.1	61931971	61932561	positive	LOC115259146	XLOC_006028
lncRNA_6446.1	NW_021837046.1	63053251	63060334	positive	LOC115259211	XLOC_006040
lncRNA_4931.1	NW_021837046.1	2146162	2148607	negative	LOC115256332	XLOC_006075
lncRNA_4949.1	NW_021837046.1	2574459	2574819	negative	LOC109420544	XLOC_006079
lncRNA_4958.1	NW_021837046.1	2885134	2885617	negative	LOC109622009	XLOC_006085
lncRNA_4980.1	NW_021837046.1	3412786	3413046	negative	LOC109621254	XLOC_006092
lncRNA_4981.1	NW_021837046.1	3445619	3445947	negative	LOC109621254	XLOC_006093
lncRNA_5072.1	NW_021837046.1	5839488	5846650	negative	LOC109433090	XLOC_006140
lncRNA_5077.1	NW_021837046.1	6088886	6089693	negative	LOC109433090	XLOC_006142
lncRNA_5077.2	NW_021837046.1	6088886	6093743	negative	LOC109433090	XLOC_006142
lncRNA_5077.4	NW_021837046.1	6088923	6093240	negative	LOC109433090	XLOC_006142
lncRNA_5077.3	NW_021837046.1	6088923	6093743	negative	LOC109433090	XLOC_006142
lncRNA_5107.1	NW_021837046.1	6675492	6676348	negative	LOC109420001	XLOC_006153
lncRNA_5118.1	NW_021837046.1	7377664	7377891	negative	LOC109433057	XLOC_006160
lncRNA_5161.1	NW_021837046.1	10186870	10187086	negative	LOC109433032	XLOC_006177
lncRNA_5172.1	NW_021837046.1	10592445	10592829	negative	LOC109433115	XLOC_006184
lncRNA_5289.1	NW_021837046.1	14181061	14181900	negative	LOC115256844	XLOC_006245
lncRNA_5324.1	NW_021837046.1	15622206	15622603	negative	LOC115259388	XLOC_006258
lncRNA_5340.1	NW_021837046.1	16128169	16128519	negative	LOC109432898	XLOC_006266
lncRNA_5360.1	NW_021837046.1	17249030	17256733	negative	LOC109432890	XLOC_006275
lncRNA_5428.1	NW_021837046.1	20346315	20346569	negative	LOC115259421	XLOC_006314
lncRNA_5432.1	NW_021837046.1	20589171	20589771	negative	LOC109432877	XLOC_006315
lncRNA_5433.1	NW_021837046.1	20600321	20636720	negative	LOC109432877	XLOC_006316
lncRNA_5439.1	NW_021837046.1	20997622	20997882	negative	LOC109432877	XLOC_006319
lncRNA_5441.1	NW_021837046.1	21237349	21237623	negative	LOC109401374	XLOC_006320
lncRNA_5442.1	NW_021837046.1	21312099	21312551	negative	LOC109401374	XLOC_006321
lncRNA_5504.1	NW_021837046.1	23203802	23204185	negative	LOC109432886	XLOC_006350
lncRNA_5509.1	NW_021837046.1	23265255	23269538	negative	LOC109621400	XLOC_006352
lncRNA_5640.1	NW_021837046.1	28881744	28882225	negative	LOC115255964	XLOC_006410
lncRNA_5646.1	NW_021837046.1	29123836	29124120	negative	LOC109400958	XLOC_006413
lncRNA_5691.1	NW_021837046.1	31610867	31611079	negative	LOC109401076	XLOC_006433
lncRNA_5692.1	NW_021837046.1	31617756	31618413	negative	LOC109401076	XLOC_006434
lncRNA_5721.1	NW_021837046.1	32801539	32801758	negative	LOC109408320	XLOC_006448
lncRNA_5766.1	NW_021837046.1	34498273	34499771	negative	LOC109412018	XLOC_006469
lncRNA_5766.2	NW_021837046.1	34498274	34499771	negative	LOC109412018	XLOC_006469
lncRNA_5766.4	NW_021837046.1	34498382	34499771	negative	LOC109412018	XLOC_006469
lncRNA_5766.3	NW_021837046.1	34498382	34499771	negative	LOC109412018	XLOC_006469
lncRNA_5766.5	NW_021837046.1	34498441	34499771	negative	LOC109412018	XLOC_006469
lncRNA_5775.1	NW_021837046.1	34718902	34767929	negative	LOC109420062	XLOC_006472
lncRNA_5775.2	NW_021837046.1	34767124	34767929	negative	LOC109420062	XLOC_006472
lncRNA_5804.1	NW_021837046.1	37177004	37177427	negative	LOC109420067	XLOC_006486
lncRNA_5805.1	NW_021837046.1	37180235	37180596	negative	LOC109420067	XLOC_006487
lncRNA_5807.1	NW_021837046.1	37232401	37232708	negative	LOC109420067	XLOC_006488
lncRNA_5898.1	NW_021837046.1	38925937	38926138	negative	LOC109407802	XLOC_006546
lncRNA_5990.1	NW_021837046.1	42760202	42761846	negative	LOC109622862	XLOC_006598
lncRNA_6105.1	NW_021837046.1	48252117	48252325	negative	LOC115258243	XLOC_006649
lncRNA_6146.1	NW_021837046.1	49658584	49659369	negative	LOC115258507	XLOC_006665
lncRNA_6202.1	NW_021837046.1	52131640	52132290	negative	LOC109622898	XLOC_006693
lncRNA_6204.1	NW_021837046.1	52349790	52350090	negative	LOC115258596	XLOC_006694
lncRNA_6217.4	NW_021837046.1	53223623	53223951	negative	LOC109433266	XLOC_006700
lncRNA_6230.1	NW_021837046.1	53607819	53617733	negative	LOC109433229	XLOC_006706
lncRNA_6234.1	NW_021837046.1	53750575	53751233	negative	LOC109433229	XLOC_006709
lncRNA_6236.1	NW_021837046.1	53908034	53915434	negative	LOC109433229	XLOC_006710
lncRNA_6238.1	NW_021837046.1	54049444	54050007	negative	LOC109433229	XLOC_006712
lncRNA_6242.1	NW_021837046.1	54284148	54285660	negative	LOC115258643	XLOC_006715
lncRNA_6249.1	NW_021837046.1	54571977	54572305	negative	LOC109424484	XLOC_006719
lncRNA_6268.1	NW_021837046.1	54943291	54948944	negative	LOC109424312	XLOC_006730
lncRNA_6330.1	NW_021837046.1	57334460	57341991	negative	LOC115258928	XLOC_006763
lncRNA_6371.1	NW_021837046.1	59906445	59906940	negative	LOC109424163	XLOC_006779
lncRNA_6419.1	NW_021837046.1	61925431	61927053	negative	LOC115259146	XLOC_006800
lncRNA_6485.6	NW_021837047.1	1534522	1535209	positive	LOC109421877	XLOC_007012
lncRNA_6487.1	NW_021837047.1	1561600	1561909	positive	LOC109425252	XLOC_007013
lncRNA_6476.1	NW_021837047.1	937883	938233	negative	LOC109425273	XLOC_007027
lncRNA_6614.1	NW_021837063.1	57316	57621	positive	LOC115260177	XLOC_007205
lncRNA_6637.1	NW_021837067.1	111574	112905	negative	LOC109431984	XLOC_007230
lncRNA_6664.20	NW_021837069.1	967895	969071	positive	LOC115260194	XLOC_007246
lncRNA_6649.5	NW_021837069.1	277787	278328	negative	LOC109433634	XLOC_007264
lncRNA_6674.1	NW_021837069.1	1372291	1372654	negative	LOC109433612	XLOC_007276
lncRNA_6689.1	NW_021837069.1	1920889	1921908	negative	LOC109433600	XLOC_007282
lncRNA_6727.1	NW_021837080.1	46130	46511	negative	LOC109420785	XLOC_007343
lncRNA_6779.1	NW_021837084.1	84252	84578	negative	LOC109424491	XLOC_007388
lncRNA_6785.1	NW_021837087.1	58323	60479	positive	LOC115260233	XLOC_007393
lncRNA_6813.1	NW_021837090.1	1414611	1416373	positive	LOC109420310	XLOC_007411
lncRNA_6896.1	NW_021837101.1	1123596	1124993	positive	LOC109622355	XLOC_007489
lncRNA_6918.1	NW_021837102.1	22186	22684	negative	LOC115260272	XLOC_007539
lncRNA_6963.1	NW_021837112.1	976952	977436	positive	LOC115254044	XLOC_007614
lncRNA_6958.1	NW_021837112.1	433598	433879	negative	LOC109427049	XLOC_007627
lncRNA_7003.1	NW_021837119.1	69009	69726	negative	LOC115260347	XLOC_007667
lncRNA_7006.1	NW_021837120.1	29290	29675	positive	LOC115260348	XLOC_007671
lncRNA_7013.1	NW_021837122.1	27270	28187	positive	LOC115260352	XLOC_007679
lncRNA_7048.15	NW_021837123.1	957670	966706	positive	LOC115260372	XLOC_007699
lncRNA_7048.16	NW_021837123.1	957982	966706	positive	LOC115260372	XLOC_007699
lncRNA_7035.1	NW_021837123.1	569683	569903	negative	LOC109411627	XLOC_007728
lncRNA_7078.1	NW_021837123.1	1960685	1961964	negative	LOC115260376	XLOC_007746
lncRNA_7079.1	NW_021837123.1	1962165	1962836	negative	LOC115260376	XLOC_007747
lncRNA_7100.1	NW_021837131.1	73385	78045	negative	LOC115260390	XLOC_007772
lncRNA_7187.1	NW_021837142.1	6263	6592	negative	LOC115260413	XLOC_007867
lncRNA_7200.1	NW_021837145.1	67654	68453	positive	LOC109421492	XLOC_007880
lncRNA_7235.1	NW_021837147.1	48967	49962	negative	LOC109400699	XLOC_007919
lncRNA_7235.2	NW_021837147.1	48989	49604	negative	LOC109400699	XLOC_007919
lncRNA_7250.1	NW_021837156.1	155763	155992	positive	LOC115260561	XLOC_007935
lncRNA_7262.1	NW_021837156.1	326253	326673	positive	LOC109403579	XLOC_007941
lncRNA_7273.1	NW_021837156.1	1068500	1069242	positive	LOC109422992	XLOC_007945
lncRNA_7280.1	NW_021837156.1	1647082	1647847	positive	LOC115260565	XLOC_007952
lncRNA_7301.6	NW_021837156.1	2365729	2376570	positive	LOC109422984	XLOC_007966
lncRNA_7326.1	NW_021837156.1	3543830	3544205	positive	LOC109403571	XLOC_007980
lncRNA_7327.1	NW_021837156.1	3562985	3563258	positive	LOC109403571	XLOC_007981
lncRNA_7337.1	NW_021837156.1	3931336	3938081	positive	LOC115260580	XLOC_007986
lncRNA_7353.1	NW_021837156.1	4437545	4438393	positive	LOC115260761	XLOC_007993
lncRNA_7393.1	NW_021837156.1	5470953	5471572	positive	LOC115260584	XLOC_008013
lncRNA_7410.1	NW_021837156.1	6260487	6260857	positive	LOC109403559	XLOC_008019
lncRNA_7515.1	NW_021837156.1	11583214	11583460	positive	LOC109422898	XLOC_008069
lncRNA_7533.1	NW_021837156.1	12550304	12566081	positive	LOC109422897	XLOC_008077
lncRNA_7535.1	NW_021837156.1	12666937	12668314	positive	LOC109422897	XLOC_008078
lncRNA_7686.1	NW_021837156.1	19981395	19981719	positive	LOC109422806	XLOC_008139
lncRNA_7728.9	NW_021837156.1	21153272	21153997	positive	LOC109422780	XLOC_008159
lncRNA_7910.1	NW_021837156.1	27722327	27722634	positive	LOC115253873	XLOC_008247
lncRNA_7938.1	NW_021837156.1	28570421	28570774	positive	LOC109421845	XLOC_008263
lncRNA_7965.1	NW_021837156.1	30385470	30386315	positive	LOC109421864	XLOC_008281
lncRNA_7971.1	NW_021837156.1	30685858	30686184	positive	LOC109421864	XLOC_008282
lncRNA_8009.4	NW_021837156.1	32454052	32454650	positive	LOC115254050	XLOC_008300
lncRNA_8014.1	NW_021837156.1	32741274	32742725	positive	LOC109425180	XLOC_008302
lncRNA_8020.1	NW_021837156.1	32884516	32884927	positive	LOC109421885	XLOC_008306
lncRNA_8042.1	NW_021837156.1	33850428	33850967	positive	LOC109425028	XLOC_008314
lncRNA_8171.4	NW_021837156.1	40377473	40385073	positive	LOC109418592	XLOC_008373
lncRNA_8195.1	NW_021837156.1	40814942	40815357	positive	LOC115260679	XLOC_008387
lncRNA_8319.1	NW_021837156.1	45322594	45323498	positive	LOC115260692	XLOC_008454
lncRNA_8328.1	NW_021837156.1	45807834	45808161	positive	LOC109432368	XLOC_008457
lncRNA_8446.1	NW_021837156.1	50651875	50652103	positive	LOC109427779	XLOC_008516
lncRNA_8448.1	NW_021837156.1	50811245	50817905	positive	LOC109427779	XLOC_008517
lncRNA_8474.1	NW_021837156.1	51388085	51388876	positive	LOC109431361	XLOC_008530
lncRNA_8481.1	NW_021837156.1	51831802	51832019	positive	LOC109431392	XLOC_008533
lncRNA_8500.1	NW_021837156.1	52405169	52405434	positive	LOC109427746	XLOC_008537
lncRNA_8694.1	NW_021837156.1	59266776	59267427	positive	LOC109415593	XLOC_008621
lncRNA_8720.3	NW_021837156.1	60076122	60076683	positive	LOC109431661	XLOC_008632
lncRNA_8780.1	NW_021837156.1	62572027	62572815	positive	LOC109427681	XLOC_008661
lncRNA_8788.1	NW_021837156.1	62651825	62657681	positive	LOC109427687	XLOC_008664
lncRNA_8788.2	NW_021837156.1	62651841	62657681	positive	LOC109427687	XLOC_008664
lncRNA_7282.1	NW_021837156.1	1915487	1916180	negative	LOC109405326	XLOC_008686
lncRNA_7434.1	NW_021837156.1	7858052	7858596	negative	LOC109403531	XLOC_008753
lncRNA_7451.1	NW_021837156.1	8336234	8336662	negative	LOC109403520	XLOC_008760
lncRNA_7516.1	NW_021837156.1	11610863	11611074	negative	LOC109422898	XLOC_008790
lncRNA_7531.1	NW_021837156.1	12432384	12432754	negative	LOC109422897	XLOC_008799
lncRNA_7532.1	NW_021837156.1	12471608	12471871	negative	LOC109422897	XLOC_008800
lncRNA_7537.1	NW_021837156.1	12704608	12704894	negative	LOC109422897	XLOC_008802
lncRNA_7540.1	NW_021837156.1	13243327	13243647	negative	LOC109422897	XLOC_008803
lncRNA_7630.1	NW_021837156.1	18105810	18106047	negative	LOC109400905	XLOC_008849
lncRNA_7631.1	NW_021837156.1	18154382	18154742	negative	LOC109400905	XLOC_008850
lncRNA_7668.1	NW_021837156.1	19339149	19339521	negative	LOC109400890	XLOC_008866
lncRNA_7696.1	NW_021837156.1	20251417	20251757	negative	LOC115253729	XLOC_008880
lncRNA_7836.2	NW_021837156.1	25247611	25248118	negative	LOC109422828	XLOC_008943
lncRNA_7860.1	NW_021837156.1	26033974	26037049	negative	LOC109400934	XLOC_008955
lncRNA_7869.1	NW_021837156.1	26246210	26246609	negative	LOC109400888	XLOC_008958
lncRNA_7870.1	NW_021837156.1	26247170	26247462	negative	LOC109400888	XLOC_008959
lncRNA_7905.1	NW_021837156.1	27650339	27650779	negative	LOC109422798	XLOC_008976
lncRNA_7968.1	NW_021837156.1	30471061	30471451	negative	LOC109421864	XLOC_009001
lncRNA_7969.1	NW_021837156.1	30506031	30506331	negative	LOC109421864	XLOC_009002
lncRNA_7970.1	NW_021837156.1	30564355	30564872	negative	LOC109421864	XLOC_009003
lncRNA_7992.1	NW_021837156.1	31801249	31802513	negative	LOC109421875	XLOC_009021
lncRNA_8012.1	NW_021837156.1	32576603	32577149	negative	LOC109421880	XLOC_009029
lncRNA_8037.1	NW_021837156.1	33752055	33752453	negative	LOC109425028	XLOC_009038
lncRNA_8038.1	NW_021837156.1	33755313	33755535	negative	LOC109425028	XLOC_009039
lncRNA_8039.1	NW_021837156.1	33822677	33829924	negative	LOC109425028	XLOC_009040
lncRNA_8054.1	NW_021837156.1	34454962	34455184	negative	LOC109424901	XLOC_009045
lncRNA_8055.1	NW_021837156.1	34485485	34486497	negative	LOC109424901	XLOC_009046
lncRNA_8055.2	NW_021837156.1	34485978	34486497	negative	LOC109424901	XLOC_009046
lncRNA_8062.1	NW_021837156.1	34640799	34641221	negative	LOC109425482	XLOC_009049
lncRNA_8065.1	NW_021837156.1	34866949	34867355	negative	LOC109418683	XLOC_009050
lncRNA_8067.1	NW_021837156.1	35007342	35007987	negative	LOC109418683	XLOC_009052
lncRNA_8075.1	NW_021837156.1	35765432	35765734	negative	LOC109415912	XLOC_009055
lncRNA_8095.1	NW_021837156.1	36403354	36403585	negative	LOC109412946	XLOC_009063
lncRNA_8110.1	NW_021837156.1	37088641	37089205	negative	LOC109424678	XLOC_009070
lncRNA_8124.1	NW_021837156.1	37634910	37635218	negative	LOC115260665	XLOC_009075
lncRNA_8125.1	NW_021837156.1	37644009	37644463	negative	LOC115260665	XLOC_009076
lncRNA_8170.1	NW_021837156.1	39881839	39882328	negative	LOC109418573	XLOC_009099
lncRNA_8172.1	NW_021837156.1	40374345	40375089	negative	LOC109418592	XLOC_009100
lncRNA_8172.2	NW_021837156.1	40374349	40375089	negative	LOC109418592	XLOC_009100
lncRNA_8173.1	NW_021837156.1	40377532	40385073	negative	LOC109418592	XLOC_009101
lncRNA_8173.2	NW_021837156.1	40377567	40385073	negative	LOC109418592	XLOC_009101
lncRNA_8193.1	NW_021837156.1	40757741	40759018	negative	LOC115260679	XLOC_009107
lncRNA_8201.1	NW_021837156.1	41110721	41110954	negative	LOC109425391	XLOC_009109
lncRNA_8232.1	NW_021837156.1	42511300	42511783	negative	LOC109424758	XLOC_009120
lncRNA_8247.1	NW_021837156.1	43039123	43039366	negative	LOC109412960	XLOC_009125
lncRNA_8252.1	NW_021837156.1	43186244	43187528	negative	LOC109412960	XLOC_009128
lncRNA_8257.1	NW_021837156.1	43355364	43355971	negative	LOC109424625	XLOC_009130
lncRNA_8258.1	NW_021837156.1	43357746	43358340	negative	LOC109424625	XLOC_009131
lncRNA_8494.1	NW_021837156.1	52253513	52253788	negative	LOC109431392	XLOC_009238
lncRNA_8518.22	NW_021837156.1	52923407	52930303	negative	LOC109431385	XLOC_009250
lncRNA_8560.1	NW_021837156.1	54690730	54691738	negative	LOC109427668	XLOC_009272
lncRNA_8563.1	NW_021837156.1	54788896	54794629	negative	LOC109427666	XLOC_009273
lncRNA_8569.1	NW_021837156.1	54996626	54997457	negative	LOC115260728	XLOC_009276
lncRNA_8587.1	NW_021837156.1	55564937	55565211	negative	LOC109427676	XLOC_009287
lncRNA_8588.1	NW_021837156.1	55622899	55623193	negative	LOC109427676	XLOC_009288
lncRNA_8613.1	NW_021837156.1	56976471	56986991	negative	LOC115260735	XLOC_009302
lncRNA_8613.2	NW_021837156.1	56985999	56986991	negative	LOC115260735	XLOC_009302
lncRNA_8616.1	NW_021837156.1	57031302	57033019	negative	LOC109427648	XLOC_009304
lncRNA_8619.1	NW_021837156.1	57114475	57114746	negative	LOC109431502	XLOC_009306
lncRNA_8632.1	NW_021837156.1	57496307	57496663	negative	LOC109415597	XLOC_009312
lncRNA_8639.1	NW_021837156.1	57908875	57909215	negative	LOC109431463	XLOC_009315
lncRNA_8770.1	NW_021837156.1	62280312	62280538	negative	LOC109431466	XLOC_009379
lncRNA_8801.1	NW_021837157.1	292319	292622	positive	LOC109415858	XLOC_009584
lncRNA_8804.1	NW_021837157.1	418919	419590	positive	LOC109415858	XLOC_009585
lncRNA_8806.1	NW_021837157.1	504576	505140	negative	LOC109415858	XLOC_009600
lncRNA_8807.1	NW_021837157.1	584677	586201	negative	LOC109415858	XLOC_009601
lncRNA_8831.1	NW_021837161.1	30926	31226	positive	LOC115260804	XLOC_009619
lncRNA_8881.1	NW_021837168.1	1351735	1353478	positive	LOC115253534	XLOC_009649
lncRNA_8881.2	NW_021837168.1	1351736	1353478	positive	LOC115253534	XLOC_009649
lncRNA_8884.1	NW_021837168.1	1403437	1404233	positive	LOC109402423	XLOC_009652
lncRNA_8868.1	NW_021837168.1	1074649	1075182	negative	LOC115253534	XLOC_009672
lncRNA_8877.1	NW_021837168.1	1311533	1312584	negative	LOC115253534	XLOC_009677
lncRNA_8877.2	NW_021837168.1	1311609	1312584	negative	LOC115253534	XLOC_009677
lncRNA_8988.1	NW_021837186.1	53032	53242	negative	LOC115260855	XLOC_009782
lncRNA_9024.1	NW_021837190.1	726393	727431	positive	LOC109431560	XLOC_009801
lncRNA_9025.1	NW_021837190.1	727601	728735	positive	LOC109431560	XLOC_009802
lncRNA_9037.1	NW_021837190.1	931914	932351	positive	LOC109431612	XLOC_009808
lncRNA_9001.1	NW_021837190.1	137795	138908	negative	LOC109431289	XLOC_009837
lncRNA_9017.1	NW_021837190.1	521382	521868	negative	LOC109431436	XLOC_009845
lncRNA_9069.1	NW_021837190.1	1531325	1532174	negative	LOC109412137	XLOC_009863
lncRNA_9119.1	NW_021837201.1	283691	283895	positive	LOC115253445	XLOC_009936
lncRNA_9153.7	NW_021837201.1	1618861	1621465	positive	LOC115260921	XLOC_009950
lncRNA_9153.8	NW_021837201.1	1620671	1621238	positive	LOC115260921	XLOC_009950
lncRNA_9155.1	NW_021837201.1	1489218	1489735	positive	LOC115260921	XLOC_009951
lncRNA_9156.1	NW_021837201.1	1630519	1630824	positive	LOC115260921	XLOC_009952
lncRNA_9263.1	NW_021837223.1	880789	881425	positive	LOC109397740	XLOC_010095
lncRNA_9262.1	NW_021837223.1	880557	882176	negative	LOC109397740	XLOC_010110
lncRNA_9262.2	NW_021837223.1	880581	882176	negative	LOC109397740	XLOC_010110
lncRNA_9267.1	NW_021837223.1	1069555	1076806	negative	LOC109397740	XLOC_010112
lncRNA_9268.1	NW_021837223.1	1133746	1134448	negative	LOC109397740	XLOC_010113
lncRNA_9292.1	NW_021837232.1	47857	48164	negative	LOC109413077	XLOC_010146
lncRNA_9337.1	NW_021837234.1	824627	825087	positive	LOC109430157	XLOC_010173
lncRNA_9343.6	NW_021837234.1	1105715	1106638	positive	LOC109430161	XLOC_010176
lncRNA_9338.1	NW_021837234.1	861743	862087	negative	LOC109430157	XLOC_010201
lncRNA_9345.1	NW_021837234.1	1086931	1087134	negative	LOC109430161	XLOC_010205
lncRNA_9353.1	NW_021837234.1	1327953	1328637	negative	LOC115261024	XLOC_010207
lncRNA_9376.3	NW_021837240.1	15781	16333	positive	LOC109421753	XLOC_010227
lncRNA_9485.1	NW_021837256.1	1532894	1533208	positive	LOC109431086	XLOC_010317
lncRNA_9445.1	NW_021837256.1	132758	133045	negative	LOC109424962	XLOC_010321
lncRNA_9501.1	NW_021837259.1	57048	57520	positive	LOC115261070	XLOC_010360
lncRNA_9526.1	NW_021837262.1	62970	71965	negative	LOC115261073	XLOC_010381
lncRNA_9551.1	NW_021837267.1	1026570	1026805	positive	LOC115261197	XLOC_010426
lncRNA_9565.2	NW_021837267.1	1750095	1789703	positive	LOC109402762	XLOC_010434
lncRNA_9565.3	NW_021837267.1	1751326	1766877	positive	LOC109402762	XLOC_010435
lncRNA_9565.5	NW_021837267.1	1776889	1790559	positive	LOC109402762	XLOC_010438
lncRNA_9567.1	NW_021837267.1	1809062	1809467	positive	LOC109402762	XLOC_010439
lncRNA_9571.1	NW_021837267.1	1971214	1971470	positive	LOC109402762	XLOC_010441
lncRNA_9584.2	NW_021837267.1	2671097	2671702	positive	LOC109422513	XLOC_010447
lncRNA_9591.1	NW_021837267.1	3027814	3028241	positive	LOC109422513	XLOC_010450
lncRNA_9605.1	NW_021837267.1	3735331	3735632	positive	LOC109406152	XLOC_010456
lncRNA_9606.1	NW_021837267.1	3738414	3738838	positive	LOC109406152	XLOC_010457
lncRNA_9627.4	NW_021837267.1	4438391	4439368	positive	LOC109406132	XLOC_010468
lncRNA_9628.1	NW_021837267.1	4437149	4437783	positive	LOC109406132	XLOC_010469
lncRNA_9643.3	NW_021837267.1	5177406	5178268	positive	LOC109401764	XLOC_010479
lncRNA_9648.1	NW_021837267.1	5252182	5252503	positive	LOC109406142	XLOC_010480
lncRNA_9648.2	NW_021837267.1	5252210	5252503	positive	LOC109406142	XLOC_010480
lncRNA_9752.4	NW_021837267.1	6815455	6816418	positive	LOC109398931	XLOC_010524
lncRNA_9765.1	NW_021837267.1	7099357	7099957	positive	LOC109403733	XLOC_010528
lncRNA_9766.1	NW_021837267.1	7168210	7169207	positive	LOC109403733	XLOC_010529
lncRNA_9767.1	NW_021837267.1	7170399	7170671	positive	LOC109403733	XLOC_010530
lncRNA_9785.1	NW_021837267.1	8044138	8047262	positive	LOC109403710	XLOC_010540
lncRNA_9789.1	NW_021837267.1	8667657	8668068	positive	LOC115261297	XLOC_010541
lncRNA_9835.1	NW_021837267.1	10458793	10459019	positive	LOC109403306	XLOC_010564
lncRNA_9844.1	NW_021837267.1	10855250	10856603	positive	LOC109403306	XLOC_010568
lncRNA_9845.2	NW_021837267.1	10913200	10914089	positive	LOC109403306	XLOC_010569
lncRNA_9845.1	NW_021837267.1	10913200	10914089	positive	LOC109403306	XLOC_010569
lncRNA_9914.1	NW_021837267.1	13879376	13879653	positive	LOC109433434	XLOC_010600
lncRNA_10101.2	NW_021837267.1	20244727	20245694	positive	LOC109415076	XLOC_010685
lncRNA_10105.1	NW_021837267.1	20307043	20307642	positive	LOC109415077	XLOC_010689
lncRNA_10108.1	NW_021837267.1	20358400	20359088	positive	LOC109414127	XLOC_010691
lncRNA_10121.1	NW_021837267.1	20669115	20670389	positive	LOC109416838	XLOC_010697
lncRNA_10147.1	NW_021837267.1	21547530	21550251	positive	LOC109417347	XLOC_010708
lncRNA_10154.1	NW_021837267.1	21813687	21813951	positive	LOC109429236	XLOC_010711
lncRNA_10210.1	NW_021837267.1	24123686	24129241	positive	LOC109398846	XLOC_010735
lncRNA_10217.1	NW_021837267.1	24196814	24197176	positive	LOC109398850	XLOC_010739
lncRNA_10285.1	NW_021837267.1	26913031	26913481	positive	LOC109429163	XLOC_010767
lncRNA_10291.1	NW_021837267.1	27247459	27247719	positive	LOC115253602	XLOC_010771
lncRNA_10332.1	NW_021837267.1	29255563	29255914	positive	LOC109398885	XLOC_010785
lncRNA_10335.1	NW_021837267.1	29260918	29261477	positive	LOC109398885	XLOC_010787
lncRNA_10336.1	NW_021837267.1	29302611	29302852	positive	LOC109398885	XLOC_010788
lncRNA_10359.1	NW_021837267.1	30217525	30217864	positive	LOC109398809	XLOC_010796
lncRNA_10391.1	NW_021837267.1	32149922	32150371	positive	LOC115261391	XLOC_010809
lncRNA_10399.1	NW_021837267.1	32370555	32371259	positive	LOC109429145	XLOC_010812
lncRNA_10433.1	NW_021837267.1	33322373	33322966	positive	LOC115253918	XLOC_010829
lncRNA_10449.1	NW_021837267.1	33651178	33652017	positive	LOC115261401	XLOC_010833
lncRNA_10478.1	NW_021837267.1	34506302	34506698	positive	LOC109429115	XLOC_010851
lncRNA_10492.11	NW_021837267.1	34804437	34819406	positive	LOC109427260	XLOC_010860
lncRNA_10492.13	NW_021837267.1	34804535	34819406	positive	LOC109427260	XLOC_010860
lncRNA_10492.15	NW_021837267.1	34804570	34819449	positive	LOC109427260	XLOC_010860
lncRNA_10492.16	NW_021837267.1	34804606	34819449	positive	LOC109427260	XLOC_010860
lncRNA_10492.17	NW_021837267.1	34804635	34819406	positive	LOC109427260	XLOC_010860
lncRNA_10492.18	NW_021837267.1	34804965	34819449	positive	LOC109427260	XLOC_010860
lncRNA_10496.1	NW_021837267.1	34979055	34979990	positive	LOC115261412	XLOC_010862
lncRNA_10500.1	NW_021837267.1	35128589	35129556	positive	LOC115261413	XLOC_010863
lncRNA_10555.1	NW_021837267.1	36330964	36333193	positive	LOC109411600	XLOC_010893
lncRNA_10576.1	NW_021837267.1	36747333	36747848	positive	LOC109427215	XLOC_010901
lncRNA_10586.1	NW_021837267.1	37055861	37056272	positive	LOC109428129	XLOC_010909
lncRNA_10587.1	NW_021837267.1	37099598	37129247	positive	LOC109428129	XLOC_010910
lncRNA_10640.1	NW_021837267.1	38262156	38262560	positive	LOC109427250	XLOC_010935
lncRNA_10733.1	NW_021837267.1	40610614	40613974	positive	LOC115261459	XLOC_010974
lncRNA_10758.1	NW_021837267.1	42239501	42239742	positive	LOC115261461	XLOC_010982
lncRNA_10798.1	NW_021837267.1	43747957	43748226	positive	LOC109429111	XLOC_010999
lncRNA_10848.1	NW_021837267.1	45347277	45348987	positive	LOC109406304	XLOC_011026
lncRNA_10928.1	NW_021837267.1	47128716	47128967	positive	LOC109404459	XLOC_011061
lncRNA_10956.10	NW_021837267.1	48239620	48249917	positive	LOC109406884	XLOC_011074
lncRNA_11006.1	NW_021837267.1	49863092	49863847	positive	LOC109404475	XLOC_011098
lncRNA_11006.2	NW_021837267.1	49863342	49863847	positive	LOC109404475	XLOC_011098
lncRNA_11097.1	NW_021837267.1	51983707	51985048	positive	LOC109416172	XLOC_011143
lncRNA_11127.1	NW_021837267.1	52842047	52842494	positive	LOC109416152	XLOC_011157
lncRNA_11162.1	NW_021837267.1	53468222	53468442	positive	LOC109416141	XLOC_011171
lncRNA_11248.1	NW_021837267.1	55713082	55714030	positive	LOC109416633	XLOC_011207
lncRNA_11267.1	NW_021837267.1	56314184	56316633	positive	LOC109432842	XLOC_011213
lncRNA_11303.1	NW_021837267.1	57481897	57482344	positive	LOC109432818	XLOC_011231
lncRNA_9550.1	NW_021837267.1	1025888	1026273	negative	LOC115261197	XLOC_011267
lncRNA_9564.3	NW_021837267.1	1701057	1791151	negative	LOC109402762	XLOC_011273
lncRNA_9564.7	NW_021837267.1	1774288	1789643	negative	LOC109402762	XLOC_011273
lncRNA_9574.6	NW_021837267.1	2351543	2352371	negative	LOC115261202	XLOC_011276
lncRNA_9574.4	NW_021837267.1	2335105	2336443	negative	LOC115261202	XLOC_011278
lncRNA_9578.1	NW_021837267.1	2426506	2426747	negative	LOC115261204	XLOC_011281
lncRNA_9581.1	NW_021837267.1	2609810	2610089	negative	LOC109422513	XLOC_011284
lncRNA_9585.1	NW_021837267.1	2675302	2676103	negative	LOC109422513	XLOC_011285
lncRNA_9644.2	NW_021837267.1	5186441	5187204	negative	LOC109401764	XLOC_011312
lncRNA_9792.1	NW_021837267.1	8802491	8806194	negative	LOC109398956	XLOC_011394
lncRNA_9841.1	NW_021837267.1	10688782	10689145	negative	LOC109403306	XLOC_011418
lncRNA_9861.1	NW_021837267.1	11456234	11456447	negative	LOC109403328	XLOC_011428
lncRNA_9862.1	NW_021837267.1	11552526	11552786	negative	LOC109403328	XLOC_011429
lncRNA_9915.1	NW_021837267.1	13975452	13983690	negative	LOC109433434	XLOC_011455
lncRNA_10081.1	NW_021837267.1	19800673	19801838	negative	LOC115261344	XLOC_011532
lncRNA_10082.3	NW_021837267.1	19826468	19827019	negative	LOC115261344	XLOC_011533
lncRNA_10094.1	NW_021837267.1	20157597	20158122	negative	LOC109415075	XLOC_011538
lncRNA_10124.1	NW_021837267.1	21080858	21081080	negative	LOC109414133	XLOC_011550
lncRNA_10164.1	NW_021837267.1	22169614	22169906	negative	LOC115261355	XLOC_011571
lncRNA_10183.1	NW_021837267.1	22889982	22890394	negative	LOC115261363	XLOC_011577
lncRNA_10221.1	NW_021837267.1	24222801	24225212	negative	LOC109429192	XLOC_011600
lncRNA_10230.1	NW_021837267.1	24484037	24484239	negative	LOC109429189	XLOC_011604
lncRNA_10251.1	NW_021837267.1	25452336	25452878	negative	LOC109398772	XLOC_011614
lncRNA_10272.1	NW_021837267.1	26540726	26540936	negative	LOC109398826	XLOC_011627
lncRNA_10273.1	NW_021837267.1	26838047	26838756	negative	LOC109398826	XLOC_011628
lncRNA_10274.1	NW_021837267.1	26856061	26856469	negative	LOC109398826	XLOC_011629
lncRNA_10301.1	NW_021837267.1	27787803	27788930	negative	LOC115261145	XLOC_011640
lncRNA_10305.2	NW_021837267.1	28268644	28270980	negative	LOC109398819	XLOC_011641
lncRNA_10305.1	NW_021837267.1	28268644	28270980	negative	LOC109398819	XLOC_011641
lncRNA_10323.1	NW_021837267.1	28837851	28838104	negative	LOC115261383	XLOC_011654
lncRNA_10325.1	NW_021837267.1	29073822	29074032	negative	LOC115261383	XLOC_011656
lncRNA_10326.1	NW_021837267.1	29094283	29094739	negative	LOC115261383	XLOC_011657
lncRNA_10371.1	NW_021837267.1	31285023	31285388	negative	LOC109398868	XLOC_011675
lncRNA_10420.6	NW_021837267.1	32888168	32888711	negative	LOC109409010	XLOC_011700
lncRNA_10437.1	NW_021837267.1	33359006	33360110	negative	LOC115253918	XLOC_011706
lncRNA_10442.1	NW_021837267.1	33512025	33512410	negative	LOC115253678	XLOC_011710
lncRNA_10442.2	NW_021837267.1	33512050	33512410	negative	LOC115253678	XLOC_011710
lncRNA_10444.1	NW_021837267.1	33540448	33540769	negative	LOC115253678	XLOC_011712
lncRNA_10488.1	NW_021837267.1	34707335	34708060	negative	LOC109427255	XLOC_011727
lncRNA_10501.1	NW_021837267.1	35129310	35129559	negative	LOC115261413	XLOC_011733
lncRNA_10553.1	NW_021837267.1	36269449	36269768	negative	LOC109411600	XLOC_011756
lncRNA_10554.1	NW_021837267.1	36315540	36321756	negative	LOC109411600	XLOC_011757
lncRNA_10554.2	NW_021837267.1	36315546	36321756	negative	LOC109411600	XLOC_011757
lncRNA_10636.1	NW_021837267.1	38085904	38086251	negative	LOC109427250	XLOC_011791
lncRNA_10672.1	NW_021837267.1	39119761	39120093	negative	LOC109427232	XLOC_011807
lncRNA_10689.1	NW_021837267.1	39360347	39360647	negative	LOC109427217	XLOC_011814
lncRNA_10690.1	NW_021837267.1	39390970	39391220	negative	LOC109427217	XLOC_011815
lncRNA_10768.1	NW_021837267.1	42711476	42711677	negative	LOC109429098	XLOC_011856
lncRNA_10769.1	NW_021837267.1	42717750	42717967	negative	LOC109429098	XLOC_011857
lncRNA_10886.1	NW_021837267.1	46249546	46249766	negative	LOC109404468	XLOC_011913
lncRNA_10887.1	NW_021837267.1	46285028	46285983	negative	LOC109404468	XLOC_011914
lncRNA_10911.1	NW_021837267.1	46629433	46630231	negative	LOC109406311	XLOC_011926
lncRNA_10913.1	NW_021837267.1	46720908	46722826	negative	LOC109406311	XLOC_011928
lncRNA_10914.1	NW_021837267.1	46723098	46723338	negative	LOC109406311	XLOC_011929
lncRNA_10915.1	NW_021837267.1	46725991	46726521	negative	LOC109406311	XLOC_011930
lncRNA_11010.1	NW_021837267.1	49976161	49976496	negative	LOC109404475	XLOC_011972
lncRNA_11081.1	NW_021837267.1	51543071	51543715	negative	LOC109404958	XLOC_012006
lncRNA_11084.1	NW_021837267.1	51738995	51739332	negative	LOC109404983	XLOC_012007
lncRNA_11124.1	NW_021837267.1	52704382	52704724	negative	LOC109416152	XLOC_012029
lncRNA_11128.1	NW_021837267.1	52843550	52851423	negative	LOC109416152	XLOC_012031
lncRNA_11131.1	NW_021837267.1	52934457	52948683	negative	LOC109416152	XLOC_012032
lncRNA_11137.1	NW_021837267.1	53052445	53052983	negative	LOC109404978	XLOC_012034
lncRNA_11138.1	NW_021837267.1	53057297	53057652	negative	LOC109404978	XLOC_012035
lncRNA_11152.1	NW_021837267.1	53182004	53183109	negative	LOC109416205	XLOC_012041
lncRNA_11161.1	NW_021837267.1	53465836	53466204	negative	LOC109416141	XLOC_012047
lncRNA_11188.1	NW_021837267.1	54198653	54198936	negative	LOC115261535	XLOC_012058
lncRNA_11202.1	NW_021837267.1	54547197	54547488	negative	LOC109404974	XLOC_012067
lncRNA_11215.1	NW_021837267.1	55023901	55024981	negative	LOC109404968	XLOC_012076
lncRNA_11232.1	NW_021837267.1	55441718	55441980	negative	LOC109416622	XLOC_012082
lncRNA_11240.1	NW_021837267.1	55610041	55610403	negative	LOC115261550	XLOC_012086
lncRNA_11242.1	NW_021837267.1	55651839	55652239	negative	LOC109416635	XLOC_012088
lncRNA_11244.1	NW_021837267.1	55666206	55667234	negative	LOC109416635	XLOC_012089
lncRNA_11302.2	NW_021837267.1	57467137	57472926	negative	LOC109432818	XLOC_012120
lncRNA_11318.1	NW_021837267.1	58183139	58184079	negative	LOC115261569	XLOC_012126
lncRNA_11333.1	NW_021837267.1	58469877	58470241	negative	LOC115261574	XLOC_012132
lncRNA_11347.1	NW_021837267.1	58722346	58723217	negative	LOC109432811	XLOC_012137
lncRNA_11367.1	NW_021837268.1	178182	178404	negative	LOC115261678	XLOC_012348
lncRNA_11368.1	NW_021837268.1	403937	404510	negative	LOC115261678	XLOC_012349
lncRNA_11505.1	NW_021837290.1	1623008	1623423	negative	LOC109428632	XLOC_012517
lncRNA_11514.1	NW_021837294.1	64623	65823	negative	LOC115261757	XLOC_012529
lncRNA_11536.1	NW_021837301.1	608253	608676	positive	LOC115261799	XLOC_012577
lncRNA_11542.1	NW_021837301.1	754812	758262	negative	LOC109397949	XLOC_012593
lncRNA_11559.1	NW_021837302.1	2268	3937	positive	LOC115261801	XLOC_012612
lncRNA_11560.1	NW_021837302.1	7306	7876	negative	LOC115261801	XLOC_012615
lncRNA_11626.1	NW_021837312.1	891597	892817	positive	LOC109418656	XLOC_012659
lncRNA_11630.1	NW_021837312.1	968966	969277	positive	LOC109418656	XLOC_012661
lncRNA_11636.1	NW_021837312.1	1406212	1408550	negative	LOC109418659	XLOC_012684
lncRNA_11677.1	NW_021837317.1	39331	39692	negative	LOC115261827	XLOC_012732
lncRNA_11689.1	NW_021837323.1	165070	165536	positive	LOC109402987	XLOC_012745
lncRNA_11705.1	NW_021837323.1	515007	521342	positive	LOC115261842	XLOC_012757
lncRNA_11707.1	NW_021837323.1	545018	548095	positive	LOC109405564	XLOC_012759
lncRNA_11708.1	NW_021837323.1	548716	550005	positive	LOC109405564	XLOC_012760
lncRNA_11709.1	NW_021837323.1	550786	551763	positive	LOC109405564	XLOC_012761
lncRNA_11710.1	NW_021837323.1	578167	579263	positive	LOC109405564	XLOC_012762
lncRNA_11711.1	NW_021837323.1	631536	633470	positive	LOC109405564	XLOC_012763
lncRNA_11736.1	NW_021837323.1	1281394	1281701	negative	LOC115261841	XLOC_012800
lncRNA_11771.1	NW_021837329.1	48920	49493	positive	LOC109410161	XLOC_012829
lncRNA_11792.19	NW_021837334.1	1236175	1238520	positive	LOC109408847	XLOC_012849
lncRNA_11819.1	NW_021837339.1	48851	49227	positive	LOC115261859	XLOC_012880
lncRNA_11820.1	NW_021837339.1	52369	52907	positive	LOC115261859	XLOC_012881
lncRNA_11855.1	NW_021837349.1	30255	30716	positive	LOC109424272	XLOC_012918
lncRNA_11856.1	NW_021837349.1	31032	31365	positive	LOC109424272	XLOC_012919
lncRNA_11880.1	NW_021837356.1	886250	886503	negative	LOC109429554	XLOC_012975
lncRNA_11904.1	NW_021837367.1	167686	167981	positive	LOC115261957	XLOC_013037
lncRNA_11907.1	NW_021837367.1	298279	298667	negative	LOC115261957	XLOC_013054
lncRNA_11914.1	NW_021837367.1	780005	780745	negative	LOC109423259	XLOC_013058
lncRNA_11962.1	NW_021837378.1	246753	247106	positive	LOC109622652	XLOC_013108
lncRNA_12010.2	NW_021837378.1	1901614	1902753	positive	LOC109406525	XLOC_013133
lncRNA_12019.1	NW_021837378.1	2059243	2061727	positive	LOC109406530	XLOC_013139
lncRNA_12142.1	NW_021837378.1	7506048	7506405	positive	LOC109429573	XLOC_013198
lncRNA_12143.1	NW_021837378.1	7509374	7513308	positive	LOC109429573	XLOC_013199
lncRNA_12201.1	NW_021837378.1	10235277	10235545	positive	LOC109408563	XLOC_013230
lncRNA_12249.1	NW_021837378.1	11785935	11786256	positive	LOC109623404	XLOC_013242
lncRNA_12346.1	NW_021837378.1	15108977	15109245	positive	LOC109407024	XLOC_013288
lncRNA_12382.1	NW_021837378.1	16141152	16141633	positive	LOC109407012	XLOC_013299
lncRNA_12436.1	NW_021837378.1	17876149	17876667	positive	LOC109402335	XLOC_013326
lncRNA_12438.1	NW_021837378.1	18134104	18134303	positive	LOC109402335	XLOC_013327
lncRNA_12440.1	NW_021837378.1	18519711	18522239	positive	LOC109415851	XLOC_013328
lncRNA_12479.1	NW_021837378.1	20569740	20570359	positive	LOC109402496	XLOC_013343
lncRNA_12494.18	NW_021837378.1	21690949	21700781	positive	LOC109429600	XLOC_013349
lncRNA_12588.1	NW_021837378.1	27919730	27920096	positive	LOC109415442	XLOC_013391
lncRNA_12589.1	NW_021837378.1	28075319	28075652	positive	LOC109415442	XLOC_013392
lncRNA_12647.1	NW_021837378.1	29432529	29435855	positive	LOC109398279	XLOC_013423
lncRNA_12649.1	NW_021837378.1	29495784	29497155	positive	LOC109398279	XLOC_013425
lncRNA_12686.1	NW_021837378.1	30699802	30700026	positive	LOC109429816	XLOC_013442
lncRNA_12722.1	NW_021837378.1	31812465	31812720	positive	LOC109429794	XLOC_013459
lncRNA_12782.1	NW_021837378.1	33949130	33951213	positive	LOC109411726	XLOC_013489
lncRNA_12798.1	NW_021837378.1	34480212	34481050	positive	LOC109411719	XLOC_013499
lncRNA_12798.2	NW_021837378.1	34480344	34481050	positive	LOC109411719	XLOC_013499
lncRNA_12841.1	NW_021837378.1	35625313	35638593	positive	LOC109404606	XLOC_013521
lncRNA_12884.1	NW_021837378.1	36796214	36796703	positive	LOC109404617	XLOC_013539
lncRNA_13011.1	NW_021837378.1	42877373	42877649	positive	LOC109411680	XLOC_013596
lncRNA_13031.1	NW_021837378.1	43266949	43267267	positive	LOC109411763	XLOC_013607
lncRNA_13112.1	NW_021837378.1	46253326	46254314	positive	LOC109406960	XLOC_013650
lncRNA_13114.1	NW_021837378.1	46433427	46433753	positive	LOC109406962	XLOC_013652
lncRNA_13265.1	NW_021837378.1	52091502	52092206	positive	LOC109425830	XLOC_013715
lncRNA_13285.1	NW_021837378.1	52681344	52681811	positive	LOC109407558	XLOC_013722
lncRNA_13285.2	NW_021837378.1	52681459	52681811	positive	LOC109407558	XLOC_013722
lncRNA_13307.1	NW_021837378.1	52997061	52997691	positive	LOC109425743	XLOC_013734
lncRNA_13311.1	NW_021837378.1	53370860	53371362	positive	LOC109425803	XLOC_013736
lncRNA_13364.1	NW_021837378.1	54804839	54805130	positive	LOC109425740	XLOC_013760
lncRNA_13375.1	NW_021837378.1	54916882	54918231	positive	LOC109407498	XLOC_013767
lncRNA_13395.1	NW_021837378.1	55503173	55503420	positive	LOC115262229	XLOC_013775
lncRNA_13408.1	NW_021837378.1	55676092	55676733	positive	LOC109422276	XLOC_013782
lncRNA_11964.2	NW_021837378.1	296375	296975	negative	LOC109622653	XLOC_013787
lncRNA_12032.1	NW_021837378.1	2203224	2203482	negative	LOC109406511	XLOC_013817
lncRNA_12045.1	NW_021837378.1	2870566	2870822	negative	LOC109429693	XLOC_013822
lncRNA_12148.1	NW_021837378.1	7833441	7833741	negative	LOC109429576	XLOC_013878
lncRNA_12203.1	NW_021837378.1	10337627	10337842	negative	LOC109429602	XLOC_013899
lncRNA_12344.1	NW_021837378.1	15029615	15029921	negative	LOC109407024	XLOC_013960
lncRNA_12345.1	NW_021837378.1	15085738	15086064	negative	LOC109407024	XLOC_013961
lncRNA_12347.1	NW_021837378.1	15214712	15215477	negative	LOC109407024	XLOC_013962
lncRNA_12347.2	NW_021837378.1	15214916	15215214	negative	LOC109407024	XLOC_013962
lncRNA_12376.1	NW_021837378.1	16092056	16092572	negative	LOC109407017	XLOC_013972
lncRNA_12416.1	NW_021837378.1	17060277	17060637	negative	LOC109416797	XLOC_013991
lncRNA_12435.1	NW_021837378.1	17861148	17861596	negative	LOC109402335	XLOC_013996
lncRNA_12472.1	NW_021837378.1	20373903	20374668	negative	LOC109402145	XLOC_014014
lncRNA_12476.1	NW_021837378.1	20561878	20562252	negative	LOC109402496	XLOC_014016
lncRNA_12477.1	NW_021837378.1	20562733	20563506	negative	LOC109402496	XLOC_014017
lncRNA_12485.1	NW_021837378.1	20696969	20697434	negative	LOC109402487	XLOC_014021
lncRNA_12500.1	NW_021837378.1	21469833	21470043	negative	LOC109429600	XLOC_014030
lncRNA_12501.1	NW_021837378.1	21487759	21488135	negative	LOC109429600	XLOC_014031
lncRNA_12520.1	NW_021837378.1	23592941	23593197	negative	LOC115262131	XLOC_014037
lncRNA_12524.1	NW_021837378.1	24032776	24033026	negative	LOC115262131	XLOC_014040
lncRNA_12532.1	NW_021837378.1	24886811	24893436	negative	LOC109429969	XLOC_014044
lncRNA_12535.1	NW_021837378.1	25331267	25331530	negative	LOC109429969	XLOC_014046
lncRNA_12573.8	NW_021837378.1	27145636	27154747	negative	LOC109429899	XLOC_014065
lncRNA_12573.10	NW_021837378.1	27154472	27154747	negative	LOC109429899	XLOC_014065
lncRNA_12715.1	NW_021837378.1	31714597	31714894	negative	LOC109398278	XLOC_014130
lncRNA_12746.1	NW_021837378.1	32280583	32282145	negative	LOC109411759	XLOC_014147
lncRNA_12796.1	NW_021837378.1	34472805	34473221	negative	LOC109411719	XLOC_014172
lncRNA_12813.1	NW_021837378.1	34977468	34977872	negative	LOC109416813	XLOC_014178
lncRNA_12819.1	NW_021837378.1	35156693	35156954	negative	LOC109416814	XLOC_014180
lncRNA_12824.1	NW_021837378.1	35316358	35317339	negative	LOC109411712	XLOC_014183
lncRNA_12832.1	NW_021837378.1	35472227	35472664	negative	LOC109411711	XLOC_014187
lncRNA_12868.1	NW_021837378.1	36217517	36217814	negative	LOC109404634	XLOC_014200
lncRNA_12869.1	NW_021837378.1	36249505	36249733	negative	LOC109404634	XLOC_014201
lncRNA_12880.1	NW_021837378.1	36736333	36736839	negative	LOC115262032	XLOC_014207
lncRNA_12880.2	NW_021837378.1	36736340	36736839	negative	LOC115262032	XLOC_014207
lncRNA_12887.1	NW_021837378.1	36856124	36856543	negative	LOC109411690	XLOC_014212
lncRNA_12957.1	NW_021837378.1	40998045	41000604	negative	LOC115262167	XLOC_014242
lncRNA_12958.1	NW_021837378.1	41003700	41011780	negative	LOC115262167	XLOC_014243
lncRNA_13212.1	NW_021837378.1	50126390	50127790	negative	LOC109411226	XLOC_014350
lncRNA_13272.1	NW_021837378.1	52332019	52332327	negative	LOC109407563	XLOC_014379
lncRNA_13320.1	NW_021837378.1	53522467	53524078	negative	LOC109407536	XLOC_014400
lncRNA_13321.1	NW_021837378.1	53526608	53526998	negative	LOC109407536	XLOC_014401
lncRNA_13337.1	NW_021837378.1	54308474	54308729	negative	LOC109425785	XLOC_014408
lncRNA_13384.1	NW_021837378.1	55183053	55187727	negative	LOC115262225	XLOC_014429
lncRNA_13421.1	NW_021837379.1	350319	350601	negative	LOC109423591	XLOC_014655
lncRNA_13455.1	NW_021837379.1	1514240	1515180	negative	LOC115262279	XLOC_014667
lncRNA_13492.1	NW_021837390.1	1231347	1232212	positive	LOC109418235	XLOC_014697
lncRNA_13492.2	NW_021837390.1	1231352	1232212	positive	LOC109418235	XLOC_014697
lncRNA_13474.1	NW_021837390.1	164591	166599	negative	LOC115262290	XLOC_014702
lncRNA_13477.1	NW_021837390.1	337522	338464	negative	LOC115262290	XLOC_014703
lncRNA_13477.2	NW_021837390.1	337545	338464	negative	LOC115262290	XLOC_014703
lncRNA_13491.1	NW_021837390.1	1228899	1229446	negative	LOC109418235	XLOC_014709
lncRNA_13551.1	NW_021837401.1	597008	597823	positive	LOC115262329	XLOC_014768
lncRNA_13559.1	NW_021837401.1	996275	996490	positive	LOC115262322	XLOC_014772
lncRNA_13553.1	NW_021837401.1	687052	689425	negative	LOC109403823	XLOC_014794
lncRNA_13668.1	NW_021837434.1	132727	133918	positive	LOC109420935	XLOC_014931
lncRNA_13676.1	NW_021837434.1	300684	300898	positive	LOC109412683	XLOC_014936
lncRNA_13677.1	NW_021837434.1	308930	313474	positive	LOC109412683	XLOC_014937
lncRNA_13696.1	NW_021837434.1	1039685	1047918	positive	LOC109420919	XLOC_014947
lncRNA_13727.1	NW_021837445.1	6783	7589	positive	LOC115262431	XLOC_014995
lncRNA_13753.1	NW_021837445.1	770465	770723	positive	LOC109408014	XLOC_015007
lncRNA_13768.1	NW_021837445.1	1509286	1509503	negative	LOC109408059	XLOC_015037
lncRNA_13796.1	NW_021837456.1	1535070	1535521	negative	LOC109411757	XLOC_015084
lncRNA_13807.3	NW_021837467.1	565092	565605	positive	LOC115262466	XLOC_015099
lncRNA_13813.1	NW_021837467.1	720596	721655	positive	LOC115262467	XLOC_015102
lncRNA_13825.1	NW_021837467.1	1076630	1076907	positive	LOC109427799	XLOC_015109
lncRNA_13859.1	NW_021837478.1	88111	88393	positive	LOC109425413	XLOC_015170
lncRNA_13860.1	NW_021837478.1	117120	117365	positive	LOC109425413	XLOC_015171
lncRNA_13868.1	NW_021837478.1	411070	411479	negative	LOC115262501	XLOC_015190
lncRNA_13904.1	NW_021837489.1	119678	120068	positive	LOC115262617	XLOC_015257
lncRNA_13995.1	NW_021837489.1	1859369	1859665	positive	LOC109412058	XLOC_015291
lncRNA_14008.2	NW_021837489.1	2229074	2230195	positive	LOC109408623	XLOC_015295
lncRNA_14054.1	NW_021837489.1	3402737	3406400	positive	LOC109421943	XLOC_015319
lncRNA_14062.1	NW_021837489.1	3461789	3462104	positive	LOC109421941	XLOC_015322
lncRNA_14069.1	NW_021837489.1	3583396	3583661	positive	LOC109421941	XLOC_015327
lncRNA_14074.1	NW_021837489.1	3722961	3723168	positive	LOC109421940	XLOC_015329
lncRNA_14079.1	NW_021837489.1	3891775	3892402	positive	LOC109421937	XLOC_015333
lncRNA_14082.2	NW_021837489.1	3937438	3939924	positive	LOC109421935	XLOC_015335
lncRNA_14109.4	NW_021837489.1	4687186	4687923	positive	LOC115262639	XLOC_015351
lncRNA_14141.1	NW_021837489.1	5878360	5879376	positive	LOC109421922	XLOC_015363
lncRNA_14143.1	NW_021837489.1	5986272	5986564	positive	LOC109421922	XLOC_015364
lncRNA_14181.1	NW_021837489.1	7332530	7333172	positive	LOC109412049	XLOC_015385
lncRNA_14282.1	NW_021837489.1	11199080	11199342	positive	LOC115262790	XLOC_015430
lncRNA_14325.1	NW_021837489.1	12713006	12713511	positive	LOC109424714	XLOC_015452
lncRNA_14434.1	NW_021837489.1	16810459	16818136	positive	LOC115262796	XLOC_015503
lncRNA_14434.2	NW_021837489.1	16817522	16818136	positive	LOC115262796	XLOC_015503
lncRNA_14513.1	NW_021837489.1	21720755	21722471	positive	LOC109623356	XLOC_015540
lncRNA_14639.1	NW_021837489.1	28936304	28936540	positive	LOC115262685	XLOC_015591
lncRNA_14723.1	NW_021837489.1	31521549	31521960	positive	LOC109426912	XLOC_015640
lncRNA_14723.2	NW_021837489.1	31521627	31521960	positive	LOC109426912	XLOC_015640
lncRNA_14753.1	NW_021837489.1	31989016	31989506	positive	LOC109623319	XLOC_015655
lncRNA_14782.1	NW_021837489.1	32435448	32435665	positive	LOC109623307	XLOC_015671
lncRNA_14837.12	NW_021837489.1	34575065	34605925	positive	LOC115253553	XLOC_015694
lncRNA_14837.11	NW_021837489.1	34575065	34605925	positive	LOC115253553	XLOC_015694
lncRNA_14837.13	NW_021837489.1	34575090	34605925	positive	LOC115253553	XLOC_015694
lncRNA_14915.1	NW_021837489.1	36078071	36078562	positive	LOC109401249	XLOC_015723
lncRNA_14918.1	NW_021837489.1	36232589	36232945	positive	LOC109401249	XLOC_015725
lncRNA_14921.1	NW_021837489.1	36380861	36381434	positive	LOC109401249	XLOC_015728
lncRNA_14940.1	NW_021837489.1	36774592	36774915	positive	LOC109413605	XLOC_015735
lncRNA_14967.1	NW_021837489.1	37392361	37392811	positive	LOC109413581	XLOC_015748
lncRNA_14972.1	NW_021837489.1	37604917	37606062	positive	LOC109413581	XLOC_015751
lncRNA_14973.1	NW_021837489.1	37657935	37658149	positive	LOC109413581	XLOC_015752
lncRNA_14974.1	NW_021837489.1	37659137	37659411	positive	LOC109413581	XLOC_015753
lncRNA_14981.1	NW_021837489.1	37806166	37806424	positive	LOC109413623	XLOC_015757
lncRNA_14982.1	NW_021837489.1	37808289	37808554	positive	LOC109413623	XLOC_015758
lncRNA_14983.1	NW_021837489.1	37809705	37810117	positive	LOC109413623	XLOC_015759
lncRNA_15016.1	NW_021837489.1	38769868	38770407	positive	LOC115262740	XLOC_015771
lncRNA_15022.1	NW_021837489.1	38906504	38906908	positive	LOC115253902	XLOC_015773
lncRNA_15029.1	NW_021837489.1	39109092	39109720	positive	LOC109401245	XLOC_015776
lncRNA_15073.1	NW_021837489.1	40713544	40714199	positive	LOC109401225	XLOC_015793
lncRNA_15083.1	NW_021837489.1	41036646	41037331	positive	LOC109401280	XLOC_015799
lncRNA_15137.1	NW_021837489.1	43222766	43223135	positive	LOC109425678	XLOC_015826
lncRNA_15199.1	NW_021837489.1	45695639	45696339	positive	LOC109433123	XLOC_015851
lncRNA_15205.1	NW_021837489.1	46146331	46147342	positive	LOC109425809	XLOC_015855
lncRNA_15206.1	NW_021837489.1	46147985	46148281	positive	LOC109425809	XLOC_015856
lncRNA_15207.1	NW_021837489.1	46266900	46267112	positive	LOC109425809	XLOC_015857
lncRNA_15229.2	NW_021837489.1	47606162	47629585	positive	LOC109433075	XLOC_015867
lncRNA_15229.4	NW_021837489.1	47606185	47629585	positive	LOC109433075	XLOC_015867
lncRNA_15252.1	NW_021837489.1	48466518	48466771	positive	LOC109433351	XLOC_015883
lncRNA_15265.1	NW_021837489.1	49263786	49264109	positive	LOC109432976	XLOC_015891
lncRNA_15277.1	NW_021837489.1	49633702	49633943	positive	LOC109431036	XLOC_015895
lncRNA_15321.1	NW_021837489.1	51920341	51921046	positive	LOC109411563	XLOC_015910
lncRNA_13903.1	NW_021837489.1	26630	26999	negative	LOC115262617	XLOC_015921
lncRNA_13944.1	NW_021837489.1	889672	889945	negative	LOC109421953	XLOC_015939
lncRNA_14067.1	NW_021837489.1	3549717	3550102	negative	LOC109421941	XLOC_015997
lncRNA_14068.1	NW_021837489.1	3555513	3557756	negative	LOC109421941	XLOC_015998
lncRNA_14099.1	NW_021837489.1	4065287	4065560	negative	LOC109432666	XLOC_016012
lncRNA_14142.1	NW_021837489.1	5878658	5879336	negative	LOC109421922	XLOC_016033
lncRNA_14170.1	NW_021837489.1	7187874	7188908	negative	LOC109412033	XLOC_016042
lncRNA_14215.1	NW_021837489.1	9045458	9046993	negative	LOC115262786	XLOC_016062
lncRNA_14215.2	NW_021837489.1	9045467	9046993	negative	LOC115262786	XLOC_016062
lncRNA_14244.1	NW_021837489.1	10227238	10227764	negative	LOC109397413	XLOC_016072
lncRNA_14260.1	NW_021837489.1	10779190	10779588	negative	LOC109412763	XLOC_016081
lncRNA_14276.1	NW_021837489.1	11072598	11072841	negative	LOC109397386	XLOC_016089
lncRNA_14277.1	NW_021837489.1	11154244	11154738	negative	LOC109397386	XLOC_016090
lncRNA_14278.1	NW_021837489.1	11163041	11164117	negative	LOC109397386	XLOC_016091
lncRNA_14281.1	NW_021837489.1	11192626	11192890	negative	LOC115262790	XLOC_016092
lncRNA_14566.1	NW_021837489.1	25097026	25097369	negative	LOC109623359	XLOC_016199
lncRNA_14567.1	NW_021837489.1	25127507	25128190	negative	LOC109623359	XLOC_016200
lncRNA_14568.1	NW_021837489.1	25272636	25272882	negative	LOC109623359	XLOC_016201
lncRNA_14661.1	NW_021837489.1	29981628	29981876	negative	LOC109623365	XLOC_016253
lncRNA_14786.1	NW_021837489.1	32785426	32787479	negative	LOC115253667	XLOC_016307
lncRNA_14786.2	NW_021837489.1	32786314	32787479	negative	LOC115253667	XLOC_016307
lncRNA_14806.1	NW_021837489.1	33430267	33431453	negative	LOC115262705	XLOC_016318
lncRNA_14839.1	NW_021837489.1	34390744	34391677	negative	LOC115253553	XLOC_016335
lncRNA_14840.1	NW_021837489.1	34428205	34428486	negative	LOC115253553	XLOC_016336
lncRNA_14841.1	NW_021837489.1	34525748	34526143	negative	LOC115253553	XLOC_016337
lncRNA_14963.1	NW_021837489.1	37317938	37318875	negative	LOC115262731	XLOC_016394
lncRNA_14965.16	NW_021837489.1	37562116	37562748	negative	LOC109413581	XLOC_016395
lncRNA_14970.1	NW_021837489.1	37532981	37560590	negative	LOC109413581	XLOC_016397
lncRNA_15017.1	NW_021837489.1	38842809	38843152	negative	LOC115262740	XLOC_016420
lncRNA_15052.1	NW_021837489.1	40180154	40180414	negative	LOC109401223	XLOC_016441
lncRNA_15134.1	NW_021837489.1	42987227	42987469	negative	LOC109425678	XLOC_016475
lncRNA_15168.1	NW_021837489.1	44688688	44688955	negative	LOC109433256	XLOC_016488
lncRNA_15212.6	NW_021837489.1	46861089	46882187	negative	LOC109425920	XLOC_016502
lncRNA_15213.1	NW_021837489.1	46876845	46878368	negative	LOC109425920	XLOC_016503
lncRNA_15214.1	NW_021837489.1	46892787	46928746	negative	LOC109425920	XLOC_016504
lncRNA_15214.2	NW_021837489.1	46928155	46928746	negative	LOC109425920	XLOC_016504
lncRNA_15270.1	NW_021837489.1	49419625	49420417	negative	LOC109431036	XLOC_016534
lncRNA_15275.1	NW_021837489.1	49571652	49571991	negative	LOC109431036	XLOC_016537
lncRNA_15276.1	NW_021837489.1	49589027	49589227	negative	LOC109431036	XLOC_016538
lncRNA_15296.1	NW_021837489.1	50508468	50509015	negative	LOC109431042	XLOC_016547
lncRNA_15297.1	NW_021837489.1	50637429	50637659	negative	LOC109431042	XLOC_016548
lncRNA_15299.1	NW_021837489.1	50788072	50788414	negative	LOC109431043	XLOC_016550
lncRNA_15313.1	NW_021837489.1	51420833	51425164	negative	LOC109407805	XLOC_016556
lncRNA_15322.1	NW_021837489.1	51945328	51945701	negative	LOC109411563	XLOC_016560
lncRNA_15387.1	NW_021837490.1	1425859	1426381	positive	LOC115262858	XLOC_016784
lncRNA_15373.1	NW_021837490.1	1084844	1085173	negative	LOC115262859	XLOC_016794
lncRNA_15455.1	NW_021837512.1	158139	158366	positive	LOC109410169	XLOC_016888
lncRNA_15518.1	NW_021837523.1	421067	421266	positive	LOC109419096	XLOC_016947
lncRNA_15521.1	NW_021837523.1	448685	448905	positive	LOC109419096	XLOC_016948
lncRNA_15517.1	NW_021837523.1	325157	325479	negative	LOC109419096	XLOC_016975
lncRNA_15603.1	NW_021837545.1	204345	204565	positive	LOC109401474	XLOC_017055
lncRNA_15641.1	NW_021837545.1	1160919	1163358	positive	LOC109425721	XLOC_017071
lncRNA_15600.1	NW_021837545.1	60918	61273	negative	LOC115262952	XLOC_017075
lncRNA_15636.2	NW_021837545.1	685875	686523	negative	LOC109422467	XLOC_017094
lncRNA_15671.1	NW_021837556.1	1364432	1366146	negative	LOC115262973	XLOC_017134
lncRNA_15733.1	NW_021837567.1	1396539	1396976	positive	LOC109415177	XLOC_017180
lncRNA_15734.1	NW_021837567.1	1434648	1434873	positive	LOC109415177	XLOC_017181
lncRNA_15689.1	NW_021837567.1	88056	95866	negative	LOC109412972	XLOC_017183
lncRNA_15725.1	NW_021837567.1	1209579	1210148	negative	LOC109415173	XLOC_017193
lncRNA_15803.1	NW_021837588.1	14065	15479	positive	LOC109405023	XLOC_017282
lncRNA_15839.1	NW_021837589.1	1180983	1182264	negative	LOC109403809	XLOC_017316
lncRNA_15840.1	NW_021837589.1	1195130	1196264	negative	LOC109403809	XLOC_017317
lncRNA_15902.1	NW_021837600.1	2258888	2260055	positive	LOC109431739	XLOC_017361
lncRNA_15911.1	NW_021837600.1	2754606	2755138	positive	LOC109431742	XLOC_017364
lncRNA_16088.1	NW_021837600.1	11727135	11727916	positive	LOC115254102	XLOC_017443
lncRNA_16091.1	NW_021837600.1	11771769	11772078	positive	LOC115263184	XLOC_017444
lncRNA_16095.1	NW_021837600.1	11961037	11961425	positive	LOC109430891	XLOC_017446
lncRNA_16097.1	NW_021837600.1	12199264	12199738	positive	LOC109430891	XLOC_017447
lncRNA_16098.2	NW_021837600.1	12449949	12450213	positive	LOC109430891	XLOC_017448
lncRNA_16131.1	NW_021837600.1	14262746	14263378	positive	LOC109430837	XLOC_017461
lncRNA_16168.1	NW_021837600.1	15934993	15935888	positive	LOC115263196	XLOC_017474
lncRNA_16168.2	NW_021837600.1	15935111	15935888	positive	LOC115263196	XLOC_017474
lncRNA_16181.1	NW_021837600.1	16415822	16416521	positive	LOC109430824	XLOC_017482
lncRNA_16203.1	NW_021837600.1	17171868	17172129	positive	LOC115263213	XLOC_017494
lncRNA_16251.1	NW_021837600.1	19328297	19328918	positive	LOC109430789	XLOC_017517
lncRNA_16252.1	NW_021837600.1	19354626	19354986	positive	LOC109430789	XLOC_017518
lncRNA_16255.1	NW_021837600.1	19521837	19522183	positive	LOC109430789	XLOC_017519
lncRNA_16396.2	NW_021837600.1	24947887	24948508	positive	LOC109419413	XLOC_017572
lncRNA_16398.1	NW_021837600.1	25150406	25160405	positive	LOC109419413	XLOC_017573
lncRNA_16402.1	NW_021837600.1	25626338	25627121	positive	LOC109419413	XLOC_017574
lncRNA_16442.1	NW_021837600.1	27700707	27700909	positive	LOC115263250	XLOC_017592
lncRNA_16449.1	NW_021837600.1	27950479	27950895	positive	LOC115263251	XLOC_017594
lncRNA_16483.1	NW_021837600.1	29041128	29041677	positive	LOC109407385	XLOC_017605
lncRNA_16495.1	NW_021837600.1	30299298	30299652	positive	LOC109407411	XLOC_017612
lncRNA_16563.1	NW_021837600.1	32518067	32518268	positive	LOC115263264	XLOC_017650
lncRNA_16564.1	NW_021837600.1	32520571	32520846	positive	LOC115263264	XLOC_017651
lncRNA_16569.1	NW_021837600.1	32849669	32849982	positive	LOC115263264	XLOC_017654
lncRNA_16613.1	NW_021837600.1	33773615	33773919	positive	LOC115263274	XLOC_017670
lncRNA_16622.2	NW_021837600.1	34102437	34103293	positive	LOC115263274	XLOC_017674
lncRNA_16622.3	NW_021837600.1	34103294	34104492	positive	LOC115263274	XLOC_017674
lncRNA_16655.1	NW_021837600.1	35375425	35375697	positive	LOC115263285	XLOC_017688
lncRNA_16737.1	NW_021837600.1	37529683	37529997	positive	LOC109416405	XLOC_017735
lncRNA_16766.1	NW_021837600.1	39000237	39000466	positive	LOC115263299	XLOC_017744
lncRNA_16801.1	NW_021837600.1	40480579	40481009	positive	LOC109403791	XLOC_017762
lncRNA_16831.1	NW_021837600.1	42419391	42425760	positive	LOC115263306	XLOC_017775
lncRNA_16840.1	NW_021837600.1	42905489	42905934	positive	LOC115263307	XLOC_017780
lncRNA_16843.1	NW_021837600.1	43533677	43534380	positive	LOC115263308	XLOC_017781
lncRNA_16846.1	NW_021837600.1	43625381	43625659	positive	LOC115263308	XLOC_017782
lncRNA_16851.1	NW_021837600.1	43921037	43921322	positive	LOC115263309	XLOC_017784
lncRNA_15849.1	NW_021837600.1	144708	180942	negative	LOC109430941	XLOC_017859
lncRNA_15897.1	NW_021837600.1	2004987	2005826	negative	LOC109431739	XLOC_017884
lncRNA_15903.1	NW_021837600.1	2260528	2261109	negative	LOC109431739	XLOC_017886
lncRNA_15910.1	NW_021837600.1	2690722	2690955	negative	LOC109431742	XLOC_017890
lncRNA_15966.1	NW_021837600.1	6037287	6037605	negative	LOC115263159	XLOC_017916
lncRNA_15970.3	NW_021837600.1	6180869	6181231	negative	LOC115263159	XLOC_017919
lncRNA_16087.1	NW_021837600.1	11725000	11726511	negative	LOC115254102	XLOC_017970
lncRNA_16119.1	NW_021837600.1	13285329	13286013	negative	LOC109430901	XLOC_017985
lncRNA_16121.1	NW_021837600.1	13366345	13366590	negative	LOC109430901	XLOC_017986
lncRNA_16127.1	NW_021837600.1	13926095	13926363	negative	LOC109430837	XLOC_017991
lncRNA_16199.1	NW_021837600.1	17029142	17029710	negative	LOC115263213	XLOC_018026
lncRNA_16313.26	NW_021837600.1	21059554	21115031	negative	LOC109407441	XLOC_018087
lncRNA_16374.1	NW_021837600.1	23327180	23327455	negative	LOC109430809	XLOC_018121
lncRNA_16375.1	NW_021837600.1	23333551	23334918	negative	LOC109430809	XLOC_018122
lncRNA_16380.1	NW_021837600.1	23513003	23513448	negative	LOC109430795	XLOC_018127
lncRNA_16383.1	NW_021837600.1	23636632	23636868	negative	LOC109430795	XLOC_018128
lncRNA_16385.2	NW_021837600.1	23694731	23695223	negative	LOC109430795	XLOC_018129
lncRNA_16400.1	NW_021837600.1	25522292	25522543	negative	LOC109419413	XLOC_018134
lncRNA_16440.1	NW_021837600.1	27569848	27570339	negative	LOC115263250	XLOC_018152
lncRNA_16494.1	NW_021837600.1	30222114	30222647	negative	LOC109407411	XLOC_018179
lncRNA_16497.1	NW_021837600.1	30375809	30376473	negative	LOC109407411	XLOC_018181
lncRNA_16566.1	NW_021837600.1	32631887	32632116	negative	LOC115263264	XLOC_018205
lncRNA_16597.1	NW_021837600.1	33569400	33573436	negative	LOC115263272	XLOC_018221
lncRNA_16597.5	NW_021837600.1	33569770	33570170	negative	LOC115263272	XLOC_018221
lncRNA_16597.7	NW_021837600.1	33569786	33573436	negative	LOC115263272	XLOC_018221
lncRNA_16619.1	NW_021837600.1	33913335	33914071	negative	LOC115263274	XLOC_018232
lncRNA_16623.1	NW_021837600.1	34141185	34141495	negative	LOC115263274	XLOC_018233
lncRNA_16683.1	NW_021837600.1	35903712	35908642	negative	LOC109407394	XLOC_018257
lncRNA_16748.1	NW_021837600.1	37769866	37770187	negative	LOC109416753	XLOC_018284
lncRNA_16753.1	NW_021837600.1	38276636	38277038	negative	LOC109416468	XLOC_018285
lncRNA_16753.2	NW_021837600.1	38276680	38277038	negative	LOC109416468	XLOC_018285
lncRNA_16760.1	NW_021837600.1	38616860	38617154	negative	LOC115263299	XLOC_018287
lncRNA_16765.1	NW_021837600.1	38955482	38957115	negative	LOC115263299	XLOC_018290
lncRNA_16795.1	NW_021837600.1	40168963	40169490	negative	LOC109403785	XLOC_018301
lncRNA_16797.1	NW_021837600.1	40257597	40257865	negative	LOC109403785	XLOC_018303
lncRNA_16806.1	NW_021837600.1	40698734	40699533	negative	LOC109406167	XLOC_018306
lncRNA_16806.2	NW_021837600.1	40698878	40699533	negative	LOC109406167	XLOC_018306
lncRNA_16808.1	NW_021837600.1	41125028	41125326	negative	LOC109406167	XLOC_018307
lncRNA_16809.1	NW_021837600.1	41295871	41296263	negative	LOC109406167	XLOC_018308
lncRNA_16829.1	NW_021837600.1	42105630	42106141	negative	LOC115263306	XLOC_018317
lncRNA_16873.1	NW_021837600.1	45531514	45531717	negative	LOC115263315	XLOC_018331
lncRNA_16882.1	NW_021837600.1	45938475	45938859	negative	LOC109415878	XLOC_018335
lncRNA_16883.1	NW_021837600.1	45939765	45940289	negative	LOC109415878	XLOC_018336
lncRNA_16887.1	NW_021837600.1	46267709	46268024	negative	LOC109415875	XLOC_018339
lncRNA_16963.1	NW_021837600.1	49202891	49203346	negative	LOC109403775	XLOC_018377
lncRNA_16976.1	NW_021837600.1	49397263	49397521	negative	LOC109403764	XLOC_018383
lncRNA_16980.1	NW_021837600.1	49671261	49671485	negative	LOC109403764	XLOC_018387
lncRNA_17024.1	NW_021837601.1	81683	82933	negative	LOC109404900	XLOC_018583
lncRNA_17067.1	NW_021837612.1	879478	879726	positive	LOC109417328	XLOC_018621
lncRNA_17105.1	NW_021837623.1	812718	813034	positive	LOC109399195	XLOC_018672
lncRNA_17125.1	NW_021837623.1	1212195	1212644	positive	LOC109413987	XLOC_018674
lncRNA_17176.1	NW_021837645.1	540599	540892	positive	LOC115263510	XLOC_018808
lncRNA_17177.1	NW_021837645.1	544951	545162	positive	LOC115263510	XLOC_018809
lncRNA_17187.4	NW_021837645.1	1237442	1238097	positive	LOC115263514	XLOC_018814
lncRNA_17174.1	NW_021837645.1	440998	441429	negative	LOC115263510	XLOC_018821
lncRNA_17179.1	NW_021837645.1	714038	714398	negative	LOC115263510	XLOC_018822
lncRNA_17182.1	NW_021837645.1	1000440	1000884	negative	LOC115263510	XLOC_018823
lncRNA_17216.1	NW_021837656.1	1261626	1262587	negative	LOC115263524	XLOC_018850
lncRNA_17260.1	NW_021837678.1	235562	235839	positive	LOC115263558	XLOC_018915
lncRNA_17329.1	NW_021837700.1	326923	327264	positive	LOC115263581	XLOC_018994
lncRNA_17331.1	NW_021837700.1	392249	392448	negative	LOC115263581	XLOC_019009
lncRNA_17364.1	NW_021837711.1	488481	489181	positive	LOC115263784	XLOC_019086
lncRNA_17529.1	NW_021837711.1	8175135	8175943	positive	LOC109430188	XLOC_019150
lncRNA_17530.1	NW_021837711.1	8187185	8188145	positive	LOC109430188	XLOC_019151
lncRNA_17548.1	NW_021837711.1	8918250	8918497	positive	LOC115263789	XLOC_019161
lncRNA_17611.1	NW_021837711.1	10473109	10473748	positive	LOC109423481	XLOC_019186
lncRNA_17612.1	NW_021837711.1	10615289	10615524	positive	LOC109423481	XLOC_019187
lncRNA_17613.2	NW_021837711.1	10637726	10639135	positive	LOC109423481	XLOC_019188
lncRNA_17624.1	NW_021837711.1	11020568	11026225	positive	LOC115263703	XLOC_019194
lncRNA_17641.1	NW_021837711.1	11276459	11276809	positive	LOC115263791	XLOC_019202
lncRNA_17642.1	NW_021837711.1	11284829	11285429	positive	LOC115263791	XLOC_019203
lncRNA_17683.1	NW_021837711.1	13376661	13377692	positive	LOC109432218	XLOC_019224
lncRNA_17780.1	NW_021837711.1	17780151	17788613	positive	LOC109431959	XLOC_019270
lncRNA_17910.1	NW_021837711.1	22384755	22385495	positive	LOC109430297	XLOC_019330
lncRNA_17947.1	NW_021837711.1	23732441	23732789	positive	LOC115263745	XLOC_019347
lncRNA_17956.1	NW_021837711.1	24234038	24238724	positive	LOC109415558	XLOC_019349
lncRNA_17977.1	NW_021837711.1	25381412	25382018	positive	LOC109430287	XLOC_019360
lncRNA_17977.2	NW_021837711.1	25381471	25382018	positive	LOC109430287	XLOC_019360
lncRNA_17993.1	NW_021837711.1	26179461	26179704	positive	LOC115263652	XLOC_019366
lncRNA_18074.1	NW_021837711.1	28707026	28707843	positive	LOC109412460	XLOC_019406
lncRNA_18090.1	NW_021837711.1	30343448	30354383	positive	LOC109400126	XLOC_019415
lncRNA_18239.1	NW_021837711.1	37833970	37835654	positive	LOC115263769	XLOC_019474
lncRNA_18255.1	NW_021837711.1	38350011	38350621	positive	LOC109430375	XLOC_019480
lncRNA_18256.1	NW_021837711.1	38877332	38877560	positive	LOC109430375	XLOC_019481
lncRNA_18289.1	NW_021837711.1	40424867	40425077	positive	LOC109399713	XLOC_019500
lncRNA_18290.1	NW_021837711.1	40743349	40743675	positive	LOC109399713	XLOC_019501
lncRNA_18313.22	NW_021837711.1	41753538	41755441	positive	LOC109427075	XLOC_019516
lncRNA_18324.1	NW_021837711.1	42072562	42073203	positive	LOC109399730	XLOC_019520
lncRNA_18378.1	NW_021837711.1	44165161	44165954	positive	LOC115263673	XLOC_019541
lncRNA_18379.1	NW_021837711.1	44166244	44166670	positive	LOC115263673	XLOC_019542
lncRNA_18380.1	NW_021837711.1	44167365	44168047	positive	LOC115263673	XLOC_019543
lncRNA_18382.1	NW_021837711.1	44168379	44168721	positive	LOC115263673	XLOC_019544
lncRNA_17353.1	NW_021837711.1	32182	32607	negative	LOC115263675	XLOC_019565
lncRNA_17365.1	NW_021837711.1	491470	493721	negative	LOC115263784	XLOC_019569
lncRNA_17365.2	NW_021837711.1	492401	493339	negative	LOC115263784	XLOC_019569
lncRNA_17406.1	NW_021837711.1	2689262	2690448	negative	LOC115263681	XLOC_019594
lncRNA_17457.1	NW_021837711.1	4469408	4469843	negative	LOC109423166	XLOC_019615
lncRNA_17527.1	NW_021837711.1	8091053	8091372	negative	LOC109430188	XLOC_019649
lncRNA_17528.1	NW_021837711.1	8168879	8169646	negative	LOC109430188	XLOC_019650
lncRNA_17546.1	NW_021837711.1	8845466	8845869	negative	LOC115263789	XLOC_019655
lncRNA_17547.1	NW_021837711.1	8850728	8850940	negative	LOC115263789	XLOC_019656
lncRNA_17561.1	NW_021837711.1	9334418	9334618	negative	LOC109432189	XLOC_019663
lncRNA_17570.1	NW_021837711.1	9483730	9484041	negative	LOC109432128	XLOC_019668
lncRNA_17589.1	NW_021837711.1	9710986	9711550	negative	LOC109423501	XLOC_019682
lncRNA_17716.1	NW_021837711.1	14619857	14620177	negative	LOC109432221	XLOC_019739
lncRNA_17717.1	NW_021837711.1	14673796	14674008	negative	LOC109432221	XLOC_019740
lncRNA_17718.1	NW_021837711.1	14675441	14675927	negative	LOC109432221	XLOC_019741
lncRNA_17763.1	NW_021837711.1	16608942	16609207	negative	LOC115263719	XLOC_019762
lncRNA_17765.1	NW_021837711.1	16723155	16724837	negative	LOC109432219	XLOC_019763
lncRNA_17767.1	NW_021837711.1	16779580	16779997	negative	LOC109432219	XLOC_019764
lncRNA_17779.1	NW_021837711.1	17750748	17756601	negative	LOC109431959	XLOC_019770
lncRNA_17779.2	NW_021837711.1	17750749	17756792	negative	LOC109431959	XLOC_019770
lncRNA_17802.1	NW_021837711.1	18495680	18495921	negative	LOC115263725	XLOC_019778
lncRNA_17926.1	NW_021837711.1	22818706	22819046	negative	LOC109430275	XLOC_019833
lncRNA_17955.1	NW_021837711.1	24233900	24238694	negative	LOC109415558	XLOC_019845
lncRNA_17982.1	NW_021837711.1	25540820	25541171	negative	LOC109412405	XLOC_019856
lncRNA_18005.1	NW_021837711.1	26603771	26609602	negative	LOC109430353	XLOC_019867
lncRNA_18045.1	NW_021837711.1	28206647	28207068	negative	LOC109412433	XLOC_019888
lncRNA_18091.1	NW_021837711.1	30392768	30393519	negative	LOC109400126	XLOC_019904
lncRNA_18144.1	NW_021837711.1	32933626	32934198	negative	LOC109400124	XLOC_019935
lncRNA_18183.2	NW_021837711.1	35060043	35063084	negative	LOC115263764	XLOC_019954
lncRNA_18183.4	NW_021837711.1	35060118	35063176	negative	LOC115263764	XLOC_019954
lncRNA_18257.1	NW_021837711.1	38916569	38916999	negative	LOC109430375	XLOC_019987
lncRNA_18259.1	NW_021837711.1	38974479	38978279	negative	LOC109430375	XLOC_019989
lncRNA_18315.1	NW_021837711.1	41752986	41753217	negative	LOC109427075	XLOC_020006
lncRNA_18316.1	NW_021837711.1	41771611	41772134	negative	LOC109427075	XLOC_020007
lncRNA_18323.1	NW_021837711.1	42058860	42059193	negative	LOC109399730	XLOC_020011
lncRNA_18381.1	NW_021837711.1	44167755	44168047	negative	LOC115263673	XLOC_020041
lncRNA_18395.1	NW_021837711.1	44738409	44738719	negative	LOC109402030	XLOC_020048
lncRNA_18422.1	NW_021837712.1	394805	395313	negative	LOC109424503	XLOC_020225
lncRNA_18448.3	NW_021837723.1	413670	431955	positive	LOC109621394	XLOC_020266
lncRNA_18455.1	NW_021837723.1	767791	768026	negative	LOC109410832	XLOC_020288
lncRNA_18510.1	NW_021837734.1	1311170	1311653	positive	LOC115263953	XLOC_020326
lncRNA_18609.1	NW_021837767.1	746604	746842	positive	LOC115263993	XLOC_020421
lncRNA_18620.1	NW_021837767.1	910536	910880	positive	LOC115263996	XLOC_020425
lncRNA_18657.1	NW_021837778.1	362200	362443	negative	LOC109406911	XLOC_020493
lncRNA_18708.1	NW_021837800.1	177575	177900	negative	LOC115264036	XLOC_020579
lncRNA_18709.1	NW_021837800.1	180372	180717	negative	LOC115264036	XLOC_020580
lncRNA_18764.1	NW_021837811.1	1212493	1212952	negative	LOC109401337	XLOC_020626
lncRNA_18774.1	NW_021837822.1	234921	235287	positive	LOC109423574	XLOC_020643
lncRNA_18775.1	NW_021837822.1	415898	420710	positive	LOC109423574	XLOC_020644
lncRNA_18800.1	NW_021837822.1	1303795	1304278	positive	LOC109402404	XLOC_020656
lncRNA_18935.1	NW_021837822.1	6159969	6161700	positive	LOC109423600	XLOC_020715
lncRNA_18965.1	NW_021837822.1	7741672	7742040	positive	LOC115264125	XLOC_020728
lncRNA_18983.1	NW_021837822.1	8196300	8196804	positive	LOC115264127	XLOC_020735
lncRNA_19003.1	NW_021837822.1	9080991	9082931	positive	LOC109398576	XLOC_020739
lncRNA_19080.1	NW_021837822.1	12793167	12793666	positive	LOC109398360	XLOC_020775
lncRNA_19080.2	NW_021837822.1	12793186	12793666	positive	LOC109398360	XLOC_020775
lncRNA_19185.1	NW_021837822.1	15887595	15887880	positive	LOC109411049	XLOC_020822
lncRNA_19200.1	NW_021837822.1	16860491	16860744	positive	LOC115264166	XLOC_020829
lncRNA_19317.1	NW_021837822.1	23044553	23045070	positive	LOC115264185	XLOC_020882
lncRNA_19426.3	NW_021837822.1	26831876	26833799	positive	LOC109423650	XLOC_020932
lncRNA_19426.2	NW_021837822.1	26831876	26833799	positive	LOC109423650	XLOC_020932
lncRNA_19449.1	NW_021837822.1	27744015	27744771	positive	LOC109423654	XLOC_020944
lncRNA_19450.1	NW_021837822.1	27794224	27794799	positive	LOC109423654	XLOC_020945
lncRNA_19451.1	NW_021837822.1	27925879	27926359	positive	LOC109423654	XLOC_020946
lncRNA_19528.1	NW_021837822.1	30068708	30069030	positive	LOC109424851	XLOC_020985
lncRNA_19615.1	NW_021837822.1	34591172	34592759	positive	LOC109404189	XLOC_021023
lncRNA_19712.1	NW_021837822.1	35676976	35677508	positive	LOC109404065	XLOC_021133
lncRNA_19718.1	NW_021837822.1	35727553	35727901	positive	LOC109404065	XLOC_021139
lncRNA_19718.2	NW_021837822.1	35727559	35727901	positive	LOC109404065	XLOC_021139
lncRNA_19877.1	NW_021837822.1	38524174	38524466	positive	LOC109432042	XLOC_021212
lncRNA_18771.1	NW_021837822.1	66847	67067	negative	LOC109423574	XLOC_021232
lncRNA_18825.1	NW_021837822.1	1882182	1883069	negative	LOC115264095	XLOC_021258
lncRNA_18901.1	NW_021837822.1	5063123	5063392	negative	LOC109400223	XLOC_021290
lncRNA_18978.1	NW_021837822.1	8127547	8127993	negative	LOC115264127	XLOC_021328
lncRNA_19008.3	NW_021837822.1	9193968	9194280	negative	LOC115264300	XLOC_021343
lncRNA_19039.1	NW_021837822.1	10235241	10236074	negative	LOC109400244	XLOC_021358
lncRNA_19040.1	NW_021837822.1	10237882	10238385	negative	LOC109400244	XLOC_021359
lncRNA_19042.1	NW_021837822.1	10302885	10303347	negative	LOC109400244	XLOC_021361
lncRNA_19049.1	NW_021837822.1	10495189	10495606	negative	LOC115264142	XLOC_021367
lncRNA_19102.1	NW_021837822.1	13541123	13541631	negative	LOC109411053	XLOC_021387
lncRNA_19103.1	NW_021837822.1	13568158	13568797	negative	LOC109411053	XLOC_021388
lncRNA_19155.1	NW_021837822.1	15288442	15288683	negative	LOC109406630	XLOC_021412
lncRNA_19198.1	NW_021837822.1	16810023	16810566	negative	LOC115264166	XLOC_021427
lncRNA_19202.1	NW_021837822.1	17065965	17066414	negative	LOC115264167	XLOC_021430
lncRNA_19208.1	NW_021837822.1	17222872	17223309	negative	LOC115264167	XLOC_021434
lncRNA_19231.2	NW_021837822.1	18706581	18706885	negative	LOC109415932	XLOC_021444
lncRNA_19231.1	NW_021837822.1	18706581	18706885	negative	LOC109415932	XLOC_021444
lncRNA_19243.1	NW_021837822.1	19372609	19374031	negative	LOC109411496	XLOC_021450
lncRNA_19243.2	NW_021837822.1	19373394	19374031	negative	LOC109411496	XLOC_021450
lncRNA_19250.1	NW_021837822.1	19581294	19581742	negative	LOC109411497	XLOC_021453
lncRNA_19251.1	NW_021837822.1	19675199	19675434	negative	LOC109411497	XLOC_021454
lncRNA_19284.1	NW_021837822.1	21506367	21506913	negative	LOC109407164	XLOC_021470
lncRNA_19392.1	NW_021837822.1	25017684	25017937	negative	LOC109415708	XLOC_021519
lncRNA_19566.1	NW_021837822.1	32289676	32290149	negative	LOC115264214	XLOC_021596
lncRNA_19585.1	NW_021837822.1	33005814	33006065	negative	LOC115264215	XLOC_021605
lncRNA_19637.1	NW_021837822.1	35167282	35168521	negative	LOC109404132	XLOC_021631
lncRNA_19857.1	NW_021837822.1	38155402	38158520	negative	LOC109404006	XLOC_021696
lncRNA_19885.1	NW_021837822.1	38798953	38799225	negative	LOC109432032	XLOC_021716
lncRNA_19927.1	NW_021837822.1	39346707	39348620	negative	LOC109403883	XLOC_021738
lncRNA_20012.1	NW_021837834.1	1022623	1022946	positive	LOC109408756	XLOC_021940
lncRNA_19975.1	NW_021837834.1	323503	337994	negative	LOC109408765	XLOC_021949
lncRNA_19976.1	NW_021837834.1	367800	368037	negative	LOC109408765	XLOC_021950
lncRNA_19993.1	NW_021837834.1	654182	661776	negative	LOC109432705	XLOC_021956
lncRNA_20101.1	NW_021837856.1	972333	973721	positive	LOC109405544	XLOC_022038
lncRNA_20101.2	NW_021837856.1	972458	973721	positive	LOC109405544	XLOC_022038
lncRNA_20102.1	NW_021837856.1	975753	977419	positive	LOC109405544	XLOC_022039
lncRNA_20102.3	NW_021837856.1	976260	977419	positive	LOC109405544	XLOC_022039
lncRNA_20103.1	NW_021837856.1	987663	988988	positive	LOC109405544	XLOC_022040
lncRNA_20063.1	NW_021837856.1	78931	79557	negative	LOC109405190	XLOC_022049
lncRNA_20063.2	NW_021837856.1	79164	79557	negative	LOC109405190	XLOC_022049
lncRNA_20092.1	NW_021837856.1	858490	859141	negative	LOC109405547	XLOC_022063
lncRNA_20142.1	NW_021837878.1	630765	631354	positive	LOC115254121	XLOC_022106
lncRNA_20143.1	NW_021837878.1	656535	656748	positive	LOC115254121	XLOC_022107
lncRNA_20148.2	NW_021837878.1	994802	996208	positive	LOC115254121	XLOC_022110
lncRNA_20148.3	NW_021837878.1	994806	995919	positive	LOC115254121	XLOC_022110
lncRNA_20149.1	NW_021837878.1	1066383	1066690	positive	LOC115254121	XLOC_022111
lncRNA_20150.1	NW_021837878.1	1080668	1080985	positive	LOC115254121	XLOC_022112
lncRNA_20144.1	NW_021837878.1	657672	664772	negative	LOC115254121	XLOC_022116
lncRNA_20144.2	NW_021837878.1	657847	662448	negative	LOC115254121	XLOC_022116
lncRNA_20218.1	NW_021837909.1	644878	645928	positive	LOC115253891	XLOC_022189
lncRNA_20274.1	NW_021837920.1	285928	286413	positive	LOC109401938	XLOC_022248
lncRNA_20273.1	NW_021837920.1	276347	276573	negative	LOC109401938	XLOC_022260
lncRNA_20350.1	NW_021837931.1	1645987	1646286	positive	LOC115264538	XLOC_022302
lncRNA_20373.1	NW_021837931.1	2829953	2830220	positive	LOC109399236	XLOC_022319
lncRNA_20374.1	NW_021837931.1	2830957	2831483	positive	LOC109399236	XLOC_022320
lncRNA_20423.4	NW_021837931.1	4132806	4136014	positive	LOC109405215	XLOC_022348
lncRNA_20463.1	NW_021837931.1	5977344	5977561	positive	LOC115264553	XLOC_022367
lncRNA_20479.1	NW_021837931.1	6952894	6953104	positive	LOC109398923	XLOC_022374
lncRNA_20524.1	NW_021837931.1	8731003	8732104	positive	LOC109399010	XLOC_022392
lncRNA_20525.1	NW_021837931.1	8758235	8761463	positive	LOC109399010	XLOC_022393
lncRNA_20542.1	NW_021837931.1	9384829	9385410	positive	LOC109401709	XLOC_022404
lncRNA_20566.1	NW_021837931.1	10198904	10199257	positive	LOC109398922	XLOC_022417
lncRNA_20761.1	NW_021837931.1	16100238	16101344	positive	LOC115264724	XLOC_022499
lncRNA_20858.1	NW_021837931.1	18749191	18749536	positive	LOC109420121	XLOC_022557
lncRNA_20859.1	NW_021837931.1	18750051	18751134	positive	LOC109420121	XLOC_022558
lncRNA_20861.1	NW_021837931.1	18810223	18810448	positive	LOC109420121	XLOC_022560
lncRNA_20894.1	NW_021837931.1	19846498	19847076	positive	LOC109409390	XLOC_022579
lncRNA_20896.1	NW_021837931.1	19879100	19879325	positive	LOC109409390	XLOC_022580
lncRNA_20937.1	NW_021837931.1	22102350	22103410	positive	LOC109415904	XLOC_022602
lncRNA_20937.2	NW_021837931.1	22102352	22102951	positive	LOC109415904	XLOC_022602
lncRNA_20986.1	NW_021837931.1	24348227	24348746	positive	LOC109412620	XLOC_022624
lncRNA_21013.1	NW_021837931.1	25714093	25714671	positive	LOC115253779	XLOC_022639
lncRNA_21060.1	NW_021837931.1	27455782	27456019	positive	LOC109402884	XLOC_022659
lncRNA_21064.17	NW_021837931.1	27544725	27545521	positive	LOC115264667	XLOC_022662
lncRNA_21064.19	NW_021837931.1	27544770	27545521	positive	LOC115264667	XLOC_022662
lncRNA_21147.1	NW_021837931.1	30435017	30435289	positive	LOC115264516	XLOC_022698
lncRNA_21168.1	NW_021837931.1	31573782	31573993	positive	LOC115264680	XLOC_022711
lncRNA_21184.1	NW_021837931.1	32279528	32280261	positive	LOC115264683	XLOC_022719
lncRNA_21271.1	NW_021837931.1	34923997	34924827	positive	LOC109422198	XLOC_022765
lncRNA_20371.1	NW_021837931.1	2748112	2748520	negative	LOC109399236	XLOC_022837
lncRNA_20372.1	NW_021837931.1	2812789	2813102	negative	LOC109399236	XLOC_022838
lncRNA_20386.1	NW_021837931.1	3091713	3099638	negative	LOC109405592	XLOC_022843
lncRNA_20426.1	NW_021837931.1	4128303	4129012	negative	LOC109405215	XLOC_022861
lncRNA_20448.1	NW_021837931.1	5166686	5166964	negative	LOC109400174	XLOC_022871
lncRNA_20450.1	NW_021837931.1	5280539	5280750	negative	LOC109400174	XLOC_022872
lncRNA_20488.1	NW_021837931.1	7258384	7258743	negative	LOC109401562	XLOC_022891
lncRNA_20547.1	NW_021837931.1	9640734	9641889	negative	LOC109401709	XLOC_022917
lncRNA_20571.1	NW_021837931.1	10300872	10301177	negative	LOC115264566	XLOC_022932
lncRNA_20642.1	NW_021837931.1	12941490	12942463	negative	LOC109431296	XLOC_022960
lncRNA_20656.1	NW_021837931.1	13259662	13260380	negative	LOC109407710	XLOC_022968
lncRNA_20684.1	NW_021837931.1	13967098	13967888	negative	LOC109431242	XLOC_022978
lncRNA_20685.1	NW_021837931.1	13974135	13974605	negative	LOC109431242	XLOC_022979
lncRNA_20724.1	NW_021837931.1	14969760	14970119	negative	LOC109431971	XLOC_022995
lncRNA_20758.1	NW_021837931.1	16056790	16057014	negative	LOC109431967	XLOC_023010
lncRNA_21164.2	NW_021837931.1	31368691	31375707	negative	LOC115264680	XLOC_023187
lncRNA_21182.1	NW_021837931.1	32203528	32203954	negative	LOC115264683	XLOC_023192
lncRNA_21187.1	NW_021837931.1	32411895	32412111	negative	LOC115264683	XLOC_023194
lncRNA_21284.1	NW_021837931.1	35364973	35365454	negative	LOC109402904	XLOC_023229
lncRNA_21362.1	NW_021837931.1	38747791	38748094	negative	LOC115264706	XLOC_023271
lncRNA_21406.1	NW_021837932.1	929437	929686	positive	LOC115254138	XLOC_023436
lncRNA_21415.1	NW_021837943.1	140153	140452	negative	LOC115264818	XLOC_023480
lncRNA_21461.1	NW_021837943.1	1188930	1189336	negative	LOC109407133	XLOC_023504
lncRNA_21498.2	NW_021837965.1	321894	322892	positive	LOC109419658	XLOC_023540
lncRNA_21498.3	NW_021837965.1	321945	322892	positive	LOC109419658	XLOC_023540
lncRNA_21512.1	NW_021837965.1	790147	791346	positive	LOC109419657	XLOC_023543
lncRNA_21561.1	NW_021837976.1	1156776	1159455	positive	LOC109414641	XLOC_023589
lncRNA_21596.1	NW_021837987.1	556417	556730	negative	LOC115264858	XLOC_023660
lncRNA_21672.1	NW_021837998.1	1112373	1112910	positive	LOC115264877	XLOC_023690
lncRNA_21790.1	NW_021838042.1	1114163	1114854	positive	LOC109425144	XLOC_023833
lncRNA_21864.1	NW_021838042.1	4882993	4887452	positive	LOC109400340	XLOC_023863
lncRNA_21891.1	NW_021838042.1	5929502	5930238	positive	LOC109400294	XLOC_023875
lncRNA_21936.1	NW_021838042.1	6999471	7007127	positive	LOC109400308	XLOC_023886
lncRNA_21983.1	NW_021838042.1	9393597	9423190	positive	LOC109425214	XLOC_023911
lncRNA_21995.1	NW_021838042.1	10145919	10146756	positive	LOC109397454	XLOC_023916
lncRNA_22003.1	NW_021838042.1	10495046	10495296	positive	LOC115264999	XLOC_023919
lncRNA_22052.1	NW_021838042.1	12842879	12843944	positive	LOC115264925	XLOC_023943
lncRNA_22108.1	NW_021838042.1	15523536	15523775	positive	LOC109404207	XLOC_023965
lncRNA_22124.1	NW_021838042.1	15913379	15913639	positive	LOC115264980	XLOC_023975
lncRNA_22200.1	NW_021838042.1	19409418	19410647	positive	LOC109621956	XLOC_024007
lncRNA_22201.1	NW_021838042.1	19415888	19416323	positive	LOC109621956	XLOC_024008
lncRNA_22211.1	NW_021838042.1	19527976	19528229	positive	LOC109621958	XLOC_024013
lncRNA_22240.1	NW_021838042.1	20906172	20906747	positive	LOC109420894	XLOC_024025
lncRNA_22244.1	NW_021838042.1	20959851	21042739	positive	LOC109420894	XLOC_024026
lncRNA_22244.3	NW_021838042.1	21036519	21042739	positive	LOC109420894	XLOC_024026
lncRNA_22278.2	NW_021838042.1	22606276	22606851	positive	LOC109420734	XLOC_024039
lncRNA_22331.1	NW_021838042.1	25049449	25049911	positive	LOC109426538	XLOC_024067
lncRNA_22332.1	NW_021838042.1	25055956	25058174	positive	LOC109426538	XLOC_024068
lncRNA_22409.1	NW_021838042.1	27139235	27146341	positive	LOC109426544	XLOC_024098
lncRNA_21775.1	NW_021838042.1	935412	935629	negative	LOC109425087	XLOC_024107
lncRNA_21913.1	NW_021838042.1	6494180	6494476	negative	LOC109400335	XLOC_024180
lncRNA_21915.1	NW_021838042.1	6507864	6508077	negative	LOC109400335	XLOC_024182
lncRNA_21917.1	NW_021838042.1	6568261	6568664	negative	LOC109400335	XLOC_024184
lncRNA_21919.1	NW_021838042.1	6570658	6578364	negative	LOC109400335	XLOC_024186
lncRNA_21921.1	NW_021838042.1	6582846	6583170	negative	LOC109400335	XLOC_024188
lncRNA_21922.1	NW_021838042.1	6591410	6591648	negative	LOC109400335	XLOC_024189
lncRNA_21923.1	NW_021838042.1	6601210	6602316	negative	LOC109400335	XLOC_024190
lncRNA_21925.1	NW_021838042.1	6613382	6613648	negative	LOC109400335	XLOC_024192
lncRNA_21926.1	NW_021838042.1	6616437	6617039	negative	LOC109400335	XLOC_024193
lncRNA_21928.1	NW_021838042.1	6644897	6646853	negative	LOC109400335	XLOC_024195
lncRNA_21928.2	NW_021838042.1	6644902	6646853	negative	LOC109400335	XLOC_024195
lncRNA_21929.1	NW_021838042.1	6734126	6734385	negative	LOC109400335	XLOC_024196
lncRNA_21935.1	NW_021838042.1	6961662	6963632	negative	LOC109400308	XLOC_024200
lncRNA_21993.1	NW_021838042.1	9901145	9901389	negative	LOC115264920	XLOC_024225
lncRNA_21996.1	NW_021838042.1	10235681	10236428	negative	LOC109397454	XLOC_024227
lncRNA_21996.3	NW_021838042.1	10235682	10236428	negative	LOC109397454	XLOC_024227
lncRNA_21996.2	NW_021838042.1	10235682	10236428	negative	LOC109397454	XLOC_024227
lncRNA_21996.4	NW_021838042.1	10235733	10236428	negative	LOC109397454	XLOC_024227
lncRNA_22000.1	NW_021838042.1	10391700	10392214	negative	LOC115264999	XLOC_024229
lncRNA_22021.1	NW_021838042.1	11373554	11374423	negative	LOC115264922	XLOC_024236
lncRNA_22030.1	NW_021838042.1	11847640	11848483	negative	LOC109414019	XLOC_024240
lncRNA_22066.1	NW_021838042.1	13605278	13605552	negative	LOC109431002	XLOC_024258
lncRNA_22081.2	NW_021838042.1	14626980	14627710	negative	LOC109404215	XLOC_024265
lncRNA_22081.1	NW_021838042.1	14626980	14627710	negative	LOC109404215	XLOC_024265
lncRNA_22083.1	NW_021838042.1	14756679	14820022	negative	LOC109404215	XLOC_024266
lncRNA_22083.4	NW_021838042.1	14757340	14758399	negative	LOC109404215	XLOC_024266
lncRNA_22094.1	NW_021838042.1	15314103	15314305	negative	LOC109621263	XLOC_024271
lncRNA_22101.1	NW_021838042.1	15447766	15448790	negative	LOC109429898	XLOC_024275
lncRNA_22120.1	NW_021838042.1	15770527	15770730	negative	LOC109415048	XLOC_024284
lncRNA_22127.1	NW_021838042.1	15991618	15991968	negative	LOC109415053	XLOC_024286
lncRNA_22154.1	NW_021838042.1	17475311	17475519	negative	LOC109404231	XLOC_024297
lncRNA_22164.1	NW_021838042.1	17922961	17923451	negative	LOC115265005	XLOC_024301
lncRNA_22165.1	NW_021838042.1	17944937	17945757	negative	LOC115265005	XLOC_024302
lncRNA_22165.2	NW_021838042.1	17944952	17945757	negative	LOC115265005	XLOC_024302
lncRNA_22209.1	NW_021838042.1	19494202	19494464	negative	LOC109621958	XLOC_024321
lncRNA_22231.1	NW_021838042.1	20182030	20182274	negative	LOC109420894	XLOC_024330
lncRNA_22232.1	NW_021838042.1	20278188	20279877	negative	LOC109420894	XLOC_024331
lncRNA_22236.1	NW_021838042.1	20516284	20516695	negative	LOC109420894	XLOC_024334
lncRNA_22243.1	NW_021838042.1	20955606	21035368	negative	LOC109420894	XLOC_024336
lncRNA_22247.1	NW_021838042.1	21417964	21418214	negative	LOC109420894	XLOC_024338
lncRNA_22249.1	NW_021838042.1	21583277	21583533	negative	LOC109420894	XLOC_024339
lncRNA_22251.1	NW_021838042.1	21629530	21637220	negative	LOC109420855	XLOC_024341
lncRNA_22269.1	NW_021838042.1	21977466	21977828	negative	LOC109420734	XLOC_024348
lncRNA_22276.1	NW_021838042.1	22334386	22334972	negative	LOC109420734	XLOC_024353
lncRNA_22279.1	NW_021838042.1	22618422	22618689	negative	LOC109420734	XLOC_024355
lncRNA_22408.1	NW_021838042.1	27127431	27128447	negative	LOC109426544	XLOC_024420
lncRNA_22431.1	NW_021838043.1	415974	416540	positive	LOC109425735	XLOC_024520
lncRNA_22445.1	NW_021838043.1	643893	644426	positive	LOC109422492	XLOC_024526
lncRNA_22448.1	NW_021838043.1	1001585	1002511	positive	LOC109422492	XLOC_024529
lncRNA_22484.1	NW_021838065.1	437725	437995	positive	LOC115265034	XLOC_024588
lncRNA_22570.1	NW_021838087.1	272904	274062	negative	LOC109415821	XLOC_024692
lncRNA_22575.1	NW_021838087.1	679476	679882	negative	LOC109415818	XLOC_024693
lncRNA_22576.1	NW_021838087.1	771581	771829	negative	LOC109415818	XLOC_024694
lncRNA_22582.1	NW_021838087.1	1135159	1135503	negative	LOC115265078	XLOC_024697
lncRNA_22647.1	NW_021838109.1	680774	681251	positive	LOC109404922	XLOC_024757
lncRNA_22690.1	NW_021838120.1	472487	473633	positive	LOC109414250	XLOC_024805
lncRNA_22698.1	NW_021838120.1	582755	583557	positive	LOC109414244	XLOC_024808
lncRNA_22697.2	NW_021838120.1	581720	582721	negative	LOC109414244	XLOC_024825
lncRNA_22697.3	NW_021838120.1	581827	582721	negative	LOC109414244	XLOC_024825
lncRNA_22712.1	NW_021838120.1	957157	957593	negative	LOC109421962	XLOC_024835
lncRNA_22717.2	NW_021838120.1	1104821	1105129	negative	LOC115265105	XLOC_024839
lncRNA_22746.1	NW_021838142.1	430853	438226	positive	LOC109422526	XLOC_024863
lncRNA_22748.1	NW_021838142.1	492083	499629	positive	LOC109422526	XLOC_024865
lncRNA_22749.1	NW_021838142.1	506237	506753	positive	LOC109422526	XLOC_024866
lncRNA_22766.1	NW_021838153.1	267628	267835	positive	LOC115265238	XLOC_024888
lncRNA_22811.1	NW_021838153.1	2183587	2183816	positive	LOC109426839	XLOC_024908
lncRNA_22865.1	NW_021838153.1	4778387	4780447	positive	LOC109426825	XLOC_024931
lncRNA_22873.1	NW_021838153.1	5241471	5243619	positive	LOC109426821	XLOC_024936
lncRNA_22920.1	NW_021838153.1	6084667	6084867	positive	LOC109426789	XLOC_024958
lncRNA_22922.1	NW_021838153.1	6171745	6172218	positive	LOC109426789	XLOC_024959
lncRNA_22927.1	NW_021838153.1	6543215	6543500	positive	LOC109426789	XLOC_024961
lncRNA_22959.1	NW_021838153.1	8092801	8094697	positive	LOC115265256	XLOC_024971
lncRNA_22959.2	NW_021838153.1	8092843	8094697	positive	LOC115265256	XLOC_024971
lncRNA_22986.1	NW_021838153.1	8898459	8898703	positive	LOC109426759	XLOC_024985
lncRNA_22990.1	NW_021838153.1	9167039	9167665	positive	LOC109417798	XLOC_024988
lncRNA_22992.1	NW_021838153.1	9181616	9181858	positive	LOC109417798	XLOC_024990
lncRNA_22993.1	NW_021838153.1	9214908	9215177	positive	LOC109417798	XLOC_024991
lncRNA_22994.1	NW_021838153.1	9241578	9241849	positive	LOC109417798	XLOC_024992
lncRNA_22995.1	NW_021838153.1	9260499	9261281	positive	LOC109417798	XLOC_024993
lncRNA_23002.1	NW_021838153.1	9638780	9641606	positive	LOC109417794	XLOC_024997
lncRNA_23003.1	NW_021838153.1	9639786	9642627	positive	LOC109417794	XLOC_024998
lncRNA_23004.1	NW_021838153.1	9784598	9785260	positive	LOC109417794	XLOC_024999
lncRNA_23021.1	NW_021838153.1	10880216	10880886	positive	LOC109417786	XLOC_025009
lncRNA_23032.1	NW_021838153.1	11429951	11430893	positive	LOC109426613	XLOC_025012
lncRNA_23089.1	NW_021838153.1	15772135	15772491	positive	LOC109426679	XLOC_025042
lncRNA_23227.1	NW_021838153.1	19387480	19388806	positive	LOC109427172	XLOC_025108
lncRNA_23273.1	NW_021838153.1	20607805	20608389	positive	LOC109426592	XLOC_025131
lncRNA_23288.1	NW_021838153.1	20867540	20868981	positive	LOC115265676	XLOC_025141
lncRNA_23368.1	NW_021838153.1	23480747	23481025	positive	LOC109404905	XLOC_025173
lncRNA_23369.1	NW_021838153.1	23536453	23536958	positive	LOC109404905	XLOC_025174
lncRNA_23370.1	NW_021838153.1	23537523	23537769	positive	LOC109404905	XLOC_025175
lncRNA_23371.1	NW_021838153.1	23538189	23538582	positive	LOC109404905	XLOC_025176
lncRNA_23376.1	NW_021838153.1	23784725	23786549	positive	LOC109404905	XLOC_025179
lncRNA_23376.2	NW_021838153.1	23785157	23786392	positive	LOC109404905	XLOC_025179
lncRNA_23392.1	NW_021838153.1	24820730	24821280	positive	LOC115265295	XLOC_025188
lncRNA_23393.1	NW_021838153.1	24862610	24863594	positive	LOC115265295	XLOC_025189
lncRNA_23393.2	NW_021838153.1	24862686	24863594	positive	LOC115265295	XLOC_025189
lncRNA_23394.1	NW_021838153.1	24866798	24868516	positive	LOC115265295	XLOC_025190
lncRNA_23408.1	NW_021838153.1	25805173	25805474	positive	LOC109426918	XLOC_025195
lncRNA_23450.1	NW_021838153.1	28639923	28640195	positive	LOC115265298	XLOC_025217
lncRNA_23543.1	NW_021838153.1	32060801	32061869	positive	LOC109416471	XLOC_025263
lncRNA_23544.1	NW_021838153.1	32158509	32159470	positive	LOC109416471	XLOC_025264
lncRNA_23580.1	NW_021838153.1	33024033	33031227	positive	LOC109406423	XLOC_025282
lncRNA_23583.1	NW_021838153.1	33115619	33116059	positive	LOC109406423	XLOC_025284
lncRNA_23584.1	NW_021838153.1	33252776	33253026	positive	LOC109406423	XLOC_025285
lncRNA_23672.1	NW_021838153.1	36713815	36714030	positive	LOC115265322	XLOC_025320
lncRNA_23693.1	NW_021838153.1	37739823	37740135	positive	LOC109397311	XLOC_025331
lncRNA_23751.1	NW_021838153.1	39480093	39480494	positive	LOC109397340	XLOC_025358
lncRNA_23754.1	NW_021838153.1	39514018	39514548	positive	LOC115265331	XLOC_025360
lncRNA_23817.1	NW_021838153.1	43182114	43182419	positive	LOC109409964	XLOC_025383
lncRNA_23837.1	NW_021838153.1	44280296	44280808	positive	LOC109420243	XLOC_025389
lncRNA_23839.1	NW_021838153.1	44416220	44424310	positive	LOC109397351	XLOC_025391
lncRNA_23839.2	NW_021838153.1	44416228	44416571	positive	LOC109397351	XLOC_025391
lncRNA_23865.1	NW_021838153.1	45764327	45764559	positive	LOC109409965	XLOC_025401
lncRNA_23871.1	NW_021838153.1	45987286	45987785	positive	LOC109409965	XLOC_025402
lncRNA_23943.1	NW_021838153.1	48940954	48941322	positive	LOC109419645	XLOC_025442
lncRNA_23962.1	NW_021838153.1	49670592	49671459	positive	LOC109419652	XLOC_025448
lncRNA_23985.1	NW_021838153.1	50921252	50926712	positive	LOC115265343	XLOC_025459
lncRNA_23988.1	NW_021838153.1	50959881	50960364	positive	LOC115265343	XLOC_025460
lncRNA_23992.1	NW_021838153.1	51042170	51058524	positive	LOC115265343	XLOC_025462
lncRNA_24002.1	NW_021838153.1	51512656	51512975	positive	LOC115265347	XLOC_025466
lncRNA_24026.1	NW_021838153.1	52431863	52432211	positive	LOC109419663	XLOC_025478
lncRNA_24045.1	NW_021838153.1	52787353	52787553	positive	LOC109410022	XLOC_025487
lncRNA_24082.1	NW_021838153.1	54856658	54856920	positive	LOC109409687	XLOC_025506
lncRNA_24090.1	NW_021838153.1	55089170	55089951	positive	LOC109409682	XLOC_025510
lncRNA_24232.1	NW_021838153.1	59831221	59831438	positive	LOC109412825	XLOC_025569
lncRNA_24270.1	NW_021838153.1	61226271	61230677	positive	LOC109409735	XLOC_025590
lncRNA_24399.1	NW_021838153.1	66248439	66248794	positive	LOC109404744	XLOC_025640
lncRNA_24406.1	NW_021838153.1	66336151	66336373	positive	LOC109404744	XLOC_025647
lncRNA_24410.1	NW_021838153.1	66365809	66366293	positive	LOC109404744	XLOC_025651
lncRNA_24411.1	NW_021838153.1	66368242	66368490	positive	LOC109404744	XLOC_025652
lncRNA_24430.1	NW_021838153.1	67168381	67199939	positive	LOC109420434	XLOC_025663
lncRNA_24437.1	NW_021838153.1	67776103	67776411	positive	LOC109413045	XLOC_025666
lncRNA_24466.2	NW_021838153.1	69522918	69523924	positive	LOC109621706	XLOC_025677
lncRNA_24474.1	NW_021838153.1	69730590	69732638	positive	LOC109621712	XLOC_025682
lncRNA_24556.1	NW_021838153.1	72171416	72171882	positive	LOC109409972	XLOC_025717
lncRNA_24577.1	NW_021838153.1	73254669	73258969	positive	LOC109409696	XLOC_025724
lncRNA_24586.1	NW_021838153.1	73385865	73386458	positive	LOC109409659	XLOC_025728
lncRNA_24672.1	NW_021838153.1	76324325	76324580	positive	LOC115265424	XLOC_025770
lncRNA_24673.1	NW_021838153.1	76404306	76404572	positive	LOC115265424	XLOC_025771
lncRNA_24677.1	NW_021838153.1	76604255	76604461	positive	LOC109622509	XLOC_025774
lncRNA_24678.1	NW_021838153.1	76864255	76864463	positive	LOC109622509	XLOC_025775
lncRNA_24681.1	NW_021838153.1	77118098	77139612	positive	LOC109622509	XLOC_025778
lncRNA_24708.1	NW_021838153.1	78389428	78389713	positive	LOC109621310	XLOC_025788
lncRNA_24712.1	NW_021838153.1	78487552	78488064	positive	LOC109621310	XLOC_025791
lncRNA_24774.1	NW_021838153.1	80874883	80875642	positive	LOC109423355	XLOC_025814
lncRNA_24787.1	NW_021838153.1	81205228	81205629	positive	LOC109423347	XLOC_025822
lncRNA_24803.1	NW_021838153.1	81835546	81835955	positive	LOC109423340	XLOC_025830
lncRNA_24814.1	NW_021838153.1	82222601	82222915	positive	LOC109423258	XLOC_025836
lncRNA_24844.1	NW_021838153.1	83484255	83484958	positive	LOC109423318	XLOC_025849
lncRNA_24855.1	NW_021838153.1	83716213	83716461	positive	LOC109423313	XLOC_025855
lncRNA_24870.1	NW_021838153.1	84002324	84002551	positive	LOC109423306	XLOC_025859
lncRNA_24872.1	NW_021838153.1	84209708	84210091	positive	LOC109423306	XLOC_025861
lncRNA_24873.1	NW_021838153.1	84210747	84211005	positive	LOC109423306	XLOC_025862
lncRNA_24897.1	NW_021838153.1	85240173	85303799	positive	LOC109423294	XLOC_025876
lncRNA_24919.1	NW_021838153.1	86331112	86331666	positive	LOC109623142	XLOC_025885
lncRNA_24946.1	NW_021838153.1	87707749	87707979	positive	LOC109623124	XLOC_025896
lncRNA_24967.1	NW_021838153.1	88231407	88231670	positive	LOC109623115	XLOC_025906
lncRNA_24983.1	NW_021838153.1	88840290	88840852	positive	LOC109424340	XLOC_025913
lncRNA_24984.1	NW_021838153.1	89230378	89230586	positive	LOC109424340	XLOC_025914
lncRNA_25185.1	NW_021838153.1	96272671	96272978	positive	LOC109399210	XLOC_026007
lncRNA_25199.1	NW_021838153.1	97103556	97104035	positive	LOC109413956	XLOC_026011
lncRNA_25232.1	NW_021838153.1	99629789	99630006	positive	LOC109622846	XLOC_026023
lncRNA_25254.1	NW_021838153.1	100767801	100768030	positive	LOC109418028	XLOC_026031
lncRNA_25255.1	NW_021838153.1	100801914	100802190	positive	LOC109418028	XLOC_026032
lncRNA_25261.1	NW_021838153.1	101439029	101439410	positive	LOC109622842	XLOC_026033
lncRNA_25270.1	NW_021838153.1	102236836	102237079	positive	LOC109414816	XLOC_026036
lncRNA_25315.1	NW_021838153.1	104477151	104477430	positive	LOC109418076	XLOC_026061
lncRNA_25348.1	NW_021838153.1	106111558	106112644	positive	LOC115253732	XLOC_026078
lncRNA_25349.1	NW_021838153.1	106116891	106117376	positive	LOC115253732	XLOC_026079
lncRNA_25350.1	NW_021838153.1	106123559	106123823	positive	LOC115253732	XLOC_026080
lncRNA_25400.1	NW_021838153.1	109018470	109021464	positive	LOC109418868	XLOC_026105
lncRNA_25401.1	NW_021838153.1	109022030	109022351	positive	LOC109418868	XLOC_026106
lncRNA_25406.1	NW_021838153.1	109306331	109306601	positive	LOC109418868	XLOC_026108
lncRNA_25413.1	NW_021838153.1	109545558	109545847	positive	LOC109418868	XLOC_026110
lncRNA_25543.1	NW_021838153.1	113804150	113804376	positive	LOC115265499	XLOC_026180
lncRNA_25568.1	NW_021838153.1	114997929	115004238	positive	LOC109412780	XLOC_026189
lncRNA_25568.4	NW_021838153.1	114997937	115004238	positive	LOC109412780	XLOC_026189
lncRNA_25568.3	NW_021838153.1	114997937	115004238	positive	LOC109412780	XLOC_026189
lncRNA_25568.2	NW_021838153.1	114997937	115004238	positive	LOC109412780	XLOC_026189
lncRNA_25568.6	NW_021838153.1	114998055	115004238	positive	LOC109412780	XLOC_026189
lncRNA_25568.5	NW_021838153.1	114998055	115004238	positive	LOC109412780	XLOC_026189
lncRNA_25590.1	NW_021838153.1	116218175	116218385	positive	LOC109621337	XLOC_026197
lncRNA_25709.1	NW_021838153.1	119550887	119551093	positive	LOC109421347	XLOC_026243
lncRNA_25801.1	NW_021838153.1	121298006	121298272	positive	LOC115265537	XLOC_026282
lncRNA_25805.1	NW_021838153.1	121453354	121454776	positive	LOC109621805	XLOC_026283
lncRNA_25806.1	NW_021838153.1	121565845	121566104	positive	LOC109621805	XLOC_026284
lncRNA_25839.1	NW_021838153.1	122383787	122405962	positive	LOC109621853	XLOC_026301
lncRNA_25839.2	NW_021838153.1	122383858	122405867	positive	LOC109621853	XLOC_026301
lncRNA_25839.3	NW_021838153.1	122383865	122405962	positive	LOC109621853	XLOC_026301
lncRNA_25854.1	NW_021838153.1	122831125	122831520	positive	LOC109621844	XLOC_026307
lncRNA_25856.1	NW_021838153.1	122960196	122960489	positive	LOC109421286	XLOC_026308
lncRNA_25884.1	NW_021838153.1	123469755	123470199	positive	LOC109621815	XLOC_026324
lncRNA_25908.1	NW_021838153.1	124772825	124773144	positive	LOC109432552	XLOC_026350
lncRNA_25917.12	NW_021838153.1	124965931	124970613	positive	LOC109421438	XLOC_026357
lncRNA_25927.1	NW_021838153.1	125035473	125042723	positive	LOC109432527	XLOC_026362
lncRNA_25946.1	NW_021838153.1	125854311	125854726	positive	LOC109421420	XLOC_026370
lncRNA_25962.1	NW_021838153.1	126359693	126359958	positive	LOC115265192	XLOC_026376
lncRNA_26055.1	NW_021838153.1	128227579	128228467	positive	LOC115265573	XLOC_026422
lncRNA_26094.1	NW_021838153.1	129583877	129584119	positive	LOC109421514	XLOC_026432
lncRNA_26097.1	NW_021838153.1	129892614	129894389	positive	LOC109409116	XLOC_026434
lncRNA_26142.1	NW_021838153.1	130996113	130996607	positive	LOC109409130	XLOC_026453
lncRNA_26143.1	NW_021838153.1	131110282	131110502	positive	LOC109409130	XLOC_026454
lncRNA_26144.1	NW_021838153.1	131111285	131111685	positive	LOC109409130	XLOC_026455
lncRNA_26157.1	NW_021838153.1	131624100	131624452	positive	LOC109421537	XLOC_026461
lncRNA_26179.1	NW_021838153.1	133395547	133397556	positive	LOC109421548	XLOC_026471
lncRNA_26179.2	NW_021838153.1	133395747	133397556	positive	LOC109421548	XLOC_026471
lncRNA_26180.1	NW_021838153.1	133499257	133499732	positive	LOC109421548	XLOC_026472
lncRNA_26181.1	NW_021838153.1	133500231	133501270	positive	LOC109421548	XLOC_026473
lncRNA_26182.1	NW_021838153.1	133501384	133501896	positive	LOC109421548	XLOC_026474
lncRNA_26249.1	NW_021838153.1	135507206	135511073	positive	LOC115265583	XLOC_026498
lncRNA_26259.1	NW_021838153.1	136218060	136218350	positive	LOC115265584	XLOC_026504
lncRNA_26325.1	NW_021838153.1	139635734	139636038	positive	LOC109407357	XLOC_026534
lncRNA_26335.1	NW_021838153.1	139803691	139804074	positive	LOC109421643	XLOC_026537
lncRNA_26336.1	NW_021838153.1	139808105	139808316	positive	LOC109421643	XLOC_026538
lncRNA_26347.2	NW_021838153.1	140110558	140112733	positive	LOC109421651	XLOC_026541
lncRNA_26347.5	NW_021838153.1	140110990	140112733	positive	LOC109421651	XLOC_026541
lncRNA_26367.1	NW_021838153.1	140431890	140432175	positive	LOC115265591	XLOC_026550
lncRNA_26564.1	NW_021838153.1	152282351	152282581	positive	LOC109404817	XLOC_026640
lncRNA_26582.1	NW_021838153.1	153340560	153341268	positive	LOC109423885	XLOC_026649
lncRNA_26611.1	NW_021838153.1	154205570	154206100	positive	LOC109423925	XLOC_026664
lncRNA_26618.2	NW_021838153.1	154576642	154577667	positive	LOC109423928	XLOC_026665
lncRNA_26622.1	NW_021838153.1	155009537	155009905	positive	LOC109423928	XLOC_026667
lncRNA_26653.1	NW_021838153.1	155499693	155500334	positive	LOC115265620	XLOC_026681
lncRNA_26654.1	NW_021838153.1	155718621	155718939	positive	LOC115265620	XLOC_026682
lncRNA_26659.1	NW_021838153.1	155946860	155948707	positive	LOC109430999	XLOC_026685
lncRNA_26660.1	NW_021838153.1	155961157	155961564	positive	LOC109430999	XLOC_026686
lncRNA_26666.1	NW_021838153.1	156134617	156139701	positive	LOC109431003	XLOC_026688
lncRNA_26758.1	NW_021838153.1	158695452	158698566	positive	LOC115265640	XLOC_026721
lncRNA_26785.1	NW_021838153.1	160035709	160035994	positive	LOC109427598	XLOC_026732
lncRNA_26867.1	NW_021838153.1	163082373	163082659	positive	LOC109427584	XLOC_026766
lncRNA_26915.1	NW_021838153.1	164199100	164199372	positive	LOC109432806	XLOC_026784
lncRNA_26976.1	NW_021838153.1	164860530	164860773	positive	LOC109430166	XLOC_026827
lncRNA_26984.1	NW_021838153.1	164921350	164921801	positive	LOC115265229	XLOC_026831
lncRNA_27050.1	NW_021838153.1	166805967	166806194	positive	LOC109427582	XLOC_026864
lncRNA_22803.1	NW_021838153.1	1864028	1864384	negative	LOC109417952	XLOC_026912
lncRNA_22857.1	NW_021838153.1	4439903	4440178	negative	LOC109400533	XLOC_026937
lncRNA_22950.1	NW_021838153.1	7569249	7569867	negative	LOC109417820	XLOC_026981
lncRNA_22960.1	NW_021838153.1	8092855	8094041	negative	LOC115265256	XLOC_026985
lncRNA_22969.1	NW_021838153.1	8347696	8350270	negative	LOC109417816	XLOC_026989
lncRNA_22969.2	NW_021838153.1	8347777	8348625	negative	LOC109417816	XLOC_026989
lncRNA_22969.3	NW_021838153.1	8348825	8350270	negative	LOC109417816	XLOC_026989
lncRNA_22969.5	NW_021838153.1	8348831	8350270	negative	LOC109417816	XLOC_026989
lncRNA_23031.1	NW_021838153.1	11301010	11301374	negative	LOC109426613	XLOC_027018
lncRNA_23113.1	NW_021838153.1	16589825	16590028	negative	LOC109410520	XLOC_027061
lncRNA_23114.1	NW_021838153.1	16598380	16598674	negative	LOC109410520	XLOC_027062
lncRNA_23115.1	NW_021838153.1	16599117	16599332	negative	LOC109410520	XLOC_027063
lncRNA_23116.1	NW_021838153.1	16601641	16601875	negative	LOC109410520	XLOC_027064
lncRNA_23117.1	NW_021838153.1	16646090	16649046	negative	LOC109410520	XLOC_027065
lncRNA_23246.1	NW_021838153.1	19887304	19887679	negative	LOC109426568	XLOC_027125
lncRNA_23271.1	NW_021838153.1	20501088	20501409	negative	LOC109426591	XLOC_027139
lncRNA_23293.1	NW_021838153.1	20949122	20949392	negative	LOC109426648	XLOC_027145
lncRNA_23409.1	NW_021838153.1	26028181	26028551	negative	LOC109426918	XLOC_027197
lncRNA_23449.1	NW_021838153.1	28584555	28584890	negative	LOC115265298	XLOC_027216
lncRNA_23519.1	NW_021838153.1	31171922	31172325	negative	LOC109397356	XLOC_027238
lncRNA_23582.1	NW_021838153.1	33112077	33112543	negative	LOC109406423	XLOC_027272
lncRNA_23582.2	NW_021838153.1	33112078	33112543	negative	LOC109406423	XLOC_027272
lncRNA_23599.1	NW_021838153.1	33697280	33697761	negative	LOC109406410	XLOC_027280
lncRNA_23692.1	NW_021838153.1	37561001	37561227	negative	LOC109397311	XLOC_027321
lncRNA_23743.1	NW_021838153.1	39419527	39419764	negative	LOC109420256	XLOC_027341
lncRNA_23836.1	NW_021838153.1	44234349	44234610	negative	LOC109420243	XLOC_027393
lncRNA_23840.1	NW_021838153.1	44428186	44429335	negative	LOC109397351	XLOC_027396
lncRNA_23990.1	NW_021838153.1	50979647	50980398	negative	LOC115265343	XLOC_027452
lncRNA_24003.1	NW_021838153.1	51541255	51541495	negative	LOC115265347	XLOC_027457
lncRNA_24017.1	NW_021838153.1	52364067	52365343	negative	LOC115265350	XLOC_027463
lncRNA_24041.1	NW_021838153.1	52723605	52724749	negative	LOC109410022	XLOC_027473
lncRNA_24046.1	NW_021838153.1	52794396	52795004	negative	LOC109410022	XLOC_027474
lncRNA_24063.1	NW_021838153.1	53559849	53560270	negative	LOC115265359	XLOC_027481
lncRNA_24066.1	NW_021838153.1	53965435	53965634	negative	LOC109419627	XLOC_027483
lncRNA_24075.1	NW_021838153.1	54574414	54598388	negative	LOC109419679	XLOC_027489
lncRNA_24085.1	NW_021838153.1	54944204	54944918	negative	LOC109409684	XLOC_027493
lncRNA_24086.1	NW_021838153.1	55023805	55024600	negative	LOC109409684	XLOC_027494
lncRNA_24095.1	NW_021838153.1	55296059	55296493	negative	LOC109406067	XLOC_027499
lncRNA_24096.1	NW_021838153.1	55296939	55297235	negative	LOC109406067	XLOC_027500
lncRNA_24144.1	NW_021838153.1	56246839	56247323	negative	LOC109409677	XLOC_027522
lncRNA_24157.1	NW_021838153.1	56847400	56847991	negative	LOC109406058	XLOC_027527
lncRNA_24158.1	NW_021838153.1	56848803	56849179	negative	LOC109406058	XLOC_027528
lncRNA_24185.1	NW_021838153.1	57890290	57890571	negative	LOC109411441	XLOC_027540
lncRNA_24217.1	NW_021838153.1	59242642	59243354	negative	LOC109411457	XLOC_027555
lncRNA_24246.3	NW_021838153.1	60003685	60004466	negative	LOC109412806	XLOC_027573
lncRNA_24338.1	NW_021838153.1	62969666	62969865	negative	LOC109409765	XLOC_027635
lncRNA_24367.1	NW_021838153.1	64485147	64491496	negative	LOC109404745	XLOC_027651
lncRNA_24371.1	NW_021838153.1	64654504	64654838	negative	LOC109404752	XLOC_027653
lncRNA_24376.1	NW_021838153.1	64887098	64887470	negative	LOC109404750	XLOC_027655
lncRNA_24386.1	NW_021838153.1	65229682	65230048	negative	LOC109404762	XLOC_027659
lncRNA_24389.1	NW_021838153.1	65413977	65414236	negative	LOC109621685	XLOC_027662
lncRNA_24397.1	NW_021838153.1	66177708	66177960	negative	LOC109404744	XLOC_027668
lncRNA_24454.1	NW_021838153.1	68421423	68421649	negative	LOC109621718	XLOC_027691
lncRNA_24461.1	NW_021838153.1	69384580	69384847	negative	LOC109413053	XLOC_027694
lncRNA_24462.1	NW_021838153.1	69443331	69443912	negative	LOC109413053	XLOC_027695
lncRNA_24483.1	NW_021838153.1	70257984	70258304	negative	LOC109410364	XLOC_027705
lncRNA_24545.1	NW_021838153.1	71759668	71766136	negative	LOC109407819	XLOC_027738
lncRNA_24547.1	NW_021838153.1	72042210	72043095	negative	LOC109407819	XLOC_027740
lncRNA_24562.1	NW_021838153.1	72549538	72550155	negative	LOC109409788	XLOC_027747
lncRNA_24565.1	NW_021838153.1	72701778	72702180	negative	LOC109407731	XLOC_027748
lncRNA_24567.1	NW_021838153.1	73031954	73032524	negative	LOC109407731	XLOC_027750
lncRNA_24581.1	NW_021838153.1	73308314	73308596	negative	LOC109409669	XLOC_027757
lncRNA_24583.1	NW_021838153.1	73314472	73317760	negative	LOC109409669	XLOC_027759
lncRNA_24594.1	NW_021838153.1	73779180	73779450	negative	LOC109622584	XLOC_027765
lncRNA_24601.1	NW_021838153.1	73990497	73991176	negative	LOC109409553	XLOC_027769
lncRNA_24619.1	NW_021838153.1	74516639	74517200	negative	LOC109409370	XLOC_027776
lncRNA_24628.1	NW_021838153.1	74924140	74924858	negative	LOC109622533	XLOC_027780
lncRNA_24635.1	NW_021838153.1	75248751	75249089	negative	LOC109409141	XLOC_027783
lncRNA_24694.1	NW_021838153.1	77826953	77835045	negative	LOC109408749	XLOC_027807
lncRNA_24696.1	NW_021838153.1	77882056	77882725	negative	LOC109408749	XLOC_027811
lncRNA_24696.2	NW_021838153.1	77882120	77882725	negative	LOC109408749	XLOC_027811
lncRNA_24753.1	NW_021838153.1	80027143	80027531	negative	LOC109423374	XLOC_027836
lncRNA_24875.1	NW_021838153.1	84353717	84360013	negative	LOC109423306	XLOC_027896
lncRNA_24900.1	NW_021838153.1	85580783	85581018	negative	LOC109423294	XLOC_027907
lncRNA_24937.1	NW_021838153.1	87456135	87456366	negative	LOC109623124	XLOC_027924
lncRNA_24942.1	NW_021838153.1	87653123	87653433	negative	LOC109623124	XLOC_027928
lncRNA_24944.1	NW_021838153.1	87700583	87700840	negative	LOC109623124	XLOC_027929
lncRNA_24966.41	NW_021838153.1	88297405	88314693	negative	LOC109623115	XLOC_027935
lncRNA_24966.40	NW_021838153.1	88297405	88314693	negative	LOC109623115	XLOC_027935
lncRNA_24966.43	NW_021838153.1	88297441	88314693	negative	LOC109623115	XLOC_027935
lncRNA_24966.44	NW_021838153.1	88297447	88314693	negative	LOC109623115	XLOC_027935
lncRNA_25012.1	NW_021838153.1	90900205	90903707	negative	LOC109399283	XLOC_027949
lncRNA_25013.1	NW_021838153.1	91122802	91124229	negative	LOC109399283	XLOC_027950
lncRNA_25071.1	NW_021838153.1	93273346	93273632	negative	LOC109429069	XLOC_027969
lncRNA_25208.1	NW_021838153.1	97697660	97697969	negative	LOC109413954	XLOC_028033
lncRNA_25230.1	NW_021838153.1	99460601	99460939	negative	LOC109622846	XLOC_028045
lncRNA_25256.1	NW_021838153.1	100848666	100849105	negative	LOC109418028	XLOC_028058
lncRNA_25260.1	NW_021838153.1	101246337	101246643	negative	LOC109622842	XLOC_028061
lncRNA_25262.1	NW_021838153.1	101454112	101454314	negative	LOC109622842	XLOC_028062
lncRNA_25266.1	NW_021838153.1	102013629	102014025	negative	LOC109418030	XLOC_028064
lncRNA_25291.1	NW_021838153.1	103682808	103683279	negative	LOC109414826	XLOC_028071
lncRNA_25297.1	NW_021838153.1	104063639	104064728	negative	LOC109414833	XLOC_028074
lncRNA_25403.1	NW_021838153.1	109026967	109027627	negative	LOC109418868	XLOC_028114
lncRNA_25405.1	NW_021838153.1	109305487	109305885	negative	LOC109418868	XLOC_028115
lncRNA_25410.1	NW_021838153.1	109421430	109422765	negative	LOC109418868	XLOC_028117
lncRNA_25410.2	NW_021838153.1	109421442	109422765	negative	LOC109418868	XLOC_028117
lncRNA_25410.3	NW_021838153.1	109421452	109422525	negative	LOC109418868	XLOC_028117
lncRNA_25410.5	NW_021838153.1	109421585	109431298	negative	LOC109418868	XLOC_028117
lncRNA_25412.1	NW_021838153.1	109527588	109527952	negative	LOC109418868	XLOC_028118
lncRNA_25487.1	NW_021838153.1	111940984	111941254	negative	LOC109418097	XLOC_028147
lncRNA_25502.1	NW_021838153.1	112811248	112811552	negative	LOC109413127	XLOC_028152
lncRNA_25549.1	NW_021838153.1	114114896	114115107	negative	LOC109418123	XLOC_028179
lncRNA_25551.1	NW_021838153.1	114258512	114277474	negative	LOC109418124	XLOC_028181
lncRNA_25567.1	NW_021838153.1	114970270	114998118	negative	LOC109412780	XLOC_028191
lncRNA_25567.2	NW_021838153.1	114985307	114998190	negative	LOC109412780	XLOC_028191
lncRNA_25567.3	NW_021838153.1	114986140	114995014	negative	LOC109412780	XLOC_028191
lncRNA_25567.5	NW_021838153.1	114991217	114998118	negative	LOC109412780	XLOC_028191
lncRNA_25567.4	NW_021838153.1	114991217	114998118	negative	LOC109412780	XLOC_028191
lncRNA_25567.7	NW_021838153.1	114991793	114995014	negative	LOC109412780	XLOC_028191
lncRNA_25567.9	NW_021838153.1	114991796	115004234	negative	LOC109412780	XLOC_028191
lncRNA_25567.8	NW_021838153.1	114991796	115004234	negative	LOC109412780	XLOC_028191
lncRNA_25603.1	NW_021838153.1	116562637	116562896	negative	LOC109621337	XLOC_028212
lncRNA_25792.1	NW_021838153.1	121153538	121153914	negative	LOC109421318	XLOC_028318
lncRNA_25793.1	NW_021838153.1	121155047	121156097	negative	LOC109421318	XLOC_028319
lncRNA_25794.1	NW_021838153.1	121164893	121165362	negative	LOC109421318	XLOC_028320
lncRNA_25847.20	NW_021838153.1	122614129	122631082	negative	LOC109621844	XLOC_028348
lncRNA_26037.1	NW_021838153.1	127526360	127526596	negative	LOC109421338	XLOC_028446
lncRNA_26039.1	NW_021838153.1	127601258	127601972	negative	LOC109432482	XLOC_028447
lncRNA_26178.1	NW_021838153.1	133395508	133403223	negative	LOC109421548	XLOC_028515
lncRNA_26213.1	NW_021838153.1	134160405	134161319	negative	LOC109409200	XLOC_028536
lncRNA_26236.1	NW_021838153.1	135125020	135125485	negative	LOC109409178	XLOC_028549
lncRNA_26270.1	NW_021838153.1	136558122	136558380	negative	LOC109409187	XLOC_028563
lncRNA_26368.1	NW_021838153.1	140451636	140457357	negative	LOC115265591	XLOC_028608
lncRNA_26423.1	NW_021838153.1	144899225	144899439	negative	LOC109418168	XLOC_028634
lncRNA_26426.1	NW_021838153.1	145087982	145088221	negative	LOC109418168	XLOC_028636
lncRNA_26522.1	NW_021838153.1	150622920	150623120	negative	LOC109419325	XLOC_028683
lncRNA_26528.1	NW_021838153.1	151293980	151294412	negative	LOC109423877	XLOC_028685
lncRNA_26602.1	NW_021838153.1	153932545	153933847	negative	LOC109423917	XLOC_028720
lncRNA_26613.1	NW_021838153.1	154213085	154213423	negative	LOC109423925	XLOC_028728
lncRNA_26783.1	NW_021838153.1	159851693	159852058	negative	LOC109427598	XLOC_028807
lncRNA_26784.1	NW_021838153.1	159993629	159994070	negative	LOC109427598	XLOC_028808
lncRNA_26839.1	NW_021838153.1	162347578	162347996	negative	LOC109400966	XLOC_028841
lncRNA_26999.1	NW_021838153.1	165258600	165258894	negative	LOC115253443	XLOC_028903
lncRNA_27066.1	NW_021838153.1	167633805	167634329	negative	LOC115265235	XLOC_028927
lncRNA_27068.1	NW_021838153.1	167664729	167664961	negative	LOC115265235	XLOC_028929
lncRNA_27069.1	NW_021838153.1	167667757	167668455	negative	LOC115265235	XLOC_028930
lncRNA_27070.1	NW_021838153.1	167668967	167669428	negative	LOC115265235	XLOC_028931
lncRNA_27071.1	NW_021838153.1	167670844	167671108	negative	LOC115265235	XLOC_028932
lncRNA_27072.1	NW_021838153.1	167672464	167672856	negative	LOC115265235	XLOC_028933
lncRNA_27073.1	NW_021838153.1	167673210	167673494	negative	LOC115265235	XLOC_028934
lncRNA_27074.1	NW_021838153.1	167674988	167675596	negative	LOC115265235	XLOC_028935
lncRNA_27076.1	NW_021838153.1	167777195	167779246	negative	LOC115265235	XLOC_028937
lncRNA_27105.1	NW_021838154.1	84931	85397	positive	LOC115266120	XLOC_029477
lncRNA_27106.1	NW_021838154.1	184295	185775	positive	LOC115266120	XLOC_029478
lncRNA_27119.1	NW_021838154.1	738160	738779	positive	LOC109424037	XLOC_029483
lncRNA_27125.1	NW_021838154.1	1047717	1048515	positive	LOC109424037	XLOC_029487
lncRNA_27142.13	NW_021838154.1	1512946	1513296	positive	LOC109416416	XLOC_029496
lncRNA_27144.1	NW_021838154.1	1858555	1858898	positive	LOC109424024	XLOC_029498
lncRNA_27154.1	NW_021838154.1	2186116	2186725	positive	LOC109424021	XLOC_029500
lncRNA_27177.1	NW_021838154.1	3200884	3201083	positive	LOC109424052	XLOC_029509
lncRNA_27182.1	NW_021838154.1	3317520	3320038	positive	LOC109426215	XLOC_029513
lncRNA_27203.1	NW_021838154.1	3782366	3782681	positive	LOC115266042	XLOC_029525
lncRNA_27204.1	NW_021838154.1	3841556	3842362	positive	LOC115266042	XLOC_029526
lncRNA_27239.33	NW_021838154.1	5085120	5086091	positive	LOC109431907	XLOC_029539
lncRNA_27257.1	NW_021838154.1	5702267	5702512	positive	LOC115253773	XLOC_029546
lncRNA_27258.1	NW_021838154.1	5745265	5746167	positive	LOC115253773	XLOC_029547
lncRNA_27324.1	NW_021838154.1	8268565	8268897	positive	LOC109404407	XLOC_029583
lncRNA_27326.1	NW_021838154.1	8358555	8358986	positive	LOC109404407	XLOC_029585
lncRNA_27401.1	NW_021838154.1	11961981	11962290	positive	LOC115266137	XLOC_029614
lncRNA_27423.15	NW_021838154.1	13466782	13467166	positive	LOC109431838	XLOC_029627
lncRNA_27476.1	NW_021838154.1	15520920	15521208	positive	LOC109431918	XLOC_029651
lncRNA_27479.1	NW_021838154.1	15648654	15648881	positive	LOC109431918	XLOC_029652
lncRNA_27585.1	NW_021838154.1	18718860	18719192	positive	LOC109422732	XLOC_029704
lncRNA_27712.1	NW_021838154.1	23585086	23585774	positive	LOC109422674	XLOC_029766
lncRNA_27715.1	NW_021838154.1	23704469	23704673	positive	LOC109422674	XLOC_029768
lncRNA_27720.1	NW_021838154.1	24212706	24219059	positive	LOC109422674	XLOC_029772
lncRNA_27121.1	NW_021838154.1	786318	796603	negative	LOC109424037	XLOC_029779
lncRNA_27123.1	NW_021838154.1	969696	969912	negative	LOC109424037	XLOC_029781
lncRNA_27127.1	NW_021838154.1	1128906	1133062	negative	LOC109424037	XLOC_029782
lncRNA_27140.1	NW_021838154.1	1360534	1360762	negative	LOC109426709	XLOC_029788
lncRNA_27145.1	NW_021838154.1	1867118	1867326	negative	LOC109424024	XLOC_029790
lncRNA_27171.1	NW_021838154.1	3025995	3033197	negative	LOC109424051	XLOC_029804
lncRNA_27172.1	NW_021838154.1	3026197	3033441	negative	LOC109424051	XLOC_029805
lncRNA_27172.2	NW_021838154.1	3026203	3033441	negative	LOC109424051	XLOC_029805
lncRNA_27229.1	NW_021838154.1	4437048	4443590	negative	LOC109424013	XLOC_029834
lncRNA_27232.1	NW_021838154.1	4543157	4543495	negative	LOC109416407	XLOC_029836
lncRNA_27240.1	NW_021838154.1	4779568	4780041	negative	LOC115266048	XLOC_029841
lncRNA_27259.3	NW_021838154.1	5756783	5760933	negative	LOC115253773	XLOC_029850
lncRNA_27279.1	NW_021838154.1	6300026	6300310	negative	LOC115266156	XLOC_029864
lncRNA_27279.2	NW_021838154.1	6300085	6300310	negative	LOC115266156	XLOC_029864
lncRNA_27280.1	NW_021838154.1	6314498	6314724	negative	LOC115266156	XLOC_029865
lncRNA_27333.1	NW_021838154.1	8628721	8629081	negative	LOC115266062	XLOC_029888
lncRNA_27367.1	NW_021838154.1	10367053	10367894	negative	LOC109416408	XLOC_029912
lncRNA_27424.1	NW_021838154.1	13466735	13474330	negative	LOC109431838	XLOC_029933
lncRNA_27477.1	NW_021838154.1	15638563	15638793	negative	LOC109431918	XLOC_029956
lncRNA_27481.1	NW_021838154.1	15720015	15720390	negative	LOC109431918	XLOC_029957
lncRNA_27496.1	NW_021838154.1	16344456	16344718	negative	LOC109431794	XLOC_029964
lncRNA_27497.1	NW_021838154.1	16366765	16367025	negative	LOC109431794	XLOC_029965
lncRNA_27516.1	NW_021838154.1	17084852	17085699	negative	LOC109422750	XLOC_029973
lncRNA_27533.1	NW_021838154.1	17685162	17685595	negative	LOC115266097	XLOC_029978
lncRNA_27577.1	NW_021838154.1	18509418	18509841	negative	LOC109422720	XLOC_029992
lncRNA_27595.1	NW_021838154.1	18967184	18967441	negative	LOC109422738	XLOC_030000
lncRNA_27596.1	NW_021838154.1	18974671	18975000	negative	LOC109422738	XLOC_030001
lncRNA_27649.1	NW_021838154.1	20207435	20207734	negative	LOC115266111	XLOC_030027
lncRNA_27650.1	NW_021838154.1	20274982	20275197	negative	LOC115266111	XLOC_030028
lncRNA_27655.1	NW_021838154.1	20683611	20686860	negative	LOC109422690	XLOC_030031
lncRNA_27666.1	NW_021838154.1	21158923	21159391	negative	LOC109412335	XLOC_030036
lncRNA_27703.1	NW_021838154.1	23263736	23264459	negative	LOC109422683	XLOC_030053
lncRNA_27775.1	NW_021838166.1	899426	899983	positive	LOC109425921	XLOC_030179
lncRNA_27778.1	NW_021838166.1	996247	996502	positive	LOC115266199	XLOC_030182
lncRNA_27766.1	NW_021838166.1	724725	724933	negative	LOC115266197	XLOC_030186
lncRNA_27799.1	NW_021838177.1	462175	462550	positive	LOC115266213	XLOC_030212
lncRNA_27875.1	NW_021838184.1	890711	890998	negative	LOC109427689	XLOC_030303
lncRNA_27995.1	NW_021838222.1	180686	180965	positive	LOC115266265	XLOC_030441
lncRNA_28026.1	NW_021838222.1	1018521	1018874	positive	LOC109405394	XLOC_030457
lncRNA_27994.1	NW_021838222.1	92911	93143	negative	LOC115266265	XLOC_030463
lncRNA_28163.1	NW_021838233.1	4626459	4626799	positive	LOC115266305	XLOC_030539
lncRNA_28184.1	NW_021838233.1	5160052	5160494	positive	LOC115253811	XLOC_030547
lncRNA_28195.1	NW_021838233.1	5393506	5394180	positive	LOC115266314	XLOC_030555
lncRNA_28210.1	NW_021838233.1	5680261	5681143	positive	LOC109622269	XLOC_030564
lncRNA_28251.1	NW_021838233.1	6798068	6798752	positive	LOC115254166	XLOC_030586
lncRNA_28269.1	NW_021838233.1	7054721	7055306	positive	LOC109421591	XLOC_030596
lncRNA_28269.2	NW_021838233.1	7054793	7055306	positive	LOC109421591	XLOC_030596
lncRNA_28270.1	NW_021838233.1	7056041	7056788	positive	LOC109421591	XLOC_030597
lncRNA_28448.1	NW_021838233.1	12938283	12939677	positive	LOC115266350	XLOC_030686
lncRNA_28449.1	NW_021838233.1	13150286	13151123	positive	LOC115266350	XLOC_030687
lncRNA_28453.1	NW_021838233.1	13345807	13346125	positive	LOC109427929	XLOC_030689
lncRNA_28526.1	NW_021838233.1	15510234	15513312	positive	LOC109428200	XLOC_030723
lncRNA_28528.1	NW_021838233.1	15584130	15584509	positive	LOC109428200	XLOC_030724
lncRNA_28540.1	NW_021838233.1	15805894	15806507	positive	LOC109428190	XLOC_030729
lncRNA_28597.1	NW_021838233.1	18647890	18648527	positive	LOC115266377	XLOC_030754
lncRNA_28597.2	NW_021838233.1	18648201	18648527	positive	LOC115266377	XLOC_030754
lncRNA_28618.1	NW_021838233.1	19497691	19498375	positive	LOC115266381	XLOC_030769
lncRNA_28634.1	NW_021838233.1	20369381	20369718	positive	LOC115266385	XLOC_030778
lncRNA_28099.1	NW_021838233.1	2450799	2451005	negative	LOC109622250	XLOC_030814
lncRNA_28128.1	NW_021838233.1	3338012	3338593	negative	LOC109622542	XLOC_030830
lncRNA_28128.2	NW_021838233.1	3338114	3339056	negative	LOC109622542	XLOC_030830
lncRNA_28157.1	NW_021838233.1	4232850	4233673	negative	LOC109414444	XLOC_030841
lncRNA_28204.1	NW_021838233.1	5569532	5569844	negative	LOC115253880	XLOC_030860
lncRNA_28209.1	NW_021838233.1	5643461	5644361	negative	LOC109622269	XLOC_030863
lncRNA_28222.1	NW_021838233.1	5974570	5975155	negative	LOC109414455	XLOC_030869
lncRNA_28230.1	NW_021838233.1	6177992	6178586	negative	LOC109414475	XLOC_030872
lncRNA_28261.1	NW_021838233.1	6958645	6959032	negative	LOC109428815	XLOC_030884
lncRNA_28262.1	NW_021838233.1	6960147	6960416	negative	LOC109428815	XLOC_030885
lncRNA_28266.6	NW_021838233.1	7032275	7032860	negative	LOC109421591	XLOC_030888
lncRNA_28268.1	NW_021838233.1	7054509	7056773	negative	LOC109421591	XLOC_030889
lncRNA_28291.1	NW_021838233.1	7572006	7579870	negative	LOC109414495	XLOC_030899
lncRNA_28307.1	NW_021838233.1	7947193	7947742	negative	LOC109621255	XLOC_030906
lncRNA_28345.1	NW_021838233.1	9188880	9189239	negative	LOC109621325	XLOC_030920
lncRNA_28352.1	NW_021838233.1	9519607	9519960	negative	LOC115266336	XLOC_030922
lncRNA_28363.1	NW_021838233.1	9646432	9647082	negative	LOC109414427	XLOC_030928
lncRNA_28422.1	NW_021838233.1	12213509	12214085	negative	LOC115266345	XLOC_030959
lncRNA_28470.1	NW_021838233.1	14110528	14111160	negative	LOC109427922	XLOC_030978
lncRNA_28470.2	NW_021838233.1	14110529	14112227	negative	LOC109427922	XLOC_030978
lncRNA_28512.1	NW_021838233.1	14991883	14992174	negative	LOC109427894	XLOC_030996
lncRNA_28518.1	NW_021838233.1	15143408	15143641	negative	LOC109427892	XLOC_030999
lncRNA_28520.1	NW_021838233.1	15255726	15256329	negative	LOC109427891	XLOC_031000
lncRNA_28527.1	NW_021838233.1	15561101	15561999	negative	LOC109428200	XLOC_031003
lncRNA_28534.1	NW_021838233.1	15696113	15697678	negative	LOC109428194	XLOC_031006
lncRNA_28575.1	NW_021838233.1	18040419	18040818	negative	LOC109428242	XLOC_031025
lncRNA_28577.1	NW_021838233.1	18096340	18096776	negative	LOC109428242	XLOC_031026
lncRNA_28581.1	NW_021838233.1	18255932	18256460	negative	LOC109428242	XLOC_031030
lncRNA_28582.1	NW_021838233.1	18260567	18260917	negative	LOC109428242	XLOC_031031
lncRNA_28586.1	NW_021838233.1	18337857	18338079	negative	LOC109428242	XLOC_031034
lncRNA_28617.1	NW_021838233.1	19473282	19473518	negative	LOC115266381	XLOC_031045
lncRNA_28641.1	NW_021838233.1	20801610	20801820	negative	LOC109428278	XLOC_031054
lncRNA_28643.1	NW_021838233.1	20857625	20857842	negative	LOC109428278	XLOC_031055
lncRNA_28682.1	NW_021838234.1	446949	447420	positive	LOC109398173	XLOC_031156
lncRNA_28710.1	NW_021838245.1	232229	232561	positive	LOC109412715	XLOC_031187
lncRNA_28860.1	NW_021838289.1	585974	586872	positive	LOC115254170	XLOC_031343
lncRNA_28869.1	NW_021838289.1	900326	900628	negative	LOC109429623	XLOC_031362
lncRNA_28885.1	NW_021838300.1	300210	300526	negative	LOC109426964	XLOC_031383
lncRNA_28895.1	NW_021838300.1	683375	683744	negative	LOC115254171	XLOC_031390
lncRNA_28973.1	NW_021838332.1	377183	384533	positive	LOC115266521	XLOC_031462
lncRNA_28993.1	NW_021838332.1	891069	891524	positive	LOC109416850	XLOC_031471
lncRNA_28995.1	NW_021838332.1	949172	949405	positive	LOC109416850	XLOC_031473
lncRNA_28976.1	NW_021838332.1	529995	530202	negative	LOC109406950	XLOC_031482
lncRNA_28987.1	NW_021838332.1	769997	770448	negative	LOC109417109	XLOC_031488
lncRNA_29089.1	NW_021838343.1	2804379	2805304	positive	LOC109411112	XLOC_031534
lncRNA_29150.1	NW_021838343.1	4343674	4344465	positive	LOC109411103	XLOC_031559
lncRNA_29156.1	NW_021838343.1	4570131	4570345	positive	LOC115266562	XLOC_031562
lncRNA_29199.1	NW_021838343.1	6106520	6106967	positive	LOC109411130	XLOC_031580
lncRNA_29252.1	NW_021838343.1	7452797	7453071	positive	LOC109408233	XLOC_031605
lncRNA_29290.1	NW_021838343.1	8867483	8868902	positive	LOC109408196	XLOC_031625
lncRNA_29341.1	NW_021838343.1	10516423	10516670	positive	LOC109418473	XLOC_031651
lncRNA_29344.2	NW_021838343.1	10582957	10584028	positive	LOC109418473	XLOC_031653
lncRNA_29345.1	NW_021838343.1	10652584	10653270	positive	LOC109418473	XLOC_031654
lncRNA_29417.1	NW_021838343.1	14164900	14182126	positive	LOC115266601	XLOC_031689
lncRNA_29417.2	NW_021838343.1	14165191	14182126	positive	LOC115266601	XLOC_031689
lncRNA_29463.1	NW_021838343.1	16097979	16098245	positive	LOC115266609	XLOC_031710
lncRNA_29497.1	NW_021838343.1	16973394	16973704	positive	LOC115266615	XLOC_031720
lncRNA_29523.1	NW_021838343.1	17863082	17863707	positive	LOC115266617	XLOC_031737
lncRNA_29536.1	NW_021838343.1	18116820	18117079	positive	LOC109414982	XLOC_031746
lncRNA_29556.1	NW_021838343.1	18971773	18972010	positive	LOC109415121	XLOC_031755
lncRNA_29557.1	NW_021838343.1	18972830	18973033	positive	LOC109415121	XLOC_031756
lncRNA_29564.1	NW_021838343.1	19086814	19087119	positive	LOC109415006	XLOC_031758
lncRNA_29578.1	NW_021838343.1	19483004	19487108	positive	LOC109415105	XLOC_031765
lncRNA_29599.1	NW_021838343.1	20062654	20062901	positive	LOC115266634	XLOC_031775
lncRNA_29600.1	NW_021838343.1	20064207	20068253	positive	LOC115266634	XLOC_031776
lncRNA_29646.1	NW_021838343.1	20723640	20723999	positive	LOC109417392	XLOC_031795
lncRNA_29673.2	NW_021838343.1	21213233	21213698	positive	LOC109407033	XLOC_031810
lncRNA_29673.3	NW_021838343.1	21213233	21224800	positive	LOC109407033	XLOC_031810
lncRNA_29673.1	NW_021838343.1	21213233	21224800	positive	LOC109407033	XLOC_031810
lncRNA_29675.1	NW_021838343.1	21234957	21235381	positive	LOC109407033	XLOC_031811
lncRNA_29677.1	NW_021838343.1	21334641	21336054	positive	LOC109407033	XLOC_031812
lncRNA_29678.1	NW_021838343.1	21342412	21343704	positive	LOC109407033	XLOC_031813
lncRNA_29678.2	NW_021838343.1	21342430	21343704	positive	LOC109407033	XLOC_031813
lncRNA_29000.1	NW_021838343.1	130457	130661	negative	LOC115266642	XLOC_031817
lncRNA_29014.1	NW_021838343.1	515573	533137	negative	LOC115266529	XLOC_031824
lncRNA_29108.1	NW_021838343.1	3320936	3321156	negative	LOC109408165	XLOC_031873
lncRNA_29112.1	NW_021838343.1	3396336	3396572	negative	LOC109408165	XLOC_031877
lncRNA_29131.1	NW_021838343.1	4092069	4096763	negative	LOC109411098	XLOC_031890
lncRNA_29155.1	NW_021838343.1	4545687	4546044	negative	LOC115266562	XLOC_031899
lncRNA_29165.1	NW_021838343.1	4939296	4939582	negative	LOC109408169	XLOC_031904
lncRNA_29166.1	NW_021838343.1	5010785	5011163	negative	LOC109408169	XLOC_031905
lncRNA_29175.1	NW_021838343.1	5366958	5368248	negative	LOC109411119	XLOC_031909
lncRNA_29177.1	NW_021838343.1	5403777	5404018	negative	LOC109411119	XLOC_031910
lncRNA_29182.1	NW_021838343.1	5725337	5725656	negative	LOC109408249	XLOC_031912
lncRNA_29220.1	NW_021838343.1	6693188	6693544	negative	LOC109411146	XLOC_031931
lncRNA_29253.1	NW_021838343.1	7475319	7475666	negative	LOC109408233	XLOC_031947
lncRNA_29261.1	NW_021838343.1	7754748	7755343	negative	LOC109408240	XLOC_031950
lncRNA_29265.1	NW_021838343.1	8122681	8122998	negative	LOC109408904	XLOC_031952
lncRNA_29306.1	NW_021838343.1	9305326	9305652	negative	LOC109411163	XLOC_031969
lncRNA_29307.1	NW_021838343.1	9454938	9455164	negative	LOC109411163	XLOC_031970
lncRNA_29356.1	NW_021838343.1	10989934	10990604	negative	LOC109411155	XLOC_031990
lncRNA_29392.1	NW_021838343.1	12586021	12586417	negative	LOC109416692	XLOC_032004
lncRNA_29397.1	NW_021838343.1	12843864	12844147	negative	LOC109416688	XLOC_032008
lncRNA_29509.1	NW_021838343.1	17480344	17480621	negative	LOC109415137	XLOC_032068
lncRNA_29531.1	NW_021838343.1	18047022	18047447	negative	LOC109414982	XLOC_032076
lncRNA_29567.1	NW_021838343.1	19213761	19214570	negative	LOC109415006	XLOC_032094
lncRNA_29601.1	NW_021838343.1	20064232	20068120	negative	LOC115266634	XLOC_032109
lncRNA_29647.1	NW_021838343.1	20767653	20768242	negative	LOC109417392	XLOC_032127
lncRNA_29659.1	NW_021838343.1	20934428	20934751	negative	LOC109407036	XLOC_032130
lncRNA_29666.1	NW_021838343.1	21061939	21062363	negative	LOC109407040	XLOC_032132
lncRNA_29676.1	NW_021838343.1	21334641	21336064	negative	LOC109407033	XLOC_032137
lncRNA_29692.1	NW_021838344.1	341228	341560	negative	LOC109430533	XLOC_032226
lncRNA_29693.1	NW_021838344.1	347684	347920	negative	LOC109430533	XLOC_032227
lncRNA_29718.1	NW_021838355.1	121220	122097	negative	LOC109433308	XLOC_032254
lncRNA_29726.1	NW_021838355.1	725694	726248	negative	LOC109433313	XLOC_032256
lncRNA_29740.1	NW_021838366.1	289051	289356	positive	LOC115266712	XLOC_032267
lncRNA_29767.1	NW_021838366.1	831688	832042	positive	LOC109406930	XLOC_032280
lncRNA_29754.1	NW_021838366.1	613854	614204	negative	LOC109405943	XLOC_032295
lncRNA_29755.1	NW_021838366.1	617060	617333	negative	LOC109405943	XLOC_032296
lncRNA_29771.1	NW_021838366.1	911808	915530	negative	LOC109405962	XLOC_032306
lncRNA_29784.1	NW_021838377.1	59834	60043	negative	LOC109402683	XLOC_032328
lncRNA_29840.1	NW_021838383.1	173301	173575	negative	LOC109414031	XLOC_032384
lncRNA_29865.1	NW_021838384.1	217345	217566	positive	LOC115266746	XLOC_032401
lncRNA_29870.1	NW_021838384.1	434455	436310	positive	LOC109417539	XLOC_032404
lncRNA_29881.1	NW_021838384.1	871883	877862	positive	LOC109410233	XLOC_032408
lncRNA_29882.1	NW_021838384.1	891656	892140	positive	LOC109410233	XLOC_032409
lncRNA_29869.1	NW_021838384.1	409447	414008	negative	LOC109417539	XLOC_032415
lncRNA_29875.1	NW_021838384.1	515287	516818	negative	LOC115266748	XLOC_032419
lncRNA_29900.1	NW_021838385.1	383213	384263	positive	LOC109412531	XLOC_032428
lncRNA_29900.2	NW_021838385.1	383215	404142	positive	LOC109412531	XLOC_032428
lncRNA_29914.1	NW_021838385.1	839866	841260	positive	LOC109420844	XLOC_032435
lncRNA_29983.1	NW_021838387.1	794927	797097	negative	LOC109429827	XLOC_032531
lncRNA_30016.1	NW_021838388.1	1645944	1646451	positive	LOC115266776	XLOC_032547
lncRNA_30046.1	NW_021838388.1	3466609	3466864	positive	LOC109428076	XLOC_032555
lncRNA_30047.1	NW_021838388.1	3626158	3626412	positive	LOC109428076	XLOC_032556
lncRNA_30048.1	NW_021838388.1	3648089	3648489	positive	LOC109428076	XLOC_032557
lncRNA_30154.1	NW_021838388.1	9722340	9723299	positive	LOC109430182	XLOC_032606
lncRNA_30181.1	NW_021838388.1	10751863	10756471	positive	LOC109430179	XLOC_032619
lncRNA_30252.1	NW_021838388.1	14360123	14361249	positive	LOC115266806	XLOC_032656
lncRNA_30257.1	NW_021838388.1	14601764	14602028	positive	LOC115266807	XLOC_032660
lncRNA_30263.1	NW_021838388.1	14809587	14810282	positive	LOC115266807	XLOC_032663
lncRNA_30263.2	NW_021838388.1	14809795	14810282	positive	LOC115266807	XLOC_032663
lncRNA_30179.1	NW_021838388.1	10619771	10624393	negative	LOC109430179	XLOC_032754
lncRNA_30227.1	NW_021838388.1	13206702	13206904	negative	LOC115266805	XLOC_032775
lncRNA_30262.1	NW_021838388.1	14750747	14750958	negative	LOC115266807	XLOC_032791
lncRNA_30321.1	NW_021838390.1	926575	926950	positive	LOC115266836	XLOC_032873
lncRNA_30334.1	NW_021838391.1	276088	276651	positive	LOC115266840	XLOC_032892
lncRNA_30346.1	NW_021838391.1	607033	607317	positive	LOC115266842	XLOC_032896
lncRNA_30342.1	NW_021838391.1	355581	355941	negative	LOC115266840	XLOC_032908
lncRNA_30358.1	NW_021838391.1	979636	980053	negative	LOC109432661	XLOC_032913
lncRNA_30376.1	NW_021838392.1	619085	619317	negative	LOC109418935	XLOC_032946
lncRNA_30419.1	NW_021838393.1	978664	978971	negative	LOC115266854	XLOC_032978
lncRNA_30483.1	NW_021838396.1	569325	569656	positive	LOC109621418	XLOC_033055
lncRNA_30550.1	NW_021838399.1	116054	117337	positive	LOC109419063	XLOC_033127
lncRNA_30552.1	NW_021838399.1	314356	314641	positive	LOC115266912	XLOC_033129
lncRNA_30553.1	NW_021838399.1	316734	316971	positive	LOC115266912	XLOC_033130
lncRNA_30583.1	NW_021838399.1	1299299	1299667	positive	LOC109419085	XLOC_033144
lncRNA_30664.1	NW_021838399.1	3726320	3726843	positive	LOC109408128	XLOC_033176
lncRNA_30667.1	NW_021838399.1	3916979	3917214	positive	LOC109408136	XLOC_033177
lncRNA_30706.1	NW_021838399.1	5906671	5906925	positive	LOC109409613	XLOC_033193
lncRNA_30712.1	NW_021838399.1	6100006	6103684	positive	LOC109413713	XLOC_033196
lncRNA_30719.1	NW_021838399.1	6579390	6579668	positive	LOC109409622	XLOC_033198
lncRNA_30749.1	NW_021838399.1	7674588	7678171	positive	LOC115266928	XLOC_033212
lncRNA_30750.1	NW_021838399.1	7742518	7744302	positive	LOC115266928	XLOC_033213
lncRNA_30825.1	NW_021838399.1	10860143	10860513	positive	LOC109414692	XLOC_033248
lncRNA_30841.1	NW_021838399.1	11416588	11416848	positive	LOC109409635	XLOC_033257
lncRNA_30844.1	NW_021838399.1	11601354	11601567	positive	LOC109409635	XLOC_033258
lncRNA_30866.14	NW_021838399.1	12691266	12692313	positive	LOC109429380	XLOC_033270
lncRNA_30869.1	NW_021838399.1	12772108	12772676	positive	LOC115266943	XLOC_033271
lncRNA_30618.1	NW_021838399.1	2407794	2409232	negative	LOC109408110	XLOC_033323
lncRNA_30619.1	NW_021838399.1	2414327	2415611	negative	LOC109408110	XLOC_033324
lncRNA_30649.1	NW_021838399.1	3375772	3381989	negative	LOC109408120	XLOC_033340
lncRNA_30792.1	NW_021838399.1	9796737	9797025	negative	LOC109409624	XLOC_033409
lncRNA_30794.1	NW_021838399.1	9919456	9922348	negative	LOC109409624	XLOC_033411
lncRNA_30817.1	NW_021838399.1	10597351	10597640	negative	LOC109414694	XLOC_033425
lncRNA_30843.1	NW_021838399.1	11554911	11555231	negative	LOC109409635	XLOC_033437
lncRNA_30864.1	NW_021838399.1	12599063	12599305	negative	LOC115266967	XLOC_033445
lncRNA_30939.1	NW_021838400.1	845322	845602	positive	LOC109410171	XLOC_033517
lncRNA_30928.1	NW_021838400.1	363876	364511	negative	LOC115266972	XLOC_033524
lncRNA_30935.1	NW_021838400.1	675477	676521	negative	LOC109410171	XLOC_033528
lncRNA_30937.1	NW_021838400.1	783583	783800	negative	LOC109410171	XLOC_033530
lncRNA_30949.1	NW_021838401.1	755459	755759	positive	LOC109400568	XLOC_033540
lncRNA_30945.1	NW_021838401.1	251435	251695	negative	LOC109400568	XLOC_033548
lncRNA_30946.1	NW_021838401.1	532278	532481	negative	LOC109400568	XLOC_033549
lncRNA_30977.1	NW_021838403.1	150991	151239	positive	LOC109422375	XLOC_033571
lncRNA_30981.1	NW_021838403.1	187011	187410	negative	LOC115266982	XLOC_033583
lncRNA_31003.1	NW_021838404.1	182358	182621	positive	LOC109428093	XLOC_033599
lncRNA_31103.1	NW_021838407.1	510520	511363	negative	LOC109416499	XLOC_033707
lncRNA_31144.1	NW_021838409.1	64210	64426	negative	LOC109411202	XLOC_033762
lncRNA_31152.1	NW_021838409.1	362299	362665	negative	LOC109411846	XLOC_033768
lncRNA_31313.1	NW_021838410.1	5695304	5698025	positive	LOC115267043	XLOC_033834
lncRNA_31319.1	NW_021838410.1	5953412	5954357	positive	LOC109399823	XLOC_033837
lncRNA_31331.1	NW_021838410.1	6412163	6412925	positive	LOC109399837	XLOC_033845
lncRNA_31340.2	NW_021838410.1	6650447	6651980	positive	LOC115267048	XLOC_033849
lncRNA_31340.1	NW_021838410.1	6650447	6651980	positive	LOC115267048	XLOC_033849
lncRNA_31347.1	NW_021838410.1	6851056	6857379	positive	LOC109399864	XLOC_033854
lncRNA_31472.1	NW_021838410.1	10202094	10202588	positive	LOC109425383	XLOC_033924
lncRNA_31530.1	NW_021838410.1	11557518	11559071	positive	LOC109399943	XLOC_033956
lncRNA_31230.1	NW_021838410.1	2157246	2157693	negative	LOC115267037	XLOC_033996
lncRNA_31272.1	NW_021838410.1	3751258	3752066	negative	LOC115267041	XLOC_034012
lncRNA_31328.1	NW_021838410.1	6281037	6281343	negative	LOC109399837	XLOC_034034
lncRNA_31330.1	NW_021838410.1	6412161	6412931	negative	LOC109399837	XLOC_034035
lncRNA_31337.1	NW_021838410.1	6631581	6631953	negative	LOC115267048	XLOC_034038
lncRNA_31339.1	NW_021838410.1	6636013	6657495	negative	LOC115267048	XLOC_034040
lncRNA_31341.1	NW_021838410.1	6651923	6652941	negative	LOC115267048	XLOC_034041
lncRNA_31415.1	NW_021838410.1	7976482	7983934	negative	LOC109425277	XLOC_034066
lncRNA_31416.1	NW_021838410.1	8021608	8022318	negative	LOC109425277	XLOC_034067
lncRNA_31437.1	NW_021838410.1	8565098	8565317	negative	LOC109399827	XLOC_034074
lncRNA_31525.1	NW_021838410.1	11064128	11064568	negative	LOC115267077	XLOC_034111
lncRNA_31535.1	NW_021838410.1	11657296	11657638	negative	LOC115267079	XLOC_034115
lncRNA_31651.1	NW_021838413.1	416796	417423	positive	LOC109427791	XLOC_034259
lncRNA_31628.1	NW_021838413.1	10503	11201	negative	LOC115267132	XLOC_034262
lncRNA_31652.1	NW_021838413.1	418662	419186	negative	LOC109427791	XLOC_034273
lncRNA_31673.1	NW_021838415.1	60235	61419	positive	LOC109621537	XLOC_034296
lncRNA_31677.1	NW_021838415.1	651992	652343	negative	LOC109621537	XLOC_034303
[truncated: 2,140 more rows]

## Sheet: antisense
Transcript ID	Scaffold	Start	End	Strand	Antisense to	Loci ID
lncRNA_218.1	NW_021837045.1	6249797	6290380	positive	LOC109418238	XLOC_000091
lncRNA_270.1	NW_021837045.1	7830314	7875578	positive	LOC109427311	XLOC_000117
lncRNA_328.1	NW_021837045.1	9121221	9157570	positive	LOC109427272	XLOC_000140
lncRNA_328.2	NW_021837045.1	9121702	9157457	positive	LOC109427272	XLOC_000140
lncRNA_552.1	NW_021837045.1	17578735	17588075	positive	LOC115263242	XLOC_000230
lncRNA_657.1	NW_021837045.1	20346074	20346403	positive	LOC109426162	XLOC_000269
lncRNA_694.1	NW_021837045.1	22193358	22198819	positive	LOC115262103	XLOC_000287
lncRNA_852.1	NW_021837045.1	29107605	29108091	positive	LOC109419222	XLOC_000363
lncRNA_904.1	NW_021837045.1	31878636	31880298	positive	LOC109427338	XLOC_000385
lncRNA_908.1	NW_021837045.1	32111329	32116843	positive	LOC109427336	XLOC_000387
lncRNA_1345.15	NW_021837045.1	50184828	50212202	positive	LOC109401449	XLOC_000577
lncRNA_1889.1	NW_021837045.1	72788678	72852923	positive	LOC115265564	XLOC_000836
lncRNA_1889.2	NW_021837045.1	72788683	72866015	positive	LOC115265564	XLOC_000836
lncRNA_1932.1	NW_021837045.1	75262835	75263294	positive	LOC109399757	XLOC_000865
lncRNA_1945.2	NW_021837045.1	76046857	76386991	positive	LOC109399717	XLOC_000874
lncRNA_1945.3	NW_021837045.1	76046910	76386991	positive	LOC109399717	XLOC_000874
lncRNA_2011.1	NW_021837045.1	79363039	79364100	positive	LOC109413664	XLOC_000905
lncRNA_2298.1	NW_021837045.1	92678723	92679066	positive	LOC109400191	XLOC_001044
lncRNA_2298.2	NW_021837045.1	92678724	92679066	positive	LOC109400191	XLOC_001044
lncRNA_2377.2	NW_021837045.1	96896438	96899909	positive	Trnak-cuu	XLOC_001079
lncRNA_2377.4	NW_021837045.1	96896608	96897888	positive	Trnak-cuu	XLOC_001079
lncRNA_2647.1	NW_021837045.1	108937441	108975210	positive	LOC115261063	XLOC_001206
lncRNA_2809.17	NW_021837045.1	114522942	114556660	positive	LOC109396987	XLOC_001274
lncRNA_2809.21	NW_021837045.1	114522947	114556411	positive	LOC109396987	XLOC_001274
lncRNA_2809.20	NW_021837045.1	114522947	114606667	positive	LOC109396987	XLOC_001274
lncRNA_2809.19	NW_021837045.1	114522947	114606667	positive	LOC109396987	XLOC_001274
lncRNA_2809.26	NW_021837045.1	114522953	114556411	positive	LOC109396987	XLOC_001274
lncRNA_2809.22	NW_021837045.1	114522953	114606667	positive	LOC109396987	XLOC_001274
lncRNA_2809.29	NW_021837045.1	114522966	114564224	positive	LOC109396987	XLOC_001274
lncRNA_2809.33	NW_021837045.1	114523107	114556411	positive	LOC109396987	XLOC_001274
lncRNA_2809.35	NW_021837045.1	114523395	114606667	positive	LOC109396987	XLOC_001274
lncRNA_2809.47	NW_021837045.1	114555452	114899675	positive	LOC109411422	XLOC_001274
lncRNA_2809.49	NW_021837045.1	114555456	114899852	positive	LOC109411422	XLOC_001274
lncRNA_2947.1	NW_021837045.1	120209249	120279572	positive	Trnag-acc	XLOC_001338
lncRNA_3213.1	NW_021837045.1	130648077	130648302	positive	LOC109415515	XLOC_001493
lncRNA_3232.1	NW_021837045.1	131088230	131168532	positive	LOC109400817	XLOC_001504
lncRNA_3331.1	NW_021837045.1	134621325	134629804	positive	LOC109415015	XLOC_001559
lncRNA_3331.3	NW_021837045.1	134621496	134629804	positive	LOC109415015	XLOC_001559
lncRNA_4005.2	NW_021837045.1	156687171	156781045	positive	LOC109411025	XLOC_001859
lncRNA_4124.1	NW_021837045.1	160989264	161068969	positive	LOC109413914	XLOC_001914
lncRNA_4216.1	NW_021837045.1	165237433	165238247	positive	LOC109416447	XLOC_001963
lncRNA_4224.1	NW_021837045.1	165822832	165823161	positive	LOC109622365	XLOC_001965
lncRNA_4272.1	NW_021837045.1	168241820	168338566	positive	LOC109405982	XLOC_001989
lncRNA_4272.3	NW_021837045.1	168241843	168338566	positive	LOC109405982	XLOC_001989
lncRNA_4277.1	NW_021837045.1	168351111	168357926	positive	LOC115269895	XLOC_001991
lncRNA_4279.1	NW_021837045.1	168354629	168361434	positive	LOC115269895	XLOC_001992
lncRNA_4301.1	NW_021837045.1	168901228	168948039	positive	LOC115269922	XLOC_002007
lncRNA_4470.5	NW_021837045.1	180191370	180562633	positive	LOC115270099	XLOC_002076
lncRNA_4585.1	NW_021837045.1	183242537	183266364	positive	LOC109401062	XLOC_002137
lncRNA_4733.1	NW_021837045.1	190192607	190249961	positive	LOC109408393	XLOC_002204
lncRNA_4752.1	NW_021837045.1	191377682	191378034	positive	LOC109424084	XLOC_002215
lncRNA_4752.2	NW_021837045.1	191377682	191437118	positive	LOC109424084	XLOC_002215
lncRNA_285.1	NW_021837045.1	8452917	8525730	negative	LOC109418326	XLOC_002416
lncRNA_327.3	NW_021837045.1	9121626	9157572	negative	LOC109415470	XLOC_002428
lncRNA_327.2	NW_021837045.1	9121626	9157572	negative	LOC109415470	XLOC_002428
lncRNA_473.1	NW_021837045.1	15194145	15250414	negative	LOC115263095	XLOC_002497
lncRNA_490.1	NW_021837045.1	15923825	15949930	negative	LOC109418415	XLOC_002508
lncRNA_490.2	NW_021837045.1	15942194	15962556	negative	LOC109418366	XLOC_002508
lncRNA_490.3	NW_021837045.1	15942366	15949930	negative	LOC109418366	XLOC_002508
lncRNA_574.1	NW_021837045.1	18068637	18093332	negative	LOC109418455	XLOC_002555
lncRNA_755.1	NW_021837045.1	25603009	25667617	negative	LOC109419187	XLOC_002636
lncRNA_820.1	NW_021837045.1	28503590	28538603	negative	LOC115264015	XLOC_002668
lncRNA_972.1	NW_021837045.1	33025222	33029222	negative	LOC115260437	XLOC_002738
lncRNA_983.1	NW_021837045.1	33782156	33794186	negative	LOC115263236	XLOC_002744
lncRNA_1347.1	NW_021837045.1	50184737	50233179	negative	LOC109401451	XLOC_002912
lncRNA_1348.1	NW_021837045.1	50272246	50276547	negative	LOC109401451	XLOC_002913
lncRNA_1590.1	NW_021837045.1	58091849	58125529	negative	LOC109410380	XLOC_003023
lncRNA_1873.1	NW_021837045.1	71871655	71928431	negative	LOC115265543	XLOC_003162
lncRNA_1983.1	NW_021837045.1	79035575	79099919	negative	LOC109622416	XLOC_003223
lncRNA_2194.1	NW_021837045.1	88584417	88633408	negative	LOC109400213	XLOC_003331
lncRNA_2220.1	NW_021837045.1	89494503	89495381	negative	LOC109400187	XLOC_003346
lncRNA_2272.1	NW_021837045.1	91278227	91435620	negative	LOC109400205	XLOC_003369
lncRNA_2290.1	NW_021837045.1	92260196	92265599	negative	LOC115260901	XLOC_003380
lncRNA_2504.1	NW_021837045.1	102535957	102536163	negative	LOC109423702	XLOC_003484
lncRNA_2745.1	NW_021837045.1	112705890	112767555	negative	LOC109411737	XLOC_003582
lncRNA_2834.1	NW_021837045.1	115620533	115682251	negative	LOC109425592	XLOC_003635
lncRNA_3158.1	NW_021837045.1	129179961	129180341	negative	LOC109415498	XLOC_003854
lncRNA_3205.6	NW_021837045.1	130590370	130591099	negative	LOC109415491	XLOC_003880
lncRNA_3350.1	NW_021837045.1	135208775	135214589	negative	Trnak-cuu	XLOC_003944
lncRNA_3409.1	NW_021837045.1	136700352	136743971	negative	LOC109423455	XLOC_003981
lncRNA_3738.1	NW_021837045.1	147111265	147111897	negative	LOC115268694	XLOC_004156
lncRNA_3775.1	NW_021837045.1	148667793	148721089	negative	LOC115268756	XLOC_004175
lncRNA_3856.1	NW_021837045.1	151306739	151307632	negative	LOC109399310	XLOC_004218
lncRNA_3954.1	NW_021837045.1	154104152	154104797	negative	LOC109622077	XLOC_004268
lncRNA_4008.1	NW_021837045.1	157037772	157078012	negative	LOC115269200	XLOC_004295
lncRNA_4165.2	NW_021837045.1	162135338	162135790	negative	LOC109413937	XLOC_004369
lncRNA_4176.1	NW_021837045.1	162278083	162292352	negative	LOC115253636	XLOC_004373
lncRNA_4477.1	NW_021837045.1	180348765	180504845	negative	LOC109432849	XLOC_004507
lncRNA_4510.2	NW_021837045.1	181285223	181355395	negative	LOC115270101	XLOC_004521
lncRNA_4706.1	NW_021837045.1	188583430	188642323	negative	LOC109424112	XLOC_004610
lncRNA_4724.1	NW_021837045.1	189604279	189969251	negative	LOC109408394	XLOC_004620
lncRNA_4731.35	NW_021837045.1	190306696	190372052	negative	LOC115270463	XLOC_004625
lncRNA_4731.36	NW_021837045.1	190306711	190365790	negative	LOC115270463	XLOC_004625
lncRNA_4846.1	NW_021837045.1	194692045	194744607	negative	LOC109426211	XLOC_004676
lncRNA_5073.1	NW_021837046.1	5839490	5846650	positive	Trnak-cuu	XLOC_005406
lncRNA_5176.1	NW_021837046.1	10854859	10859514	positive	LOC115255516	XLOC_005457
lncRNA_5254.1	NW_021837046.1	13175794	13234344	positive	LOC109411279	XLOC_005496
lncRNA_5514.1	NW_021837046.1	23667235	23667876	positive	LOC109432867	XLOC_005624
lncRNA_5516.3	NW_021837046.1	23729526	23730228	positive	LOC109432867	XLOC_005625
lncRNA_5594.1	NW_021837046.1	26688104	26696262	positive	LOC115257342	XLOC_005666
lncRNA_5607.1	NW_021837046.1	27536178	27536469	positive	LOC109412351	XLOC_005670
lncRNA_5655.1	NW_021837046.1	29680881	30309654	positive	LOC115257438	XLOC_005691
lncRNA_5697.1	NW_021837046.1	31879443	31987398	positive	LOC109401074	XLOC_005708
lncRNA_5986.1	NW_021837046.1	42589417	42596627	positive	LOC115255863	XLOC_005823
lncRNA_6138.1	NW_021837046.1	49511430	49511720	positive	LOC115256104	XLOC_005895
lncRNA_6290.1	NW_021837046.1	55512983	55581384	positive	LOC109433252	XLOC_005971
lncRNA_6440.1	NW_021837046.1	62855378	62878984	positive	LOC115259213	XLOC_006039
lncRNA_4951.1	NW_021837046.1	2725537	2756675	negative	LOC109623162	XLOC_006081
lncRNA_5163.1	NW_021837046.1	10196439	10507720	negative	LOC109411283	XLOC_006178
lncRNA_5170.1	NW_021837046.1	10504244	10529155	negative	LOC115256675	XLOC_006182
lncRNA_5186.1	NW_021837046.1	11149960	11156901	negative	LOC115255533	XLOC_006191
lncRNA_5188.1	NW_021837046.1	11158721	11233808	negative	LOC109433142	XLOC_006192
lncRNA_5678.1	NW_021837046.1	30985468	30986143	negative	LOC109416188	XLOC_006426
lncRNA_5741.7	NW_021837046.1	33599533	33721124	negative	LOC109430707	XLOC_006455
lncRNA_5847.1	NW_021837046.1	37861824	37890444	negative	LOC109427371	XLOC_006505
lncRNA_5862.1	NW_021837046.1	38242156	38242493	negative	LOC109622513	XLOC_006514
lncRNA_6500.1	NW_021837048.1	67656	81235	negative	LOC109429812	XLOC_007045
lncRNA_6510.1	NW_021837051.1	13600	104952	negative	LOC115259679	XLOC_007058
lncRNA_6577.1	NW_021837058.1	1150172	1153928	negative	LOC109422657	XLOC_007174
lncRNA_6663.1	NW_021837069.1	714018	776466	negative	LOC115260193	XLOC_007270
lncRNA_6744.1	NW_021837080.1	1272559	1339007	negative	LOC115260220	XLOC_007353
lncRNA_6832.1	NW_021837093.1	34755	36754	positive	LOC109401469	XLOC_007442
lncRNA_6905.1	NW_021837101.1	1291274	1370390	positive	LOC109622357	XLOC_007494
lncRNA_7056.1	NW_021837123.1	1083594	1315718	negative	LOC115260356	XLOC_007737
lncRNA_7977.1	NW_021837156.1	30972750	30979463	positive	LOC109423763	XLOC_008288
lncRNA_8570.1	NW_021837156.1	55070190	55136646	positive	LOC109431490	XLOC_008567
lncRNA_8623.1	NW_021837156.1	57223098	57227348	positive	LOC109403790	XLOC_008589
lncRNA_8684.1	NW_021837156.1	59034470	59051049	positive	LOC109431465	XLOC_008615
lncRNA_7297.1	NW_021837156.1	2259690	2289342	negative	LOC115260758	XLOC_008692
lncRNA_7332.1	NW_021837156.1	3717247	3747290	negative	LOC115260579	XLOC_008708
lncRNA_7333.1	NW_021837156.1	3740035	3746134	negative	LOC115260579	XLOC_008709
lncRNA_7364.1	NW_021837156.1	4752629	4760964	negative	LOC109422963	XLOC_008720
lncRNA_7464.2	NW_021837156.1	8636162	8638835	negative	LOC109403521	XLOC_008765
lncRNA_7635.1	NW_021837156.1	18690039	18690646	negative	LOC109400905	XLOC_008852
lncRNA_7689.1	NW_021837156.1	20033881	20046583	negative	LOC109415550	XLOC_008875
lncRNA_7723.1	NW_021837156.1	21014109	21080437	negative	LOC109422800	XLOC_008891
lncRNA_7727.1	NW_021837156.1	21086985	21088243	negative	LOC109421820	XLOC_008894
lncRNA_7756.3	NW_021837156.1	21647722	21667357	negative	LOC115260632	XLOC_008907
lncRNA_7756.4	NW_021837156.1	21647722	21667357	negative	LOC115260632	XLOC_008907
lncRNA_7756.2	NW_021837156.1	21647722	21667357	negative	LOC115260632	XLOC_008907
lncRNA_7756.1	NW_021837156.1	21647722	21667357	negative	LOC115260632	XLOC_008907
lncRNA_8113.1	NW_021837156.1	37277477	37313207	negative	LOC109412940	XLOC_009071
lncRNA_8724.1	NW_021837156.1	60297726	60298074	negative	LOC109412181	XLOC_009356
lncRNA_8731.1	NW_021837156.1	60391312	60399837	negative	LOC115260745	XLOC_009359
lncRNA_8731.2	NW_021837156.1	60391320	60399837	negative	LOC115260745	XLOC_009359
lncRNA_8886.1	NW_021837168.1	1427070	1434887	negative	LOC115260812	XLOC_009680
lncRNA_8886.2	NW_021837168.1	1427099	1435001	negative	LOC115260812	XLOC_009680
lncRNA_9375.1	NW_021837240.1	10981	16177	negative	LOC109421753	XLOC_010231
lncRNA_9489.1	NW_021837256.1	1645371	1656564	positive	LOC109424976	XLOC_010318
lncRNA_9536.1	NW_021837267.1	207034	277893	positive	LOC115261196	XLOC_010422
lncRNA_9625.1	NW_021837267.1	4407051	4410891	positive	LOC109427616	XLOC_010467
lncRNA_9625.2	NW_021837267.1	4407065	4410891	positive	LOC109427616	XLOC_010467
lncRNA_10080.24	NW_021837267.1	19854511	19868815	positive	LOC115261345	XLOC_010675
lncRNA_10086.1	NW_021837267.1	19966944	19967264	positive	LOC109415069	XLOC_010676
lncRNA_10087.1	NW_021837267.1	19985149	19985441	positive	LOC109415069	XLOC_010677
lncRNA_10375.1	NW_021837267.1	31339044	31347516	positive	LOC115261388	XLOC_010803
lncRNA_10398.1	NW_021837267.1	32304261	32347637	positive	LOC109429145	XLOC_010811
lncRNA_10628.1	NW_021837267.1	37905638	37917137	positive	LOC115261441	XLOC_010930
lncRNA_10706.1	NW_021837267.1	39791120	39792259	positive	LOC109427207	XLOC_010968
lncRNA_11343.1	NW_021837267.1	58708083	58709339	positive	LOC115261577	XLOC_011252
lncRNA_9574.1	NW_021837267.1	2322580	2352371	negative	LOC115261202	XLOC_011276
lncRNA_9574.2	NW_021837267.1	2322618	2335104	negative	LOC115261202	XLOC_011276
lncRNA_9574.3	NW_021837267.1	2324153	2336650	negative	LOC115261202	XLOC_011277
lncRNA_9576.1	NW_021837267.1	2365794	2366669	negative	LOC115261203	XLOC_011280
lncRNA_9576.2	NW_021837267.1	2365796	2403089	negative	LOC115261203	XLOC_011280
lncRNA_9761.1	NW_021837267.1	6993107	6997219	negative	LOC109403725	XLOC_011383
lncRNA_9761.2	NW_021837267.1	6993765	6997219	negative	LOC109403725	XLOC_011383
lncRNA_9761.3	NW_021837267.1	6993871	6997926	negative	LOC109403725	XLOC_011383
lncRNA_9761.4	NW_021837267.1	6994443	6997219	negative	LOC109403725	XLOC_011383
lncRNA_9929.1	NW_021837267.1	14634585	14678957	negative	LOC109403310	XLOC_011465
lncRNA_10142.1	NW_021837267.1	21504563	21515651	negative	LOC109398814	XLOC_011559
lncRNA_10149.1	NW_021837267.1	21563162	21567051	negative	LOC109417348	XLOC_011563
lncRNA_10150.1	NW_021837267.1	21564352	21565604	negative	LOC109417348	XLOC_011564
lncRNA_10224.1	NW_021837267.1	24272276	24275979	negative	LOC115261371	XLOC_011602
lncRNA_10315.1	NW_021837267.1	28389648	28390113	negative	LOC109429177	XLOC_011648
lncRNA_10316.1	NW_021837267.1	28436935	28468354	negative	LOC109429177	XLOC_011649
lncRNA_10668.1	NW_021837267.1	39056143	39057281	negative	LOC109427233	XLOC_011805
lncRNA_10695.4	NW_021837267.1	39540303	39541346	negative	LOC109427217	XLOC_011819
lncRNA_10740.1	NW_021837267.1	40914776	40978559	negative	LOC109411671	XLOC_011840
lncRNA_10764.1	NW_021837267.1	42590096	42591928	negative	LOC115261462	XLOC_011854
lncRNA_10795.1	NW_021837267.1	43672340	43732852	negative	LOC109429110	XLOC_011868
lncRNA_10825.1	NW_021837267.1	44547748	44557390	negative	LOC109407624	XLOC_011883
lncRNA_10844.1	NW_021837267.1	45080394	45143040	negative	LOC115261475	XLOC_011892
lncRNA_11498.1	NW_021837290.1	1163537	1164137	negative	LOC115261753	XLOC_012513
lncRNA_11561.1	NW_021837302.1	10640	16982	negative	LOC115261801	XLOC_012616
lncRNA_11561.2	NW_021837302.1	10640	18059	negative	LOC115261801	XLOC_012616
lncRNA_11706.1	NW_021837323.1	536621	543823	positive	LOC115261842	XLOC_012758
lncRNA_11723.1	NW_021837323.1	821924	871744	negative	LOC115261832	XLOC_012794
lncRNA_11740.1	NW_021837323.1	1351734	1373503	negative	LOC109423244	XLOC_012802
lncRNA_11919.1	NW_021837367.1	948071	958151	negative	LOC109408531	XLOC_013061
lncRNA_12594.1	NW_021837378.1	28336954	28384338	positive	LOC109429882	XLOC_013395
lncRNA_12703.1	NW_021837378.1	31627651	31627941	positive	LOC109429859	XLOC_013451
lncRNA_13078.1	NW_021837378.1	44610209	44611164	positive	LOC109405198	XLOC_013633
lncRNA_13264.1	NW_021837378.1	52058203	52072105	positive	LOC109425830	XLOC_013714
lncRNA_13331.1	NW_021837378.1	54198018	54204498	positive	LOC109407531	XLOC_013744
lncRNA_13405.1	NW_021837378.1	55658087	55658325	positive	LOC109422276	XLOC_013781
lncRNA_12377.1	NW_021837378.1	16098591	16102670	negative	LOC109407017	XLOC_013973
lncRNA_12754.1	NW_021837378.1	32479805	32480715	negative	LOC109411751	XLOC_014151
lncRNA_13014.1	NW_021837378.1	43016978	43066335	negative	LOC109411691	XLOC_014273
lncRNA_13071.1	NW_021837378.1	44382351	44383121	negative	LOC109412869	XLOC_014294
lncRNA_13076.16	NW_021837378.1	44605786	44607048	negative	LOC109412872	XLOC_014297
lncRNA_13116.1	NW_021837378.1	46559376	46570802	negative	LOC109406962	XLOC_014311
lncRNA_13135.1	NW_021837378.1	47006274	47068735	negative	LOC109410592	XLOC_014317
lncRNA_13370.1	NW_021837378.1	54884349	54888808	negative	LOC109420474	XLOC_014422
lncRNA_13373.1	NW_021837378.1	54894892	54907595	negative	LOC109420486	XLOC_014423
lncRNA_13373.2	NW_021837378.1	54898807	54907595	negative	LOC115262223	XLOC_014423
lncRNA_13527.1	NW_021837401.1	203755	245194	positive	LOC115262311	XLOC_014753
lncRNA_13540.1	NW_021837401.1	342949	532521	positive	LOC109424578	XLOC_014760
lncRNA_13526.1	NW_021837401.1	174672	175442	negative	LOC115262316	XLOC_014785
lncRNA_13736.1	NW_021837445.1	170688	176591	negative	LOC109412109	XLOC_015023
lncRNA_13862.3	NW_021837478.1	268557	276455	negative	LOC115262494	XLOC_015186
lncRNA_13862.2	NW_021837478.1	268557	276455	negative	LOC115262494	XLOC_015186
lncRNA_13862.1	NW_021837478.1	268557	276455	negative	LOC115262494	XLOC_015186
lncRNA_13862.4	NW_021837478.1	268558	276455	negative	LOC115262494	XLOC_015186
lncRNA_13862.5	NW_021837478.1	268567	276455	negative	LOC115262494	XLOC_015186
lncRNA_14102.1	NW_021837489.1	4190436	4206949	positive	LOC109432678	XLOC_015346
lncRNA_14375.1	NW_021837489.1	14320478	14321518	positive	LOC115262660	XLOC_015474
lncRNA_14992.1	NW_021837489.1	38158732	38169750	positive	LOC115262605	XLOC_015763
lncRNA_14992.3	NW_021837489.1	38158986	38170537	positive	LOC115262605	XLOC_015763
lncRNA_14996.1	NW_021837489.1	38325622	38380353	positive	LOC115262737	XLOC_015765
lncRNA_15036.1	NW_021837489.1	39751353	39793606	positive	LOC109413612	XLOC_015778
lncRNA_15042.1	NW_021837489.1	39913531	39943466	positive	LOC109401310	XLOC_015780
lncRNA_13949.1	NW_021837489.1	1220065	1267293	negative	LOC109421903	XLOC_015941
lncRNA_14100.2	NW_021837489.1	4172270	4175447	negative	LOC109432666	XLOC_016014
lncRNA_14750.1	NW_021837489.1	31852536	31873295	negative	LOC109623320	XLOC_016290
lncRNA_14751.1	NW_021837489.1	31852705	31873482	negative	LOC109623320	XLOC_016291
lncRNA_14875.1	NW_021837489.1	35153642	35160913	negative	LOC115262812	XLOC_016354
lncRNA_14950.1	NW_021837489.1	37184206	37189452	negative	LOC115262726	XLOC_016389
lncRNA_15220.1	NW_021837489.1	47031435	47496982	negative	LOC109433004	XLOC_016508
lncRNA_15228.1	NW_021837489.1	47593349	47600566	negative	LOC109433371	XLOC_016513
lncRNA_15284.1	NW_021837489.1	49935856	49994847	negative	LOC109431036	XLOC_016539
lncRNA_15396.1	NW_021837496.1	493	3169	positive	LOC115262867	XLOC_016810
lncRNA_15407.6	NW_021837501.1	347875	382483	positive	LOC109409396	XLOC_016820
lncRNA_15407.9	NW_021837501.1	361380	382483	positive	LOC109409396	XLOC_016820
lncRNA_15439.1	NW_021837503.1	22650	25982	positive	LOC109406917	XLOC_016854
lncRNA_15670.1	NW_021837556.1	1281558	1348565	positive	LOC115262973	XLOC_017123
lncRNA_15786.1	NW_021837578.1	1047128	1085952	negative	LOC115263032	XLOC_017259
lncRNA_15786.2	NW_021837578.1	1047360	1085952	negative	LOC115263032	XLOC_017259
lncRNA_16065.3	NW_021837600.1	10177622	10265508	positive	LOC115263179	XLOC_017435
lncRNA_16192.1	NW_021837600.1	16727950	16728371	positive	LOC115253907	XLOC_017489
lncRNA_16193.1	NW_021837600.1	16728661	16729185	positive	LOC115253907	XLOC_017490
lncRNA_16358.1	NW_021837600.1	22947217	23023578	positive	LOC115263237	XLOC_017559
lncRNA_16500.1	NW_021837600.1	30424592	30496669	positive	LOC109416225	XLOC_017613
lncRNA_16791.1	NW_021837600.1	39815726	39815971	positive	LOC109408056	XLOC_017758
lncRNA_16154.1	NW_021837600.1	15206010	15253952	negative	LOC115263194	XLOC_018006
lncRNA_16496.1	NW_021837600.1	30364158	30411448	negative	LOC109407411	XLOC_018180
lncRNA_16675.1	NW_021837600.1	35723630	35762530	negative	LOC109416250	XLOC_018253
lncRNA_16682.1	NW_021837600.1	35902025	35903554	negative	LOC109407394	XLOC_018256
lncRNA_16884.1	NW_021837600.1	46160343	46160577	negative	LOC115263318	XLOC_018337
lncRNA_16969.1	NW_021837600.1	49318440	49340640	negative	LOC109406069	XLOC_018382
lncRNA_17070.1	NW_021837612.1	972455	1030464	negative	LOC115263416	XLOC_018649
lncRNA_17321.1	NW_021837700.1	27445	94972	negative	LOC109399355	XLOC_019005
lncRNA_17559.1	NW_021837711.1	9266780	9267226	positive	LOC109423515	XLOC_019166
lncRNA_17574.1	NW_021837711.1	9517222	9521019	positive	LOC115263697	XLOC_019175
lncRNA_18407.1	NW_021837711.1	44978211	45204478	positive	LOC109399720	XLOC_019556
lncRNA_17584.1	NW_021837711.1	9626449	9685148	negative	LOC109432137	XLOC_019679
lncRNA_17587.1	NW_021837711.1	9671842	9714329	negative	LOC109432137	XLOC_019681
lncRNA_17746.1	NW_021837711.1	15931264	15931691	negative	LOC109426680	XLOC_019754
lncRNA_17751.1	NW_021837711.1	16324197	16325236	negative	LOC109397743	XLOC_019756
lncRNA_17822.1	NW_021837711.1	19626084	19664988	negative	LOC109425428	XLOC_019787
lncRNA_17822.2	NW_021837711.1	19638777	19664988	negative	LOC109425428	XLOC_019787
lncRNA_18306.1	NW_021837711.1	41538470	41618048	negative	LOC109402037	XLOC_020004
lncRNA_18594.1	NW_021837767.1	377101	401964	positive	LOC115263991	XLOC_020413
lncRNA_18789.1	NW_021837822.1	952981	1094038	positive	LOC115264289	XLOC_020650
lncRNA_18819.1	NW_021837822.1	1849543	1879925	positive	LOC109430896	XLOC_020664
lncRNA_18936.1	NW_021837822.1	6220264	6307632	positive	LOC109423598	XLOC_020716
lncRNA_19157.1	NW_021837822.1	15477553	15477976	positive	LOC109419507	XLOC_020807
lncRNA_19261.1	NW_021837822.1	20196728	20234318	positive	LOC109415919	XLOC_020859
lncRNA_19423.1	NW_021837822.1	26156288	26193296	positive	LOC109423650	XLOC_020931
lncRNA_19520.2	NW_021837822.1	29958071	29994983	positive	LOC109414597	XLOC_020981
lncRNA_18831.1	NW_021837822.1	2423567	2447028	negative	LOC115264097	XLOC_021259
lncRNA_18968.1	NW_021837822.1	7772252	7776700	negative	LOC115264125	XLOC_021322
lncRNA_18969.1	NW_021837822.1	7772986	7777658	negative	LOC115264125	XLOC_021323
lncRNA_19241.1	NW_021837822.1	19229761	19230534	negative	LOC109414890	XLOC_021449
lncRNA_19635.1	NW_021837822.1	35099906	35296765	negative	LOC109404132	XLOC_021629
lncRNA_19669.1	NW_021837822.1	35447063	35448678	negative	LOC115264080	XLOC_021634
lncRNA_19678.1	NW_021837822.1	35484288	35583348	negative	LOC109403903	XLOC_021635
lncRNA_19796.1	NW_021837822.1	36644208	36651269	negative	LOC115264361	XLOC_021665
lncRNA_19965.1	NW_021837834.1	106075	188179	negative	Trnap-ugg	XLOC_021947
lncRNA_19986.1	NW_021837834.1	578763	602896	negative	LOC109424856	XLOC_021954
lncRNA_20064.1	NW_021837856.1	80397	81212	negative	Trnaa-ugc	XLOC_022050
lncRNA_20109.1	NW_021837856.1	1162467	1168549	negative	LOC109405546	XLOC_022069
lncRNA_20139.1	NW_021837878.1	176732	307509	positive	LOC115264440	XLOC_022104
lncRNA_20139.2	NW_021837878.1	176905	306317	positive	LOC115264440	XLOC_022104
lncRNA_20184.1	NW_021837898.1	314557	338356	negative	LOC109422877	XLOC_022169
lncRNA_20189.1	NW_021837898.1	506605	539555	negative	LOC109422876	XLOC_022172
lncRNA_20232.1	NW_021837909.1	791765	797611	positive	LOC109622946	XLOC_022195
lncRNA_20326.1	NW_021837931.1	668763	1017392	positive	LOC115264535	XLOC_022291
lncRNA_20326.2	NW_021837931.1	669032	1017392	positive	LOC115264535	XLOC_022291
lncRNA_20495.2	NW_021837931.1	7345698	7346403	positive	LOC109398921	XLOC_022381
lncRNA_20600.1	NW_021837931.1	11738197	11899162	positive	LOC109431625	XLOC_022426
lncRNA_20600.5	NW_021837931.1	11738254	12047754	positive	LOC109431625	XLOC_022426
lncRNA_20772.1	NW_021837931.1	16650958	16651644	positive	LOC115264592	XLOC_022505
lncRNA_21363.1	NW_021837931.1	38752204	38757138	positive	LOC109406821	XLOC_022804
lncRNA_20382.1	NW_021837931.1	3061162	3061580	negative	LOC109405618	XLOC_022841
lncRNA_20430.1	NW_021837931.1	4312268	4387834	negative	LOC109400336	XLOC_022862
lncRNA_20665.2	NW_021837931.1	13481653	13527009	negative	LOC115264578	XLOC_022973
lncRNA_21039.1	NW_021837931.1	27039617	27040104	negative	LOC115264512	XLOC_023128
lncRNA_21117.1	NW_021837931.1	29550294	29560641	negative	LOC115264673	XLOC_023164
lncRNA_21346.1	NW_021837931.1	38394236	38394835	negative	LOC109422249	XLOC_023258
lncRNA_21447.2	NW_021837943.1	1092817	1097006	negative	LOC109419581	XLOC_023495
lncRNA_21448.1	NW_021837943.1	1094617	1095315	negative	LOC109419581	XLOC_023496
lncRNA_21448.2	NW_021837943.1	1094845	1095315	negative	LOC109419581	XLOC_023496
lncRNA_21527.2	NW_021837976.1	141121	190962	negative	LOC109414634	XLOC_023591
lncRNA_21572.1	NW_021837987.1	82706	90845	negative	LOC109412317	XLOC_023643
lncRNA_21661.1	NW_021837998.1	479928	480986	positive	LOC109430172	XLOC_023685
lncRNA_21639.4	NW_021837998.1	297059	383420	negative	LOC115264873	XLOC_023700
lncRNA_21789.1	NW_021838042.1	1103916	1108351	positive	LOC109425144	XLOC_023832
lncRNA_22047.3	NW_021838042.1	12256049	12277898	positive	LOC109414029	XLOC_023941
lncRNA_22047.4	NW_021838042.1	12256109	12277898	positive	LOC109414029	XLOC_023941
lncRNA_22047.5	NW_021838042.1	12256116	12277898	positive	LOC109414029	XLOC_023941
lncRNA_22180.1	NW_021838042.1	18929323	18945378	positive	LOC115264939	XLOC_023999
lncRNA_22392.1	NW_021838042.1	26876145	26946365	positive	LOC115264961	XLOC_024090
lncRNA_22174.1	NW_021838042.1	18671714	18742543	negative	LOC115264937	XLOC_024304
lncRNA_22418.1	NW_021838043.1	98982	159504	positive	LOC115265014	XLOC_024514
lncRNA_22458.1	NW_021838054.1	219039	244930	negative	LOC115265025	XLOC_024575
lncRNA_22628.1	NW_021838109.1	83840	135024	negative	LOC109427064	XLOC_024768
lncRNA_22714.1	NW_021838120.1	959956	960784	positive	LOC109422013	XLOC_024812
lncRNA_22700.1	NW_021838120.1	598358	640198	negative	LOC115265104	XLOC_024827
lncRNA_23301.1	NW_021838153.1	21416125	21468170	positive	LOC109426652	XLOC_025145
lncRNA_23562.1	NW_021838153.1	32642178	32645757	positive	LOC115265316	XLOC_025273
lncRNA_23577.1	NW_021838153.1	32851370	32908803	positive	LOC109402580	XLOC_025281
lncRNA_23864.1	NW_021838153.1	45649382	45674109	positive	LOC109409965	XLOC_025400
lncRNA_23879.1	NW_021838153.1	46239311	46245241	positive	LOC109409970	XLOC_025408
lncRNA_24068.1	NW_021838153.1	54006913	54008157	positive	LOC115265146	XLOC_025500
lncRNA_24071.1	NW_021838153.1	54012561	54013801	positive	LOC115265146	XLOC_025503
lncRNA_24275.1	NW_021838153.1	61467306	61471847	positive	LOC109409741	XLOC_025597
lncRNA_24502.1	NW_021838153.1	70759991	70765809	positive	LOC115265402	XLOC_025691
lncRNA_24502.2	NW_021838153.1	70759992	70765809	positive	LOC115265402	XLOC_025691
lncRNA_24798.1	NW_021838153.1	81649433	81720131	positive	LOC115265439	XLOC_025827
lncRNA_24881.1	NW_021838153.1	84735102	84735648	positive	LOC115265445	XLOC_025868
lncRNA_24920.3	NW_021838153.1	86332760	86333426	positive	LOC109623142	XLOC_025887
lncRNA_25128.1	NW_021838153.1	94594867	94671273	positive	LOC109413982	XLOC_025986
lncRNA_25811.1	NW_021838153.1	121866659	121892230	positive	LOC109621807	XLOC_026287
lncRNA_25841.1	NW_021838153.1	122450747	122451408	positive	LOC109621853	XLOC_026302
lncRNA_25868.1	NW_021838153.1	123167327	123175590	positive	LOC115265546	XLOC_026315
lncRNA_25912.1	NW_021838153.1	124806610	124816293	positive	LOC109421448	XLOC_026353
lncRNA_26211.1	NW_021838153.1	134132333	134168829	positive	LOC115265201	XLOC_026485
lncRNA_26568.1	NW_021838153.1	152510567	152515292	positive	LOC109404788	XLOC_026642
lncRNA_26590.1	NW_021838153.1	153792859	153852660	positive	LOC109404787	XLOC_026653
lncRNA_26592.1	NW_021838153.1	153798109	153798601	positive	LOC109404787	XLOC_026654
lncRNA_26957.1	NW_021838153.1	164534144	164549104	positive	LOC115265648	XLOC_026815
lncRNA_27086.8	NW_021838153.1	168115489	168153056	positive	LOC115265883	XLOC_026879
lncRNA_27086.29	NW_021838153.1	168194238	168222141	positive	LOC115265661	XLOC_026879
lncRNA_27086.28	NW_021838153.1	168194238	168222141	positive	LOC115265661	XLOC_026879
lncRNA_27086.31	NW_021838153.1	168194422	168236358	positive	LOC115265661	XLOC_026879
lncRNA_22848.1	NW_021838153.1	4247116	4264953	negative	LOC109400406	XLOC_026932
lncRNA_22908.1	NW_021838153.1	5834747	5835041	negative	LOC109417842	XLOC_026963
lncRNA_23198.1	NW_021838153.1	18701280	18760341	negative	LOC115265697	XLOC_027107
lncRNA_23218.1	NW_021838153.1	19273308	19287636	negative	LOC109406566	XLOC_027112
lncRNA_23366.1	NW_021838153.1	23424268	23426446	negative	LOC115265292	XLOC_027179
lncRNA_23418.1	NW_021838153.1	26886547	26887328	negative	LOC109414726	XLOC_027201
lncRNA_23458.2	NW_021838153.1	29131023	29144090	negative	LOC115265299	XLOC_027219
lncRNA_23647.1	NW_021838153.1	35690761	35697454	negative	LOC115265731	XLOC_027301
lncRNA_23971.1	NW_021838153.1	50571100	50594108	negative	LOC109419659	XLOC_027444
lncRNA_24013.1	NW_021838153.1	51931670	51932363	negative	LOC109419625	XLOC_027461
lncRNA_24129.1	NW_021838153.1	56003813	56004420	negative	LOC109417298	XLOC_027514
lncRNA_24130.1	NW_021838153.1	56005732	56006000	negative	LOC109417298	XLOC_027515
lncRNA_24131.1	NW_021838153.1	56007382	56008773	negative	LOC109417298	XLOC_027516
lncRNA_24180.1	NW_021838153.1	57697176	57729388	negative	LOC109409697	XLOC_027536
lncRNA_24346.1	NW_021838153.1	63196043	63196385	negative	LOC109432373	XLOC_027637
lncRNA_24582.1	NW_021838153.1	73311936	73312393	negative	LOC109409669	XLOC_027758
lncRNA_24641.1	NW_021838153.1	75489392	75501578	negative	LOC109622525	XLOC_027787
lncRNA_24776.1	NW_021838153.1	80982003	81040439	negative	LOC109423353	XLOC_027852
lncRNA_24884.1	NW_021838153.1	84936056	84937706	negative	LOC109423298	XLOC_027898
lncRNA_25663.1	NW_021838153.1	118087466	118097183	negative	LOC115265517	XLOC_028250
lncRNA_25787.1	NW_021838153.1	120852031	120860536	negative	LOC109427811	XLOC_028314
lncRNA_26015.1	NW_021838153.1	127167409	127184413	negative	LOC109421332	XLOC_028434
lncRNA_26123.1	NW_021838153.1	130560169	130560512	negative	LOC109409124	XLOC_028488
lncRNA_26183.1	NW_021838153.1	133689317	133807377	negative	LOC115265842	XLOC_028517
lncRNA_26440.1	NW_021838153.1	145724089	145731993	negative	LOC115265597	XLOC_028647
lncRNA_26546.2	NW_021838153.1	151958713	152029347	negative	LOC109404769	XLOC_028693
lncRNA_26846.1	NW_021838153.1	162463646	162464244	negative	LOC109427595	XLOC_028845
lncRNA_27075.1	NW_021838153.1	167682280	167724227	negative	LOC115265235	XLOC_028936
lncRNA_27080.50	NW_021838153.1	168100334	168493045	negative	LOC115265876	XLOC_028941
lncRNA_27080.54	NW_021838153.1	168131435	168231504	negative	LOC115265876	XLOC_028942
lncRNA_27080.56	NW_021838153.1	168182748	168231504	negative	LOC115265887	XLOC_028942
lncRNA_27080.57	NW_021838153.1	168182929	168231504	negative	LOC115265887	XLOC_028942
lncRNA_27176.1	NW_021838154.1	3080771	3152559	positive	LOC109424052	XLOC_029508
lncRNA_27299.1	NW_021838154.1	7391936	7440536	positive	LOC109404393	XLOC_029565
lncRNA_27499.1	NW_021838154.1	16379482	16379760	positive	LOC115266088	XLOC_029659
lncRNA_27707.1	NW_021838154.1	23451286	23453412	positive	LOC109422675	XLOC_029763
lncRNA_27195.1	NW_021838154.1	3498007	3499040	negative	LOC115266124	XLOC_029814
lncRNA_27224.1	NW_021838154.1	4221710	4258339	negative	LOC109424015	XLOC_029831
lncRNA_27592.1	NW_021838154.1	18917098	18918486	negative	LOC115254159	XLOC_029999
lncRNA_27617.1	NW_021838154.1	19227576	19245350	negative	LOC115266176	XLOC_030015
lncRNA_27814.1	NW_021838183.1	269812	388544	positive	LOC115266214	XLOC_030229
lncRNA_27815.1	NW_021838183.1	281663	369879	positive	LOC115266214	XLOC_030230
lncRNA_27998.1	NW_021838222.1	300863	354181	positive	LOC115266265	XLOC_030442
lncRNA_28084.1	NW_021838233.1	2087391	2095970	positive	LOC115266395	XLOC_030510
lncRNA_28144.1	NW_021838233.1	3974084	4031491	positive	LOC115266301	XLOC_030530
lncRNA_28155.1	NW_021838233.1	4217784	4225139	positive	LOC115266303	XLOC_030536
lncRNA_28185.1	NW_021838233.1	5166211	5173451	positive	LOC115253811	XLOC_030548
lncRNA_28594.1	NW_021838233.1	18590101	18634870	positive	LOC115253791	XLOC_030752
lncRNA_28183.8	NW_021838233.1	5232700	5239903	negative	LOC115266312	XLOC_030853
lncRNA_28183.10	NW_021838233.1	5232701	5239687	negative	LOC115266312	XLOC_030853
lncRNA_28183.12	NW_021838233.1	5232702	5239542	negative	LOC115266312	XLOC_030853
lncRNA_28183.13	NW_021838233.1	5232704	5239687	negative	LOC115266312	XLOC_030853
lncRNA_28324.1	NW_021838233.1	8353992	8375283	negative	LOC109622262	XLOC_030913
lncRNA_28579.1	NW_021838233.1	18143129	18143437	negative	LOC109428242	XLOC_031028
lncRNA_28580.1	NW_021838233.1	18254368	18254815	negative	LOC109428242	XLOC_031029
lncRNA_28964.1	NW_021838332.1	195199	220843	positive	LOC109406925	XLOC_031457
lncRNA_29012.1	NW_021838343.1	478923	656999	positive	LOC115266529	XLOC_031501
lncRNA_29036.1	NW_021838343.1	887826	946525	positive	LOC109410273	XLOC_031511
lncRNA_29403.1	NW_021838343.1	13315516	13352592	positive	LOC109416502	XLOC_031682
lncRNA_29435.1	NW_021838343.1	14844356	14845479	positive	LOC109414040	XLOC_031698
lncRNA_29573.1	NW_021838343.1	19337589	19361876	positive	LOC109415008	XLOC_031761
lncRNA_29574.1	NW_021838343.1	19382787	19401393	positive	LOC109415008	XLOC_031762
lncRNA_29088.1	NW_021838343.1	2546498	2587490	negative	LOC115266551	XLOC_031862
lncRNA_29210.1	NW_021838343.1	6472790	6480901	negative	LOC109431853	XLOC_031925
lncRNA_29289.1	NW_021838343.1	8857062	8920699	negative	LOC109411128	XLOC_031962
lncRNA_29508.1	NW_021838343.1	17440441	17441886	negative	LOC109415137	XLOC_032067
lncRNA_29560.1	NW_021838343.1	18999647	19016428	negative	LOC115266624	XLOC_032090
lncRNA_29596.1	NW_021838343.1	19997347	19997632	negative	LOC109414978	XLOC_032106
lncRNA_29643.1	NW_021838343.1	20596834	20628091	negative	LOC115266668	XLOC_032123
lncRNA_29736.10	NW_021838366.1	300329	345040	negative	LOC109417110	XLOC_032290
lncRNA_29758.1	NW_021838366.1	684761	705729	negative	LOC109405943	XLOC_032299
lncRNA_29908.1	NW_021838385.1	536952	560598	positive	LOC115266751	XLOC_032432
lncRNA_29985.1	NW_021838387.1	817248	817630	positive	LOC115266771	XLOC_032516
lncRNA_30126.1	NW_021838388.1	8496257	8809386	positive	LOC115266817	XLOC_032593
lncRNA_30087.1	NW_021838388.1	6635326	6642663	negative	LOC115266779	XLOC_032714
lncRNA_30087.2	NW_021838388.1	6635954	6642663	negative	LOC115266779	XLOC_032714
lncRNA_30143.1	NW_021838388.1	9532694	9585355	negative	LOC115266820	XLOC_032738
lncRNA_30354.1	NW_021838391.1	905975	950316	positive	LOC109432693	XLOC_032901
lncRNA_30354.2	NW_021838391.1	905977	949697	positive	LOC109432693	XLOC_032901
lncRNA_30325.1	NW_021838391.1	91007	91492	negative	LOC109420404	XLOC_032905
lncRNA_30479.1	NW_021838396.1	479669	484108	positive	LOC115266880	XLOC_033053
lncRNA_30514.1	NW_021838397.1	693346	704373	negative	LOC109429886	XLOC_033093
lncRNA_30514.2	NW_021838397.1	693524	704373	negative	LOC109429886	XLOC_033093
lncRNA_30743.1	NW_021838399.1	7550047	7550969	positive	LOC115266958	XLOC_033210
lncRNA_30913.1	NW_021838399.1	14637151	14665969	positive	LOC109429391	XLOC_033291
lncRNA_30727.1	NW_021838399.1	7159332	7195299	negative	LOC109409625	XLOC_033382
lncRNA_30826.1	NW_021838399.1	10897184	10910421	negative	LOC109401916	XLOC_033428
lncRNA_30861.2	NW_021838399.1	12563223	12612901	negative	LOC115266967	XLOC_033443
lncRNA_30884.1	NW_021838399.1	13655730	13670553	negative	LOC109425126	XLOC_033453
lncRNA_30954.1	NW_021838401.1	952886	963146	negative	LOC115266976	XLOC_033551
lncRNA_31207.1	NW_021838410.1	1012332	1195731	positive	LOC109415419	XLOC_033792
lncRNA_31321.2	NW_021838410.1	5991464	5995181	positive	LOC115267045	XLOC_033838
lncRNA_31321.3	NW_021838410.1	5991754	5995516	positive	LOC115267045	XLOC_033838
lncRNA_31322.1	NW_021838410.1	5992725	5996161	positive	LOC115267045	XLOC_033839
lncRNA_31231.1	NW_021838410.1	2171302	2174767	negative	LOC115267037	XLOC_033997
lncRNA_31333.1	NW_021838410.1	6470370	6474730	negative	LOC115267046	XLOC_034036
lncRNA_31414.1	NW_021838410.1	7909659	7949699	negative	LOC109425277	XLOC_034065
lncRNA_31440.1	NW_021838410.1	8884713	8888811	negative	LOC115267066	XLOC_034076
lncRNA_31504.1	NW_021838410.1	10641665	10665178	negative	LOC115267099	XLOC_034104
lncRNA_31724.1	NW_021838417.1	61375	164923	positive	LOC109413238	XLOC_034349
lncRNA_31841.1	NW_021838421.1	315011	380068	positive	LOC115267198	XLOC_034468
lncRNA_31957.1	NW_021838421.1	4807393	4808948	positive	LOC109402206	XLOC_034520
lncRNA_31957.2	NW_021838421.1	4807405	4808948	positive	LOC109402206	XLOC_034520
lncRNA_32015.1	NW_021838421.1	7265388	7287919	positive	LOC109402216	XLOC_034539
lncRNA_31892.1	NW_021838421.1	1830576	1863115	negative	LOC115253643	XLOC_034593
lncRNA_31896.1	NW_021838421.1	1974742	2005476	negative	LOC115267208	XLOC_034596
lncRNA_32107.1	NW_021838422.1	259031	260043	negative	LOC115267259	XLOC_034754
lncRNA_32192.2	NW_021838424.1	800918	872622	positive	LOC109621959	XLOC_034822
lncRNA_32192.4	NW_021838424.1	800919	872622	positive	LOC109621959	XLOC_034822
lncRNA_32266.1	NW_021838428.1	320283	327293	negative	LOC115267300	XLOC_034928
lncRNA_32690.1	NW_021838433.1	125154	217758	negative	LOC115267403	XLOC_035367
lncRNA_32730.1	NW_021838435.1	30693	32809	positive	LOC109426193	XLOC_035401
lncRNA_32794.1	NW_021838438.1	265458	296480	negative	LOC115267429	XLOC_035486
lncRNA_32796.1	NW_021838438.1	308309	410660	negative	LOC115267430	XLOC_035487
lncRNA_32849.2	NW_021838441.1	291624	386461	positive	LOC109402353	XLOC_035528
lncRNA_32849.3	NW_021838441.1	292069	321571	positive	LOC109402353	XLOC_035528
lncRNA_33085.1	NW_021838443.1	6354735	6368097	positive	LOC109430940	XLOC_035661
lncRNA_33167.1	NW_021838443.1	9862082	9869245	positive	LOC109425284	XLOC_035701
lncRNA_32891.1	NW_021838443.1	23007	73731	negative	LOC115267476	XLOC_035713
lncRNA_32943.1	NW_021838443.1	1355689	1361278	negative	LOC115267464	XLOC_035731
lncRNA_33224.1	NW_021838445.1	308418	321924	positive	LOC115267533	XLOC_035920
lncRNA_33249.1	NW_021838447.1	120332	296103	negative	LOC115267537	XLOC_035955
lncRNA_33293.1	NW_021838449.1	667677	709711	positive	LOC109411878	XLOC_035990
lncRNA_33313.1	NW_021838450.1	683571	717473	positive	LOC109621581	XLOC_036010
lncRNA_33409.2	NW_021838454.1	1620008	1624678	positive	LOC109399470	XLOC_036098
lncRNA_33444.2	NW_021838454.1	2586639	2587622	positive	LOC109399518	XLOC_036113
lncRNA_33465.1	NW_021838454.1	2938198	2939003	positive	LOC109398118	XLOC_036122
lncRNA_33465.2	NW_021838454.1	2938201	2939003	positive	LOC109398118	XLOC_036122
lncRNA_33547.1	NW_021838454.1	6025320	6025574	positive	LOC115253461	XLOC_036167
lncRNA_33601.1	NW_021838454.1	7953717	8133036	positive	LOC115267615	XLOC_036195
lncRNA_33626.1	NW_021838454.1	8893794	8901166	negative	LOC115267612	XLOC_036340
lncRNA_33626.2	NW_021838454.1	8900300	8937901	negative	LOC115267612	XLOC_036341
lncRNA_33630.2	NW_021838454.1	9045501	9300477	negative	LOC109431685	XLOC_036344
lncRNA_34008.1	NW_021838465.1	7302547	7302966	positive	LOC115254190	XLOC_036687
lncRNA_34206.1	NW_021838465.1	15050885	15054566	positive	LOC115267746	XLOC_036775
lncRNA_34207.1	NW_021838465.1	15051194	15054849	positive	LOC115267746	XLOC_036776
lncRNA_34274.1	NW_021838465.1	18574775	18605406	positive	LOC109428968	XLOC_036806
lncRNA_34483.2	NW_021838465.1	26843439	26848889	positive	LOC115268108	XLOC_036885
lncRNA_34806.1	NW_021838465.1	38252583	38297215	positive	LOC115267815	XLOC_037027
lncRNA_35408.1	NW_021838465.1	66268246	66279376	positive	LOC109410363	XLOC_037281
lncRNA_35477.1	NW_021838465.1	69951847	69997053	positive	LOC115253653	XLOC_037327
lncRNA_35477.2	NW_021838465.1	69951849	70212939	positive	LOC115253653	XLOC_037327
lncRNA_35564.1	NW_021838465.1	75372242	75386891	positive	LOC109420496	XLOC_037379
lncRNA_35655.1	NW_021838465.1	77953525	78021065	positive	LOC109408995	XLOC_037427
lncRNA_35829.3	NW_021838465.1	84429273	84447157	positive	LOC109403726	XLOC_037500
lncRNA_36055.1	NW_021838465.1	92011734	92013783	positive	LOC109622176	XLOC_037615
lncRNA_36234.1	NW_021838465.1	97204409	97212254	positive	LOC115267949	XLOC_037694
lncRNA_36683.1	NW_021838465.1	119179700	119296487	positive	LOC109425964	XLOC_037887
lncRNA_36683.2	NW_021838465.1	119179723	119296487	positive	LOC109425964	XLOC_037887
lncRNA_33900.1	NW_021838465.1	2889106	2889491	negative	LOC109432675	XLOC_038069
lncRNA_34037.1	NW_021838465.1	8406083	8408155	negative	LOC109432682	XLOC_038132
lncRNA_34642.1	NW_021838465.1	31361346	31361856	negative	LOC115267802	XLOC_038395
lncRNA_34952.1	NW_021838465.1	44670392	44686343	negative	LOC109399591	XLOC_038551
lncRNA_34965.1	NW_021838465.1	45182141	45194315	negative	LOC109400785	XLOC_038558
lncRNA_35143.1	NW_021838465.1	53261136	53268618	negative	LOC115268130	XLOC_038643
lncRNA_35827.1	NW_021838465.1	84379122	84421988	negative	LOC109403945	XLOC_038966
lncRNA_36005.1	NW_021838465.1	90669404	90684289	negative	LOC109621240	XLOC_039036
lncRNA_36814.1	NW_021838465.1	123120294	123140740	negative	LOC115268209	XLOC_039424
lncRNA_36816.1	NW_021838465.1	123122420	123143275	negative	LOC115268209	XLOC_039425
lncRNA_36817.1	NW_021838465.1	123186524	123186933	negative	LOC109426030	XLOC_039426
lncRNA_37015.1	NW_021838465.1	131943967	131949955	negative	LOC109425859	XLOC_039521
lncRNA_37079.2	NW_021838465.1	135021743	135030035	negative	LOC115268086	XLOC_039546
lncRNA_37265.1	NW_021838466.1	5466592	5504050	negative	LOC115268486	XLOC_040300
lncRNA_37277.1	NW_021838466.1	5853959	5864756	negative	LOC109409609	XLOC_040304
lncRNA_37443.1	NW_021838466.1	9892491	9898482	negative	LOC115268514	XLOC_040379
lncRNA_37566.1	NW_021838470.1	578447	608137	negative	LOC115268568	XLOC_040531
lncRNA_37793.1	NW_021838477.1	6050052	6050313	negative	LOC115268611	XLOC_040805
lncRNA_38136.1	NW_021838488.1	3422459	3432072	negative	LOC109418187	XLOC_041219
lncRNA_38164.1	NW_021838488.1	4184006	4184464	negative	LOC109427990	XLOC_041232
lncRNA_38195.2	NW_021838488.1	5146248	5176680	negative	LOC115268733	XLOC_041245
lncRNA_38281.1	NW_021838490.1	393146	393868	negative	LOC115268754	XLOC_041323
lncRNA_38466.1	NW_021838499.1	642877	657670	positive	LOC115268842	XLOC_041512
lncRNA_38633.1	NW_021838499.1	5751837	5776280	positive	LOC115268808	XLOC_041575
lncRNA_38717.1	NW_021838499.1	8043068	8087360	positive	LOC109422071	XLOC_041611
lncRNA_38478.1	NW_021838499.1	701896	705131	negative	LOC115268843	XLOC_041638
lncRNA_38530.1	NW_021838499.1	2267210	2323790	negative	LOC109406072	XLOC_041669
lncRNA_38609.1	NW_021838499.1	5400710	5430394	negative	LOC109403800	XLOC_041718
lncRNA_38760.1	NW_021838501.1	241233	293462	positive	LOC109406888	XLOC_041814
lncRNA_38771.1	NW_021838502.1	260367	453284	positive	LOC115268870	XLOC_041832
lncRNA_38772.1	NW_021838502.1	268957	466227	negative	LOC109622132	XLOC_041841
lncRNA_38778.1	NW_021838502.1	415071	598676	negative	LOC109622132	XLOC_041844
lncRNA_38894.1	NW_021838507.1	396724	424964	negative	LOC115268900	XLOC_041960
lncRNA_38895.3	NW_021838507.1	408020	410301	negative	LOC115268900	XLOC_041961
lncRNA_38895.5	NW_021838507.1	408275	410301	negative	LOC115268900	XLOC_041961
lncRNA_38989.1	NW_021838510.1	1806384	1810086	positive	LOC115268920	XLOC_042032
lncRNA_39101.1	NW_021838510.1	4539648	4539960	positive	LOC109411955	XLOC_042077
lncRNA_39213.1	NW_021838510.1	7539170	7540720	positive	LOC115268970	XLOC_042131
lncRNA_38953.1	NW_021838510.1	302017	321105	negative	LOC109428717	XLOC_042143
lncRNA_38960.1	NW_021838510.1	513475	514463	negative	LOC115268931	XLOC_042146
lncRNA_39000.1	NW_021838510.1	2065990	2067022	negative	LOC109424384	XLOC_042166
lncRNA_39011.5	NW_021838510.1	2355609	2399915	negative	LOC115268937	XLOC_042174
lncRNA_39012.1	NW_021838510.1	2359632	2363259	negative	LOC115268937	XLOC_042175
lncRNA_39023.1	NW_021838510.1	2573553	2600292	negative	LOC115268940	XLOC_042182
lncRNA_39117.1	NW_021838510.1	4775691	4778073	negative	LOC109411951	XLOC_042226
lncRNA_39316.1	NW_021838515.1	527701	615907	positive	LOC109412440	XLOC_042384
lncRNA_39328.1	NW_021838516.1	40870	95955	negative	LOC115268994	XLOC_042446
lncRNA_39512.1	NW_021838521.1	2583417	2598155	negative	LOC115269071	XLOC_042703
lncRNA_39678.1	NW_021838522.1	594696	595620	negative	LOC109433641	XLOC_042808
lncRNA_40014.5	NW_021838532.1	7714637	7760080	positive	Trnat-agu	XLOC_043056
lncRNA_39969.1	NW_021838532.1	6024673	6025366	negative	LOC109418956	XLOC_043125
lncRNA_40130.1	NW_021838538.1	305601	445701	negative	LOC115269248	XLOC_043283
lncRNA_40141.1	NW_021838539.1	243577	246818	positive	LOC109403496	XLOC_043287
lncRNA_40176.1	NW_021838540.1	304968	307297	negative	LOC109424039	XLOC_043330
lncRNA_40213.1	NW_021838541.1	580794	612448	positive	LOC109424489	XLOC_043350
lncRNA_40468.1	NW_021838544.1	71465	134022	negative	LOC109398791	XLOC_043636
lncRNA_40469.1	NW_021838544.1	72901	135550	negative	LOC115269337	XLOC_043637
lncRNA_40479.1	NW_021838544.1	559888	565775	negative	LOC109429201	XLOC_043643
lncRNA_40561.1	NW_021838551.1	11771	57898	positive	LOC115269366	XLOC_043728
lncRNA_40646.1	NW_021838554.1	987712	1001010	negative	LOC109397779	XLOC_043902
lncRNA_41189.1	NW_021838565.1	4284690	4285045	positive	LOC109397697	XLOC_044307
lncRNA_41216.1	NW_021838565.1	5057824	5058297	negative	LOC109397692	XLOC_044432
lncRNA_41493.1	NW_021838576.1	2598617	2676582	positive	LOC109422787	XLOC_044678
lncRNA_41493.3	NW_021838576.1	2598670	2632802	positive	LOC109422787	XLOC_044678
lncRNA_41815.1	NW_021838576.1	16177183	16205878	positive	LOC115270018	XLOC_044831
lncRNA_41872.1	NW_021838576.1	18147972	18160260	positive	LOC109402746	XLOC_044854
lncRNA_42098.1	NW_021838576.1	23365043	23384836	positive	LOC115270076	XLOC_044970
lncRNA_42188.1	NW_021838576.1	26429928	26473888	positive	LOC115253900	XLOC_045009
lncRNA_43517.1	NW_021838576.1	72585428	72598327	positive	LOC115270297	XLOC_045620
lncRNA_43889.2	NW_021838576.1	84410198	84410970	positive	LOC115269765	XLOC_045825
lncRNA_43969.1	NW_021838576.1	86995415	87020174	positive	LOC115270346	XLOC_045872
lncRNA_44161.1	NW_021838576.1	91740965	91771302	positive	LOC109404299	XLOC_045962
lncRNA_44287.1	NW_021838576.1	95544930	95554713	positive	LOC115270387	XLOC_046024
lncRNA_44451.1	NW_021838576.1	100652057	100659899	positive	LOC109430510	XLOC_046101
lncRNA_44850.1	NW_021838576.1	110693002	110695889	positive	LOC115270710	XLOC_046213
lncRNA_45127.1	NW_021838576.1	119083162	119083571	positive	Trnat-agu	XLOC_046329
lncRNA_45157.5	NW_021838576.1	119441343	119657297	positive	LOC115269943	XLOC_046344
lncRNA_45157.6	NW_021838576.1	119441511	119666711	positive	LOC115269943	XLOC_046344
lncRNA_41661.1	NW_021838576.1	11998659	11998931	negative	LOC115269666	XLOC_046483
lncRNA_41704.1	NW_021838576.1	13167829	13184922	negative	LOC115269634	XLOC_046510
lncRNA_41795.4	NW_021838576.1	15803998	15805153	negative	LOC109399418	XLOC_046550
lncRNA_41901.1	NW_021838576.1	19225488	19225814	negative	LOC115270032	XLOC_046602
lncRNA_42004.1	NW_021838576.1	21760633	21837784	negative	LOC109399409	XLOC_046643
lncRNA_42070.1	NW_021838576.1	23290406	23299475	negative	LOC115270056	XLOC_046676
lncRNA_42364.1	NW_021838576.1	34030738	34129670	negative	LOC109413499	XLOC_046824
lncRNA_42709.8	NW_021838576.1	45171700	45175588	negative	LOC109408036	XLOC_046980
lncRNA_42758.1	NW_021838576.1	46430784	46431512	negative	LOC109405133	XLOC_047004
lncRNA_42794.2	NW_021838576.1	48154437	48156658	negative	LOC109405121	XLOC_047017
lncRNA_43393.1	NW_021838576.1	69311697	69312710	negative	LOC115270279	XLOC_047323
lncRNA_43713.1	NW_021838576.1	81949959	81950706	negative	LOC109428705	XLOC_047457
lncRNA_43752.1	NW_021838576.1	83291163	83295952	negative	LOC115270792	XLOC_047470
lncRNA_43917.1	NW_021838576.1	85137595	85325915	negative	LOC109422468	XLOC_047591
lncRNA_43924.1	NW_021838576.1	85279477	85513191	negative	LOC109428664	XLOC_047593
lncRNA_43956.1	NW_021838576.1	86480706	86623181	negative	LOC115270345	XLOC_047608
lncRNA_44036.1	NW_021838576.1	89041185	89060699	negative	LOC109621511	XLOC_047645
lncRNA_44087.4	NW_021838576.1	90242800	90250269	negative	LOC115270357	XLOC_047669
lncRNA_44091.1	NW_021838576.1	90142498	90220739	negative	LOC109399478	XLOC_047671
lncRNA_44194.1	NW_021838576.1	92447965	92481490	negative	LOC109403294	XLOC_047719
lncRNA_44218.1	NW_021838576.1	93107077	93137346	negative	LOC109427195	XLOC_047730
lncRNA_44304.1	NW_021838576.1	96064266	96068833	negative	LOC109403049	XLOC_047774
lncRNA_44363.1	NW_021838576.1	97349536	97417583	negative	LOC109622191	XLOC_047805
lncRNA_44539.1	NW_021838576.1	102850627	102902763	negative	LOC109420845	XLOC_047888
lncRNA_44546.1	NW_021838576.1	102992178	102996034	negative	LOC109405605	XLOC_047892
lncRNA_44646.1	NW_021838576.1	108255746	108256573	negative	LOC109422497	XLOC_047942
lncRNA_45215.6	NW_021838576.1	120371595	120380874	negative	LOC115270467	XLOC_048301
lncRNA_45215.7	NW_021838576.1	120372017	120381388	negative	LOC115270467	XLOC_048301
lncRNA_45367.1	NW_021838577.1	4262948	4263347	positive	LOC109430186	XLOC_048796
lncRNA_45415.1	NW_021838577.1	5554441	5584037	positive	LOC109413710	XLOC_048824
lncRNA_45307.1	NW_021838577.1	1665617	1665830	negative	LOC115270910	XLOC_048856
lncRNA_45417.1	NW_021838577.1	5609419	5610361	negative	LOC109401982	XLOC_048907
lncRNA_45542.1	NW_021838583.1	486078	495796	negative	LOC109429175	XLOC_049039
lncRNA_45700.1	NW_021838588.1	4257869	4321969	positive	LOC109397644	XLOC_049174
lncRNA_45749.1	NW_021838588.1	6290703	6314661	positive	LOC115271019	XLOC_049198
lncRNA_45859.10	NW_021838595.1	239270	257244	positive	LOC115254266	XLOC_049373
lncRNA_45860.1	NW_021838595.1	238979	256829	negative	LOC115271052	XLOC_049381
lncRNA_45884.1	NW_021838597.1	227329	232080	positive	LOC109410283	XLOC_049397
lncRNA_45975.1	NW_021838599.1	2373727	2396051	negative	LOC109401131	XLOC_049535
lncRNA_46111.1	NW_021838600.1	395715	398472	positive	LOC115271108	XLOC_049625
lncRNA_46113.1	NW_021838600.1	399636	401137	positive	LOC115271109	XLOC_049626
lncRNA_46113.2	NW_021838600.1	399670	401137	positive	LOC115271109	XLOC_049626
lncRNA_46113.3	NW_021838600.1	399924	401137	positive	LOC115271109	XLOC_049626
lncRNA_46123.1	NW_021838600.1	479323	488885	positive	LOC109411479	XLOC_049630
lncRNA_46123.2	NW_021838600.1	479338	487746	positive	LOC109411479	XLOC_049630
lncRNA_46150.5	NW_021838602.1	271428	272354	positive	LOC115254273	XLOC_049681
lncRNA_46335.1	NW_021838610.1	423193	430646	positive	LOC109400091	XLOC_049854
lncRNA_46415.1	NW_021838610.1	2113761	2119957	positive	LOC109621630	XLOC_049889
lncRNA_46698.1	NW_021838618.1	305559	325935	negative	LOC109427503	XLOC_050250
lncRNA_46745.1	NW_021838621.1	1245147	1260735	negative	LOC109425466	XLOC_050377
lncRNA_46847.1	NW_021838621.1	3470328	3504998	negative	LOC109623216	XLOC_050426
lncRNA_47183.1	NW_021838633.1	397293	402302	positive	LOC109426476	XLOC_050757
lncRNA_47212.1	NW_021838635.1	436517	437165	positive	LOC109421313	XLOC_050787
lncRNA_47341.2	NW_021838642.1	354505	382248	negative	LOC109421800	XLOC_050931
lncRNA_47503.1	NW_021838646.1	346278	438992	positive	LOC109399656	XLOC_051092
lncRNA_47506.2	NW_021838646.1	381897	464613	positive	LOC109399656	XLOC_051094
lncRNA_47506.1	NW_021838646.1	381897	465436	positive	LOC109399656	XLOC_051094
lncRNA_47506.4	NW_021838646.1	381922	464613	positive	LOC109399656	XLOC_051094
lncRNA_47706.1	NW_021838654.1	3762579	3763417	negative	LOC109421027	XLOC_051320
lncRNA_47886.1	NW_021838665.1	416168	476449	positive	LOC115254750	XLOC_051501
lncRNA_47971.1	NW_021838665.1	4412289	4451344	negative	LOC109422860	XLOC_051591
lncRNA_48013.30	NW_021838668.1	87492	184561	positive	LOC109416695	XLOC_051643
lncRNA_48013.31	NW_021838668.1	88731	184561	positive	LOC109416695	XLOC_051643
lncRNA_48013.32	NW_021838668.1	88744	184561	positive	LOC109416695	XLOC_051643
lncRNA_48013.33	NW_021838668.1	88813	184561	positive	LOC109416695	XLOC_051643
lncRNA_48015.1	NW_021838668.1	62250	83751	negative	LOC115253893	XLOC_051650
lncRNA_48016.2	NW_021838668.1	87492	184561	negative	LOC115254786	XLOC_051651
lncRNA_48016.6	NW_021838668.1	87597	184561	negative	LOC115254786	XLOC_051651
lncRNA_48016.5	NW_021838668.1	87597	184561	negative	LOC115254786	XLOC_051651
lncRNA_48016.3	NW_021838668.1	87597	184561	negative	LOC115254786	XLOC_051651
lncRNA_48155.1	NW_021838676.1	2671047	2671450	positive	LOC109406025	XLOC_051759
lncRNA_48354.1	NW_021838687.1	1704358	1712663	positive	LOC109427628	XLOC_051991
lncRNA_48580.1	NW_021838687.1	14176683	14194246	positive	LOC115254993	XLOC_052076
lncRNA_48670.1	NW_021838687.1	18020808	18022157	positive	LOC109419776	XLOC_052108
lncRNA_49201.1	NW_021838687.1	41435660	41442293	positive	LOC109412919	XLOC_052330
lncRNA_49465.1	NW_021838687.1	49282075	49312663	positive	LOC109419840	XLOC_052446
lncRNA_49645.1	NW_021838687.1	57082408	57083610	positive	LOC115255180	XLOC_052526
lncRNA_50219.1	NW_021838687.1	79982521	79985724	positive	LOC115255505	XLOC_052802
lncRNA_50219.2	NW_021838687.1	79982522	79985724	positive	LOC115255505	XLOC_052802
lncRNA_50219.3	NW_021838687.1	79982643	79985724	positive	LOC115255505	XLOC_052802
lncRNA_50420.1	NW_021838687.1	88290129	88290552	positive	LOC115255402	XLOC_052912
lncRNA_48342.1	NW_021838687.1	1084324	1085490	negative	LOC115255155	XLOC_053013
lncRNA_49139.1	NW_021838687.1	38772764	38781364	negative	LOC109421283	XLOC_053409
lncRNA_49277.1	NW_021838687.1	44645927	44701680	negative	Trnaa-agc	XLOC_053464
lncRNA_49277.2	NW_021838687.1	44645942	44701680	negative	Trnaa-agc	XLOC_053464
lncRNA_49277.4	NW_021838687.1	44645967	44701680	negative	Trnaa-agc	XLOC_053464
lncRNA_49277.3	NW_021838687.1	44645967	44701680	negative	Trnaa-agc	XLOC_053464
lncRNA_49653.1	NW_021838687.1	57124724	57132394	negative	LOC115253798	XLOC_053643
lncRNA_50035.1	NW_021838687.1	72711821	72775562	negative	LOC109417743	XLOC_053812
lncRNA_50204.1	NW_021838687.1	79833250	79886833	negative	LOC115254913	XLOC_053905
lncRNA_50230.1	NW_021838687.1	80248508	80254853	negative	LOC115255362	XLOC_053911
lncRNA_50475.1	NW_021838687.1	91433558	91483604	negative	LOC109622776	XLOC_054008
lncRNA_50619.1	NW_021838688.1	812567	854819	negative	LOC109397804	XLOC_054463
lncRNA_50619.2	NW_021838688.1	812724	854819	negative	LOC109397804	XLOC_054463
lncRNA_50619.3	NW_021838688.1	812958	854819	negative	LOC109397804	XLOC_054463
lncRNA_50619.4	NW_021838688.1	826488	854819	negative	LOC109397804	XLOC_054463
lncRNA_50703.1	NW_021838688.1	2749360	2795706	negative	LOC115253654	XLOC_054500
lncRNA_50842.1	NW_021838695.1	221368	235859	negative	LOC115255695	XLOC_054619
lncRNA_50984.1	NW_021838699.1	4736746	4737013	positive	LOC115255746	XLOC_054699
lncRNA_50924.1	NW_021838699.1	3611853	3612902	negative	LOC109414685	XLOC_054747
lncRNA_50972.1	NW_021838699.1	4566179	4611735	negative	LOC109401886	XLOC_054767
lncRNA_51010.1	NW_021838699.1	5429086	5440888	negative	LOC115255743	XLOC_054783
lncRNA_51013.4	NW_021838700.1	7851	154523	negative	LOC115255749	XLOC_054802
lncRNA_51013.3	NW_021838700.1	7851	154523	negative	LOC115255749	XLOC_054802
lncRNA_51080.1	NW_021838705.1	225406	237167	positive	LOC109426505	XLOC_054859
lncRNA_51181.1	NW_021838710.1	598806	599164	positive	LOC109418966	XLOC_054961
lncRNA_51260.1	NW_021838710.1	4408980	4409293	positive	LOC109419702	XLOC_055004
lncRNA_51351.1	NW_021838719.1	113256	113608	positive	LOC109424534	XLOC_055153
lncRNA_51353.1	NW_021838719.1	132159	164733	positive	LOC109424538	XLOC_055154
lncRNA_51461.1	NW_021838721.1	2936528	2940728	positive	LOC109403692	XLOC_055221
lncRNA_51432.1	NW_021838721.1	1847153	1847619	negative	LOC115255881	XLOC_055262
lncRNA_51483.1	NW_021838721.1	3739242	3746598	negative	LOC115255877	XLOC_055286
lncRNA_51624.2	NW_021838732.1	1755439	1772666	positive	LOC109411632	XLOC_055435
lncRNA_51629.1	NW_021838732.1	2033399	2033870	positive	LOC115255934	XLOC_055438
lncRNA_51675.3	NW_021838732.1	4388914	4462705	negative	LOC109421101	XLOC_055492
lncRNA_51680.1	NW_021838732.1	4700819	4705898	negative	LOC115255943	XLOC_055496
lncRNA_51680.2	NW_021838732.1	4705361	4705898	negative	LOC115255943	XLOC_055496
lncRNA_51680.3	NW_021838732.1	4705447	4705898	negative	LOC115255943	XLOC_055496
lncRNA_51751.1	NW_021838741.1	189943	216802	negative	LOC109621461	XLOC_055588
lncRNA_51752.1	NW_021838741.1	190456	217324	negative	LOC109621461	XLOC_055589
lncRNA_51895.1	NW_021838743.1	4611981	4776458	negative	LOC115256021	XLOC_055719
lncRNA_51924.1	NW_021838748.1	92031	92515	negative	LOC109427931	XLOC_055773
lncRNA_52007.1	NW_021838754.1	409839	476306	positive	LOC115253862	XLOC_055841
lncRNA_52056.1	NW_021838754.1	1543286	1593007	positive	LOC109410431	XLOC_055863
lncRNA_52129.1	NW_021838754.1	3680330	3766585	positive	LOC109414072	XLOC_055899
lncRNA_52041.1	NW_021838754.1	1330141	1338082	negative	LOC115256094	XLOC_055945
lncRNA_52160.1	NW_021838755.1	15340	43168	positive	LOC115256124	XLOC_056022
lncRNA_52247.2	NW_021838763.1	89702	155606	negative	LOC109433490	XLOC_056124
lncRNA_52290.6	NW_021838765.1	1486613	1603016	positive	LOC115256160	XLOC_056143
lncRNA_52298.1	NW_021838765.1	1885609	1895669	positive	LOC115256157	XLOC_056146
lncRNA_52418.1	NW_021838772.1	99966	102629	positive	LOC109411998	XLOC_056295
lncRNA_52553.2	NW_021838776.1	3749434	3757716	positive	LOC109432758	XLOC_056374
lncRNA_52542.1	NW_021838776.1	3652269	3673835	negative	LOC109404890	XLOC_056431
lncRNA_52619.1	NW_021838783.1	107256	273392	positive	LOC115256230	XLOC_056507
lncRNA_52663.1	NW_021838787.1	265804	410751	positive	LOC109410817	XLOC_056542
lncRNA_52663.2	NW_021838787.1	265849	410751	positive	LOC109410817	XLOC_056542
lncRNA_52663.3	NW_021838787.1	267082	414136	positive	LOC109410817	XLOC_056543
lncRNA_52663.4	NW_021838787.1	267144	414136	positive	LOC109410817	XLOC_056543
lncRNA_52664.10	NW_021838787.1	267117	413944	negative	LOC109421242	XLOC_056640
lncRNA_52942.1	NW_021838798.1	3253267	3260868	positive	LOC109398406	XLOC_056828
lncRNA_53107.1	NW_021838798.1	8302833	8336994	positive	LOC115256639	XLOC_056905
lncRNA_53149.1	NW_021838798.1	9760702	9803718	positive	LOC115253737	XLOC_056924
lncRNA_53169.1	NW_021838798.1	10133241	10134040	positive	LOC109409429	XLOC_056934
lncRNA_53227.1	NW_021838798.1	11798868	11802690	positive	LOC115256339	XLOC_056963
lncRNA_53681.1	NW_021838798.1	30544161	30544490	positive	LOC109422047	XLOC_057178
lncRNA_53764.1	NW_021838798.1	33800910	33803128	positive	LOC109411528	XLOC_057218
lncRNA_53789.1	NW_021838798.1	35338244	35410815	positive	LOC109422004	XLOC_057235
lncRNA_54378.1	NW_021838798.1	56380032	56381912	positive	LOC109408264	XLOC_057508
lncRNA_54389.1	NW_021838798.1	57020286	57078679	positive	LOC109424560	XLOC_057514
lncRNA_54514.1	NW_021838798.1	61039985	61043374	positive	LOC109428498	XLOC_057578
lncRNA_54609.1	NW_021838798.1	64091275	64136839	positive	LOC109412976	XLOC_057618
lncRNA_54901.1	NW_021838798.1	73447093	73447886	positive	LOC109408922	XLOC_057767
lncRNA_54916.1	NW_021838798.1	74100466	74123936	positive	LOC109417220	XLOC_057774
lncRNA_55269.1	NW_021838798.1	88862734	88871729	positive	LOC109413204	XLOC_057956
lncRNA_55293.2	NW_021838798.1	90440717	90440994	positive	LOC115256585	XLOC_057967
lncRNA_55354.1	NW_021838798.1	94376122	94376480	positive	LOC115256864	XLOC_057999
lncRNA_52960.1	NW_021838798.1	4674986	4675524	negative	LOC115256509	XLOC_058040
lncRNA_53055.1	NW_021838798.1	7384373	7479200	negative	LOC109409452	XLOC_058080
lncRNA_53089.3	NW_021838798.1	8037915	8097208	negative	LOC115256552	XLOC_058097
lncRNA_53310.1	NW_021838798.1	15091381	15095771	negative	LOC109405079	XLOC_058194
lncRNA_53481.1	NW_021838798.1	21611352	21614258	negative	LOC115256694	XLOC_058267
lncRNA_53509.1	NW_021838798.1	22328683	22368683	negative	LOC115256716	XLOC_058283
lncRNA_53641.1	NW_021838798.1	29370250	29370902	negative	LOC109422023	XLOC_058350
lncRNA_53683.1	NW_021838798.1	30622468	30673859	negative	LOC115256726	XLOC_058367
lncRNA_54026.1	NW_021838798.1	43833005	43871842	negative	LOC109427545	XLOC_058515
lncRNA_54203.1	NW_021838798.1	50201647	50202128	negative	LOC109402620	XLOC_058591
lncRNA_54287.1	NW_021838798.1	53342526	53354810	negative	LOC109397867	XLOC_058631
lncRNA_54409.1	NW_021838798.1	57634724	57718735	negative	LOC109398858	XLOC_058693
lncRNA_54903.1	NW_021838798.1	73783582	73862687	negative	LOC109424776	XLOC_058921
lncRNA_54956.1	NW_021838798.1	75345698	75346092	negative	LOC109398363	XLOC_058942
lncRNA_55108.1	NW_021838798.1	81313806	81343761	negative	LOC109431108	XLOC_059016
lncRNA_55276.1	NW_021838798.1	89225698	89225966	negative	LOC109413202	XLOC_059084
lncRNA_55333.1	NW_021838798.1	93376380	93404144	negative	LOC109415781	XLOC_059119
lncRNA_55706.1	NW_021838821.1	275004	275375	negative	LOC109401146	XLOC_059817
lncRNA_55799.1	NW_021838821.1	3191544	3200432	negative	LOC115257022	XLOC_059860
lncRNA_55799.2	NW_021838821.1	3191577	3200534	negative	LOC115257022	XLOC_059860
lncRNA_55926.1	NW_021838832.1	604598	673258	positive	LOC109402790	XLOC_059988
lncRNA_56232.1	NW_021838843.1	3164474	3165406	positive	LOC109405497	XLOC_060232
lncRNA_56235.1	NW_021838843.1	3236412	3247522	negative	LOC109405537	XLOC_060304
lncRNA_56239.1	NW_021838843.1	3325914	3344548	negative	LOC109405528	XLOC_060307
lncRNA_56255.1	NW_021838845.1	266913	276235	negative	LOC109417508	XLOC_060336
lncRNA_56464.1	NW_021838856.1	248547	248807	positive	LOC109426157	XLOC_060555
lncRNA_56627.1	NW_021838865.1	3116181	3188446	positive	LOC109414188	XLOC_060667
lncRNA_56630.1	NW_021838865.1	3213558	3214956	negative	LOC115257209	XLOC_060718
lncRNA_56654.1	NW_021838869.1	100599	101096	negative	LOC115257224	XLOC_060755
lncRNA_56746.1	NW_021838876.1	2610107	2705442	negative	LOC115257246	XLOC_060843
lncRNA_56887.1	NW_021838887.1	1733151	1760654	negative	LOC109405447	XLOC_061013
lncRNA_56978.1	NW_021838892.1	32817	60316	negative	LOC115257308	XLOC_061095
lncRNA_57014.1	NW_021838898.1	742292	951946	negative	LOC109428578	XLOC_061159
lncRNA_57043.1	NW_021838898.1	2041316	2325213	negative	LOC109416786	XLOC_061172
lncRNA_57243.2	NW_021838909.1	2628983	2674590	positive	LOC115257577	XLOC_061322
lncRNA_57310.1	NW_021838909.1	3787092	3787424	positive	LOC109430221	XLOC_061350
lncRNA_57352.1	NW_021838909.1	4852445	4867966	positive	LOC109430327	XLOC_061367
lncRNA_57470.1	NW_021838909.1	8925687	8945027	positive	LOC109430731	XLOC_061421
lncRNA_57740.1	NW_021838909.1	17913968	17914242	positive	LOC109413122	XLOC_061552
lncRNA_57899.1	NW_021838909.1	23090399	23130687	positive	LOC109418619	XLOC_061628
lncRNA_57933.4	NW_021838909.1	23796857	23801593	positive	Trnak-cuu	XLOC_061643
lncRNA_58777.1	NW_021838909.1	61714374	61770550	positive	LOC115257758	XLOC_062024
lncRNA_58938.1	NW_021838909.1	68896360	68898339	positive	LOC115253757	XLOC_062090
lncRNA_59197.1	NW_021838909.1	77834088	77876589	positive	LOC115257434	XLOC_062214
lncRNA_57160.1	NW_021838909.1	996269	1005649	negative	LOC115257765	XLOC_062417
lncRNA_57229.2	NW_021838909.1	2522094	2523702	negative	LOC109400803	XLOC_062448
lncRNA_57234.4	NW_021838909.1	2539366	2540668	negative	LOC109398896	XLOC_062451
lncRNA_57339.1	NW_021838909.1	4696709	4704102	negative	LOC109430448	XLOC_062505
lncRNA_57478.1	NW_021838909.1	9260588	9263369	negative	LOC109430690	XLOC_062569
lncRNA_57527.1	NW_021838909.1	10771958	10772161	negative	LOC115257901	XLOC_062594
lncRNA_57616.1	NW_021838909.1	13337278	13341881	negative	LOC115257597	XLOC_062631
lncRNA_57643.1	NW_021838909.1	14968463	15132198	negative	LOC109621516	XLOC_062645
lncRNA_57934.1	NW_021838909.1	23796682	23801544	negative	Trnak-cuu	XLOC_062772
lncRNA_57956.1	NW_021838909.1	25130500	25324633	negative	LOC115257686	XLOC_062781
lncRNA_58082.1	NW_021838909.1	31545896	31907095	negative	LOC109418703	XLOC_062837
lncRNA_58201.2	NW_021838909.1	35804323	35805036	negative	LOC115257647	XLOC_062915
lncRNA_58636.1	NW_021838909.1	55040041	55066792	negative	LOC109401648	XLOC_063121
lncRNA_58746.1	NW_021838909.1	61129295	61187965	negative	LOC109433191	XLOC_063164
lncRNA_58790.2	NW_021838909.1	62126637	62136063	negative	LOC115257696	XLOC_063184
lncRNA_58790.3	NW_021838909.1	62126693	62136063	negative	LOC115257696	XLOC_063184
lncRNA_59234.1	NW_021838909.1	78643782	78715848	negative	LOC109403448	XLOC_063385
lncRNA_59234.2	NW_021838909.1	78643792	78664215	negative	LOC109403448	XLOC_063385
lncRNA_59367.3	NW_021838909.1	81952624	81957195	negative	LOC115257856	XLOC_063449
lncRNA_59545.1	NW_021838909.1	90197212	90625931	negative	LOC109422420	XLOC_063534
lncRNA_59683.1	NW_021838910.1	1677872	1678183	positive	LOC115257976	XLOC_063906
lncRNA_59720.1	NW_021838910.1	2819296	2903331	positive	LOC115257978	XLOC_063921
lncRNA_59725.1	NW_021838910.1	3041886	3042602	negative	LOC109412501	XLOC_063975
lncRNA_59822.1	NW_021838921.1	853031	864327	positive	LOC115258031	XLOC_064076
lncRNA_59856.3	NW_021838921.1	1587711	1870358	negative	LOC115258040	XLOC_064155
lncRNA_59947.1	NW_021838925.1	147944	148849	negative	LOC115253614	XLOC_064218
lncRNA_60024.1	NW_021838932.1	1070558	1081415	positive	LOC115258105	XLOC_064283
lncRNA_60065.1	NW_021838932.1	1914137	1915585	positive	LOC115258101	XLOC_064307
lncRNA_60076.1	NW_021838932.1	2069865	2073749	negative	LOC115258098	XLOC_064371
lncRNA_60137.1	NW_021838935.1	136735	193676	negative	LOC109406657	XLOC_064415
lncRNA_60143.1	NW_021838936.1	78880	79101	positive	LOC115253810	XLOC_064420
lncRNA_60234.5	NW_021838943.1	633141	701516	positive	LOC109412699	XLOC_064502
lncRNA_60405.2	NW_021838954.1	927929	932771	negative	LOC115258190	XLOC_064699
lncRNA_60506.13	NW_021838965.1	571400	759053	positive	LOC109405912	XLOC_064801
lncRNA_60506.4	NW_021838965.1	571400	771009	positive	LOC109405912	XLOC_064801
lncRNA_60506.5	NW_021838965.1	571400	812842	positive	LOC115258228	XLOC_064801
lncRNA_60506.48	NW_021838965.1	636620	759143	positive	LOC115258216	XLOC_064801
lncRNA_60505.31	NW_021838965.1	571400	635335	negative	LOC115258217	XLOC_064820
lncRNA_60505.11	NW_021838965.1	571400	666843	negative	LOC115258217	XLOC_064820
lncRNA_60505.38	NW_021838965.1	571400	759541	negative	LOC115258218	XLOC_064820
lncRNA_60505.46	NW_021838965.1	571400	759541	negative	LOC115258218	XLOC_064820
lncRNA_60505.14	NW_021838965.1	571400	759541	negative	LOC115258218	XLOC_064820
lncRNA_60637.1	NW_021838976.1	758973	801443	positive	LOC109405285	XLOC_064935
lncRNA_60726.1	NW_021838976.1	2948161	2952417	positive	LOC109415773	XLOC_064969
lncRNA_60647.1	NW_021838976.1	1207843	1208544	negative	LOC115258275	XLOC_064979
lncRNA_60847.1	NW_021838987.1	2006355	2015433	negative	LOC109432994	XLOC_065224
lncRNA_60884.1	NW_021838991.1	23213	27412	negative	LOC109404052	XLOC_065261
lncRNA_60921.1	NW_021838997.1	19953	88810	negative	LOC115258401	XLOC_065301
lncRNA_61589.1	NW_021839020.1	18900778	18947549	positive	LOC109621501	XLOC_065710
lncRNA_62708.1	NW_021839020.1	65841499	65869393	positive	LOC109428611	XLOC_066225
lncRNA_61136.1	NW_021839020.1	609758	610202	negative	LOC109419086	XLOC_066431
lncRNA_61730.1	NW_021839020.1	25354799	25471262	negative	LOC109418355	XLOC_066722
lncRNA_61730.2	NW_021839020.1	25355787	25472076	negative	LOC109418355	XLOC_066722
lncRNA_61746.1	NW_021839020.1	26345446	26353958	negative	LOC115258853	XLOC_066729
lncRNA_61755.1	NW_021839020.1	26837351	26882391	negative	LOC115258666	XLOC_066732
lncRNA_61795.1	NW_021839020.1	29159858	29178693	negative	LOC115254025	XLOC_066753
lncRNA_61799.1	NW_021839020.1	29507699	29509579	negative	LOC109404870	XLOC_066756
lncRNA_61983.1	NW_021839020.1	39362330	39387076	negative	LOC115258690	XLOC_066835
lncRNA_62121.1	NW_021839020.1	44772374	44798533	negative	Trnai-aau	XLOC_066898
lncRNA_62846.1	NW_021839020.1	69884095	69884410	negative	LOC109424296	XLOC_067216
lncRNA_63123.1	NW_021839020.1	82207061	82277508	negative	LOC115258519	XLOC_067337
lncRNA_63251.1	NW_021839032.1	1609458	1609754	negative	LOC109433105	XLOC_067796
lncRNA_63262.1	NW_021839032.1	1885073	1898222	negative	LOC115259072	XLOC_067802
lncRNA_63351.1	NW_021839043.1	985633	986199	negative	LOC109420772	XLOC_067960
lncRNA_63351.2	NW_021839043.1	985672	986199	negative	LOC109420772	XLOC_067960
lncRNA_63807.1	NW_021839087.1	55895	74631	positive	LOC115253563	XLOC_068431
lncRNA_63851.1	NW_021839093.1	110635	132128	negative	LOC109433268	XLOC_068480
lncRNA_63852.3	NW_021839093.1	118046	141636	negative	LOC115259303	XLOC_068481
lncRNA_63852.6	NW_021839093.1	118062	140716	negative	LOC115259303	XLOC_068481
lncRNA_63852.5	NW_021839093.1	118062	141409	negative	LOC115259303	XLOC_068481
lncRNA_63852.7	NW_021839093.1	118065	141409	negative	LOC115259303	XLOC_068481
lncRNA_63852.8	NW_021839093.1	118069	141409	negative	LOC115259303	XLOC_068481
lncRNA_63853.1	NW_021839093.1	122385	145935	negative	LOC115259303	XLOC_068482
lncRNA_63853.2	NW_021839093.1	122774	145935	negative	LOC115259303	XLOC_068482
lncRNA_63942.1	NW_021839103.1	80722	88975	positive	LOC109413049	XLOC_068578
lncRNA_64184.1	NW_021839130.1	1046543	1123375	positive	LOC109621271	XLOC_068829
lncRNA_64274.1	NW_021839130.1	8390981	8391435	positive	LOC109414942	XLOC_068883
lncRNA_64431.1	NW_021839130.1	14109241	14526077	positive	LOC109397184	XLOC_068955
lncRNA_64433.1	NW_021839130.1	14410002	14419507	positive	LOC109407348	XLOC_068957
lncRNA_64491.1	NW_021839130.1	16329545	16376618	positive	LOC109433664	XLOC_068985
lncRNA_64561.1	NW_021839130.1	18202666	18342651	positive	LOC109432346	XLOC_069023
lncRNA_64561.5	NW_021839130.1	18202668	18342651	positive	LOC109432346	XLOC_069023
lncRNA_64561.7	NW_021839130.1	18202668	18342651	positive	LOC109432346	XLOC_069023
lncRNA_64561.6	NW_021839130.1	18202668	18342651	positive	LOC109432346	XLOC_069023
lncRNA_64561.4	NW_021839130.1	18202668	18342651	positive	LOC109432346	XLOC_069023
lncRNA_64561.3	NW_021839130.1	18202668	18342651	positive	LOC109432346	XLOC_069023
lncRNA_64561.2	NW_021839130.1	18202668	18342651	positive	LOC109432346	XLOC_069023
lncRNA_64561.9	NW_021839130.1	18202669	18279668	positive	LOC109412592	XLOC_069023
lncRNA_64561.8	NW_021839130.1	18202669	18342651	positive	LOC109432346	XLOC_069023
lncRNA_64561.10	NW_021839130.1	18202669	18342651	positive	LOC109432346	XLOC_069023
lncRNA_64561.13	NW_021839130.1	18202680	18342651	positive	LOC109432346	XLOC_069023
lncRNA_64561.14	NW_021839130.1	18202680	18342651	positive	LOC109432346	XLOC_069023
lncRNA_64561.12	NW_021839130.1	18202680	18342651	positive	LOC109432346	XLOC_069023
lncRNA_64561.11	NW_021839130.1	18202680	18342651	positive	LOC109432346	XLOC_069023
lncRNA_64838.1	NW_021839130.1	25756204	25846503	positive	LOC109417984	XLOC_069128
lncRNA_65233.1	NW_021839130.1	43428422	43492281	positive	LOC115254037	XLOC_069297
lncRNA_65272.1	NW_021839130.1	45129881	45592006	positive	LOC109400447	XLOC_069316
lncRNA_65273.1	NW_021839130.1	45130385	45592493	positive	LOC109400447	XLOC_069317
lncRNA_65441.1	NW_021839130.1	50659648	50672509	positive	LOC109400494	XLOC_069419
lncRNA_65513.1	NW_021839130.1	52054362	52063939	positive	LOC109406861	XLOC_069468
lncRNA_65753.1	NW_021839130.1	60439510	60519267	positive	LOC109421843	XLOC_069580
lncRNA_64513.12	NW_021839130.1	16917326	16949551	negative	Trnai-aau	XLOC_069810
lncRNA_64513.9	NW_021839130.1	16917326	17127091	negative	LOC109433532	XLOC_069810
lncRNA_64513.6	NW_021839130.1	16917326	17127091	negative	LOC109433532	XLOC_069810
lncRNA_64513.5	NW_021839130.1	16917326	17127091	negative	LOC109433532	XLOC_069810
lncRNA_64513.7	NW_021839130.1	16917326	17127097	negative	LOC109433532	XLOC_069810
lncRNA_64513.8	NW_021839130.1	16917326	17127097	negative	LOC109433532	XLOC_069810
lncRNA_64513.2	NW_021839130.1	16917326	17128492	negative	LOC109433532	XLOC_069810
lncRNA_64513.3	NW_021839130.1	16917326	17156372	negative	LOC109433532	XLOC_069810
lncRNA_64513.10	NW_021839130.1	16917326	17231215	negative	LOC109433522	XLOC_069810
lncRNA_64513.14	NW_021839130.1	16938447	17127125	negative	LOC109433532	XLOC_069810
lncRNA_64513.15	NW_021839130.1	16944844	17127097	negative	LOC109433532	XLOC_069810
lncRNA_64513.16	NW_021839130.1	17071743	17127097	negative	Trnaf-gaa	XLOC_069810
lncRNA_64554.1	NW_021839130.1	18109929	18207760	negative	LOC109412601	XLOC_069827
lncRNA_64554.4	NW_021839130.1	18162557	18233675	negative	Trnai-aau	XLOC_069827
lncRNA_64554.3	NW_021839130.1	18162557	18235782	negative	Trnai-aau	XLOC_069827
lncRNA_64554.2	NW_021839130.1	18162557	18341894	negative	LOC109404284	XLOC_069827
lncRNA_64554.5	NW_021839130.1	18162559	18341894	negative	LOC109404284	XLOC_069827
lncRNA_64554.6	NW_021839130.1	18162565	18232865	negative	Trnai-aau	XLOC_069827
lncRNA_64554.7	NW_021839130.1	18299533	18341894	negative	Trnaf-gaa	XLOC_069827
lncRNA_64711.4	NW_021839130.1	23037970	23146774	negative	LOC109424566	XLOC_069929
lncRNA_64822.2	NW_021839130.1	25414763	25480673	negative	LOC109427608	XLOC_069983
lncRNA_64822.3	NW_021839130.1	25459427	25480673	negative	LOC109427608	XLOC_069983
lncRNA_65024.1	NW_021839130.1	36625355	36625928	negative	LOC115259841	XLOC_070082
lncRNA_65223.1	NW_021839130.1	43027938	43067674	negative	LOC109425506	XLOC_070175
lncRNA_65253.1	NW_021839130.1	43858975	43859387	negative	LOC109623040	XLOC_070190
lncRNA_65263.1	NW_021839130.1	44194116	44214956	negative	LOC109400497	XLOC_070196
lncRNA_65319.1	NW_021839130.1	47272740	47280774	negative	LOC109430371	XLOC_070223
lncRNA_65337.1	NW_021839130.1	47938058	47940162	negative	LOC109621804	XLOC_070231
lncRNA_65349.1	NW_021839130.1	48137993	48168133	negative	LOC109400501	XLOC_070237
lncRNA_65381.1	NW_021839130.1	49131429	49131690	negative	LOC109622447	XLOC_070249
lncRNA_65587.1	NW_021839130.1	55037716	55433817	negative	LOC109419814	XLOC_070350
lncRNA_65738.1	NW_021839130.1	60072944	60074695	negative	LOC109412719	XLOC_070423
lncRNA_65745.1	NW_021839130.1	60307211	60563360	negative	LOC109398507	XLOC_070428
lncRNA_65853.2	NW_021839130.1	64486270	64517142	negative	LOC109400410	XLOC_070483
lncRNA_65975.1	NW_021839140.1	81537	105582	positive	LOC109405864	XLOC_070766
lncRNA_66105.1	NW_021839153.1	954862	963883	negative	LOC109422269	XLOC_070933
lncRNA_66109.1	NW_021839153.1	1008467	1049130	negative	LOC109422267	XLOC_070935
lncRNA_66150.1	NW_021839155.1	187	48958	positive	LOC109427196	XLOC_070961
lncRNA_66546.2	NW_021839197.1	467357	508524	negative	LOC109404450	XLOC_071402
lncRNA_66546.3	NW_021839197.1	467360	508524	negative	LOC109404450	XLOC_071402
lncRNA_66546.4	NW_021839197.1	467372	508524	negative	LOC109404450	XLOC_071402
lncRNA_66648.1	NW_021839208.1	1212623	1260757	negative	LOC109424462	XLOC_071489
lncRNA_66796.1	NW_021839230.1	878680	1222822	positive	LOC109429331	XLOC_071635
lncRNA_66799.1	NW_021839230.1	985380	1357569	negative	LOC109433025	XLOC_071658
lncRNA_66853.1	NW_021839236.1	47556	127350	negative	LOC115260161	XLOC_071708
