# Supplementary material for: Genome-wide identification of Aedes albopictus long noncoding RNAs and their association with dengue and Zika virus infection
Source: PLoS Negl Trop Dis. 2021 Jan 22;15(1):e0008351. doi: 10.1371/journal.pntd.0008351 (PMC7872224; doi:10.1371/journal.pntd.0008351)
Supplement: S4 Table — (XLSX) [file pntd.0008351.s004.xlsx]

## Sheet: Upregulated DENV-1
List of Upregulated lncRNA upon DENV-1 infection (logFC > 2, P-Value < 0.05)
Transcript ID	logFC	PValue	FDR
XR_003894855.1	9.59311	6.15726e-16	1.55072e-13
XR_003896040.1	9.30812	4.26801e-15	8.15448e-13
lncRNA_22616.2	9.19063	5.13047e-15	9.47555e-13
XR_003895845.1	8.9849	7.78125e-13	8.79877e-11
lncRNA_6455.1	7.53957	7.89784e-08	2.00274e-06
XR_003895023.1	7.30489	8.69742e-17	2.81561e-14
lncRNA_27080.54	7.259	3.73187e-07	7.45327e-06
lncRNA_27086.28	6.49039	8.41378e-12	7.25582e-10
lncRNA_45902.2	6.12847	1.15077e-11	9.62434e-10
lncRNA_56650.1	5.5524	2.3791e-12	2.37513e-10
lncRNA_9989.1	5.55091	7.69271e-13	8.74326e-11
XR_003894180.1	5.42604	6.76589e-10	3.21786e-08
XR_003898565.1	5.38203	3.3454e-10	1.7163e-08
XR_003895025.1	5.35923	2.27702e-22	1.74019e-19
lncRNA_61119.1	5.20033	2.6045e-08	7.97287e-07
lncRNA_27086.8	5.10113	1.26992e-15	2.78666e-13
XR_003896075.1	5.06011	1.3844e-06	2.27446e-05
XR_003893825.1	4.79518	1.06922e-06	1.82426e-05
XR_002132347.2	4.73036	1.08517e-08	3.71724e-07
lncRNA_55467.1	4.72321	1.04936e-08	3.61695e-07
XR_003896114.1	4.70829	9.77096e-08	2.40082e-06
lncRNA_37847.1	4.68006	5.29648e-09	1.97287e-07
lncRNA_8063.11	4.64774	8.14444e-08	2.05587e-06
lncRNA_9632.1	4.37397	1.17212e-08	3.96469e-07
lncRNA_13375.1	4.34758	1.00106e-11	8.46814e-10
lncRNA_4759.1	4.22634	3.10024e-08	9.21053e-07
lncRNA_42507.1	4.2049	6.90652e-08	1.79448e-06
lncRNA_10492.15	4.17931	5.4176e-07	1.02712e-05
lncRNA_63859.1	4.16993	3.03385e-07	6.20288e-06
lncRNA_27080.26	4.1279	6.7464e-11	4.25963e-09
lncRNA_27080.50	4.12743	3.82575e-10	1.94473e-08
lncRNA_4022.1	3.95407	2.48568e-08	7.66206e-07
XR_003896465.1	3.9381	2.40483e-11	1.78255e-09
lncRNA_27080.56	3.92971	3.79915e-26	5.61337e-23
XR_003899064.1	3.88024	8.05377e-10	3.74205e-08
lncRNA_61746.1	3.83205	8.73469e-16	2.10902e-13
lncRNA_54618.1	3.80725	8.45895e-16	2.08306e-13
lncRNA_53831.1	3.68569	1.47105e-16	4.28984e-14
lncRNA_11162.1	3.65271	1.72454e-14	2.91763e-12
XR_003896110.1	3.64883	6.17677e-07	1.15135e-05
lncRNA_54747.1	3.62669	4.30373e-07	8.39716e-06
lncRNA_43510.1	3.62374	4.04517e-11	2.73333e-09
lncRNA_34660.5	3.61864	7.77868e-06	9.47822e-05
lncRNA_47207.1	3.57151	1.36234e-14	2.32257e-12
XR_003898579.1	3.54249	8.85408e-27	1.40166e-23
lncRNA_6647.6	3.47593	7.11558e-08	1.83803e-06
lncRNA_47169.1	3.47159	3.89803e-06	5.31643e-05
lncRNA_8063.8	3.46321	4.70611e-07	9.10931e-06
lncRNA_33269.1	3.43534	1.70963e-10	9.51641e-09
lncRNA_12002.1	3.42977	6.59275e-09	2.39926e-07
XR_003899223.1	3.39472	7.07868e-07	1.29434e-05
lncRNA_8063.10	3.37178	4.96408e-07	9.55855e-06
lncRNA_24673.1	3.32935	4.69635e-06	6.21033e-05
lncRNA_18023.2	3.32019	9.49651e-13	1.0368e-10
lncRNA_61912.1	3.31428	3.41676e-08	9.99018e-07
XR_003899693.1	3.30095	6.01142e-08	1.5968e-06
lncRNA_1889.2	3.29093	6.37727e-05	0.000544032
lncRNA_62433.1	3.27437	2.25016e-11	1.70206e-09
lncRNA_57354.1	3.27234	3.87887e-06	5.29682e-05
lncRNA_62743.2	3.24278	7.21745e-22	5.33201e-19
XR_003895024.1	3.23994	1.12838e-05	0.000129242
XR_003893309.1	3.21104	4.80075e-06	6.32574e-05
lncRNA_6107.1	3.20478	1.4923e-10	8.4372e-09
XR_003894255.1	3.19809	1.71153e-05	0.000183871
lncRNA_61942.3	3.17298	3.14481e-06	4.49957e-05
lncRNA_32856.1	3.16117	6.42294e-15	1.15733e-12
XR_003898614.1	3.15023	9.90821e-07	1.71025e-05
lncRNA_59941.1	3.13347	2.92167e-09	1.16253e-07
lncRNA_37292.1	3.1323	1.00543e-05	0.000117593
lncRNA_57577.1	3.10201	1.50299e-05	0.00016466
lncRNA_13504.1	3.09349	0.00306878	0.0123418
lncRNA_44546.1	3.08887	4.64927e-06	6.16279e-05
lncRNA_61279.1	3.04515	4.03402e-07	7.9331e-06
lncRNA_1020.1	3.03737	8.20139e-07	1.45998e-05
XR_002128316.2	3.03503	8.66365e-14	1.22301e-11
XR_003896798.1	3.02666	8.92364e-07	1.56467e-05
lncRNA_13124.1	3.02196	4.02422e-05	0.000369618
lncRNA_27639.2	3.00847	2.12496e-05	0.000219765
lncRNA_27802.1	2.98937	1.13414e-15	2.52576e-13
XR_003896256.1	2.97231	1.60119e-05	0.000174213
XR_003896089.1	2.96932	1.30496e-05	0.00014644
XR_003896109.1	2.9291	3.51415e-06	4.88915e-05
XR_003894854.1	2.91687	0.012974	0.0385446
lncRNA_32638.1	2.91332	1.07244e-06	1.82834e-05
lncRNA_37169.1	2.88718	2.057e-07	4.50486e-06
lncRNA_30046.1	2.88277	4.2838e-07	8.3723e-06
XR_003896105.1	2.88129	0.00122297	0.00594132
XR_003897212.1	2.87975	7.44668e-05	0.000618825
lncRNA_38975.1	2.86712	0.0027476	0.0112664
XR_003898647.1	2.86311	1.22583e-05	0.000138541
XR_003892407.1	2.85249	2.60743e-11	1.90721e-09
lncRNA_53436.1	2.83297	2.18361e-07	4.70384e-06
lncRNA_53739.1	2.83069	3.54741e-05	0.000333283
lncRNA_5011.1	2.82805	6.07358e-05	0.000522896
XR_003896129.1	2.81103	1.96435e-05	0.000206332
XR_003896038.1	2.80086	2.28023e-05	0.000232674
lncRNA_39459.1	2.79171	2.84985e-06	4.15261e-05
lncRNA_51740.1	2.78001	6.58448e-06	8.27278e-05
lncRNA_65704.1	2.77614	2.14704e-10	1.14939e-08
lncRNA_44645.1	2.76435	2.9525e-10	1.54696e-08
lncRNA_64140.1	2.75644	2.03155e-05	0.000211883
lncRNA_2887.1	2.7503	1.05053e-06	1.7993e-05
lncRNA_51548.1	2.74423	2.07479e-05	0.000215278
lncRNA_20421.1	2.73613	4.0104e-05	0.000368798
XR_003896088.1	2.72269	3.92922e-06	5.34341e-05
lncRNA_61937.1	2.72009	0.000105662	0.000822549
lncRNA_34079.1	2.70369	7.03485e-18	2.8097e-15
lncRNA_34077.25	2.70021	6.6782e-12	5.82712e-10
lncRNA_915.1	2.69561	0.00199631	0.00870333
lncRNA_37801.4	2.68905	1.44858e-06	2.35891e-05
XR_002131411.2	2.68036	8.06994e-05	0.000660422
lncRNA_27086.31	2.6778	6.58376e-20	3.83989e-17
lncRNA_38977.1	2.6716	5.7083e-06	7.30892e-05
XR_002133601.2	2.66613	0.000113918	0.000870909
lncRNA_64341.1	2.65825	3.39282e-06	4.7622e-05
lncRNA_473.1	2.64881	2.80228e-07	5.77739e-06
XR_003895403.1	2.64814	0.00161851	0.00739383
lncRNA_10323.1	2.62354	2.9054e-06	4.22245e-05
lncRNA_46422.1	2.60616	4.72147e-10	2.33576e-08
lncRNA_27994.1	2.60412	0.00144302	0.00677004
lncRNA_63043.1	2.59958	3.31251e-05	0.000315493
XR_003896074.1	2.59545	1.41842e-11	1.15267e-09
XR_003892601.1	2.58974	5.60884e-05	0.000489405
lncRNA_33401.1	2.5866	0.00105224	0.00528695
lncRNA_53355.1	2.58398	0.00053854	0.00307835
lncRNA_21505.3	2.56851	6.86308e-17	2.27024e-14
lncRNA_44892.1	2.56225	2.50486e-05	0.000251542
lncRNA_8063.12	2.56118	4.2791e-16	1.14262e-13
lncRNA_60506.3	2.56053	0.0180506	0.0499446
lncRNA_32233.1	2.55433	2.37533e-06	3.56126e-05
lncRNA_17587.1	2.55428	2.20965e-18	9.79451e-16
lncRNA_43635.1	2.55295	1.27561e-05	0.000143582
XR_003897072.1	2.55013	0.00216648	0.00929634
lncRNA_55607.4	2.54623	8.34519e-06	0.000100519
XR_003895109.1	2.54161	2.95398e-05	0.000287776
XR_003896112.1	2.53814	0.000163191	0.00117276
lncRNA_26426.1	2.5272	0.00136832	0.00648961
lncRNA_62031.8	2.52344	3.68309e-06	5.07955e-05
lncRNA_57747.1	2.51169	0.0050829	0.0184193
lncRNA_38096.1	2.50853	3.38415e-05	0.000321074
lncRNA_14528.1	2.50795	0.00168044	0.0076041
lncRNA_8062.1	2.50446	8.94218e-16	2.10902e-13
lncRNA_48100.1	2.49942	9.70052e-10	4.3876e-08
XR_003896094.1	2.49356	9.29913e-16	2.14684e-13
lncRNA_10553.1	2.48023	0.000436852	0.00260338
lncRNA_22669.1	2.47558	1.13963e-15	2.52576e-13
lncRNA_41118.2	2.47133	0.00872921	0.02833
lncRNA_19450.1	2.47007	2.83299e-06	4.13349e-05
XR_003896231.1	2.46534	6.77425e-05	0.000572826
lncRNA_27649.1	2.4627	4.11288e-07	8.06671e-06
lncRNA_709.1	2.45714	2.38116e-05	0.00024197
lncRNA_25806.1	2.43471	0.00545725	0.01953
lncRNA_62261.1	2.43348	3.62203e-08	1.05348e-06
lncRNA_57874.1	2.42801	4.47708e-06	5.96666e-05
XR_003894203.1	2.4205	0.00539724	0.0193496
lncRNA_12841.1	2.4159	4.74506e-06	6.26354e-05
XR_002132389.2	2.40313	0.000151292	0.00110132
lncRNA_59878.1	2.39338	9.42966e-05	0.000752302
lncRNA_61381.1	2.39138	3.95505e-07	7.79163e-06
lncRNA_25590.1	2.39094	0.000287504	0.00185555
lncRNA_1889.1	2.39055	3.38362e-06	4.75832e-05
lncRNA_27080.61	2.38838	3.99928e-15	7.77509e-13
lncRNA_49303.1	2.37517	2.32754e-05	0.000237173
XR_003896081.1	2.36379	3.80181e-07	7.5669e-06
lncRNA_19135.1	2.3605	0.000355743	0.0022011
XR_002132362.2	2.36045	1.50482e-05	0.00016478
lncRNA_52317.1	2.3477	8.786e-05	0.000708861
lncRNA_66623.1	2.34683	4.39383e-11	2.91558e-09
lncRNA_19185.1	2.34487	0.000491017	0.00286455
lncRNA_48725.1	2.34461	0.00011891	0.000903466
lncRNA_40547.1	2.34421	0.000553113	0.00314808
lncRNA_3783.1	2.34176	7.10611e-05	0.000594985
lncRNA_55872.1	2.33947	9.57322e-13	1.04006e-10
lncRNA_15296.1	2.33778	3.14001e-09	1.23609e-07
XR_003896041.1	2.33744	1.29842e-07	3.04195e-06
lncRNA_6785.1	2.33563	0.000129646	0.00096909
lncRNA_8827.1	2.33112	3.63694e-05	0.000339964
lncRNA_65975.1	2.33083	0.000146418	0.00107169
lncRNA_50138.1	2.32192	3.50213e-05	0.00033071
lncRNA_16374.1	2.32073	0.00255898	0.0106506
XR_003899061.1	2.31863	1.68822e-10	9.42471e-09
lncRNA_28885.1	2.31329	0.000809283	0.00427254
lncRNA_32269.1	2.3107	2.65902e-07	5.52831e-06
XR_003897221.1	2.30998	0.000160454	0.00115647
lncRNA_47936.6	2.3042	1.05148e-07	2.55807e-06
lncRNA_44060.1	2.3037	0.000317538	0.00200444
lncRNA_24063.1	2.30182	9.63899e-06	0.000113814
XR_003896083.1	2.29245	9.42302e-14	1.31347e-11
lncRNA_42188.1	2.2893	4.66594e-06	6.1775e-05
XR_003896092.1	2.28591	2.83326e-09	1.13142e-07
XR_003896099.1	2.28464	0.00048757	0.00284818
lncRNA_7154.1	2.27667	7.62659e-05	0.000631173
XR_002128850.2	2.27578	0.000386153	0.00234948
lncRNA_51222.1	2.27459	1.03888e-05	0.000120674
XR_003897222.1	2.27308	0.000242357	0.00161642
lncRNA_13337.1	2.27209	4.01363e-05	0.000368798
lncRNA_9153.7	2.26817	2.11077e-14	3.49112e-12
lncRNA_20430.1	2.26748	6.35472e-06	8.04339e-05
lncRNA_52955.1	2.26553	4.96049e-06	6.48992e-05
lncRNA_56706.1	2.26482	0.00118474	0.00578993
lncRNA_32027.7	2.26397	0.000372279	0.0022813
XR_003896249.1	2.25857	0.00113163	0.00559704
lncRNA_62958.1	2.25657	2.43873e-05	0.00024624
lncRNA_49038.1	2.24852	0.000750183	0.00402282
XR_003896072.1	2.24179	0.00190554	0.00839279
lncRNA_27080.58	2.24092	9.04014e-16	2.10902e-13
lncRNA_53235.1	2.23947	5.6309e-06	7.23046e-05
lncRNA_25793.1	2.23784	0.000551999	0.00314336
lncRNA_10095.1	2.23342	0.000117296	0.000891813
lncRNA_980.14	2.2281	0.000125279	0.000944725
XR_003896100.1	2.22765	1.58817e-06	2.55247e-05
lncRNA_24082.1	2.22199	1.01096e-05	0.00011805
lncRNA_61623.1	2.22069	0.00213327	0.00918764
lncRNA_43418.1	2.21798	0.000111691	0.000859492
lncRNA_20448.1	2.21373	0.00114481	0.00564583
XR_003896078.1	2.2128	1.17275e-07	2.78582e-06
lncRNA_8067.1	2.20844	0.00107104	0.00535595
lncRNA_56589.2	2.20466	3.73896e-12	3.55651e-10
lncRNA_22448.1	2.20057	4.39502e-06	5.86801e-05
lncRNA_54796.1	2.19735	0.00046103	0.0027204
lncRNA_58573.1	2.19388	0.000199372	0.00137912
lncRNA_21499.1	2.19168	3.13441e-06	4.48982e-05
lncRNA_34073.1	2.18592	3.53709e-05	0.000332778
lncRNA_19317.1	2.18523	3.10007e-07	6.32078e-06
lncRNA_20372.1	2.18489	0.000201094	0.00138929
lncRNA_43421.1	2.18449	0.000256622	0.00169372
XR_003892909.1	2.17675	0.0136454	0.040157
lncRNA_62185.1	2.17648	2.00949e-05	0.000210413
lncRNA_34075.1	2.17382	9.27285e-05	0.000742733
lncRNA_65445.1	2.17179	3.82909e-05	0.000354931
lncRNA_27080.60	2.16819	3.26826e-11	2.29951e-09
lncRNA_43914.1	2.16601	0.000255108	0.00168624
XR_003896090.1	2.16404	8.21797e-07	1.46176e-05
lncRNA_5135.1	2.1572	2.44019e-05	0.000246241
lncRNA_65641.1	2.15486	5.45793e-05	0.000478497
lncRNA_17767.1	2.15215	1.4295e-06	2.333e-05
lncRNA_64779.1	2.15179	3.4283e-05	0.000324928
lncRNA_33796.1	2.15132	3.05485e-08	9.11233e-07
XR_003896082.1	2.14799	0.00017025	0.00121179
lncRNA_16154.1	2.14665	3.7302e-06	5.1269e-05
lncRNA_27318.1	2.13988	0.000710469	0.00385179
lncRNA_50350.1	2.13919	0.00138316	0.00654603
lncRNA_14215.2	2.13848	0.000954963	0.00488683
lncRNA_56055.1	2.13802	0.00065059	0.00358326
lncRNA_29403.1	2.13435	1.18908e-05	0.000134869
lncRNA_64513.8	2.13412	8.02417e-05	0.000658132
lncRNA_51542.1	2.13219	0.000114345	0.000873267
lncRNA_54941.1	2.13047	0.00108205	0.00540365
lncRNA_14771.1	2.13038	0.000265794	0.00173973
XR_003898538.1	2.12877	1.19735e-06	2.01802e-05
XR_002130858.2	2.12731	5.03027e-15	9.42636e-13
lncRNA_30937.1	2.12653	0.00132291	0.00631072
lncRNA_31129.1	2.12485	4.57674e-05	0.00041213
lncRNA_43052.1	2.12407	0.00014221	0.00104572
lncRNA_52041.1	2.12279	0.000691084	0.00376419
XR_003899692.1	2.1193	0.000279753	0.00181379
XR_003893729.1	2.1193	6.51271e-07	1.20586e-05
lncRNA_61194.13	2.11789	5.40671e-07	1.02593e-05
lncRNA_49697.1	2.11736	3.38681e-06	4.75979e-05
lncRNA_50459.1	2.11722	0.000855029	0.00445778
lncRNA_29131.1	2.11526	0.00110295	0.00548393
lncRNA_19134.1	2.10992	8.78517e-05	0.000708861
lncRNA_49669.1	2.10257	4.62403e-05	0.00041479
lncRNA_29531.1	2.09885	6.46847e-08	1.69625e-06
lncRNA_20571.1	2.09738	0.000224055	0.00151764
lncRNA_22127.1	2.0969	0.00084375	0.00440934
lncRNA_32744.1	2.09444	2.42337e-05	0.000245023
lncRNA_10326.1	2.09248	2.22545e-05	0.000228134
lncRNA_37483.1	2.08332	0.000353502	0.00219152
XR_003896077.1	2.08199	9.01472e-09	3.17636e-07
lncRNA_23408.1	2.08173	1.57008e-05	0.000171164
lncRNA_19200.1	2.07503	0.000401821	0.00242526
lncRNA_16976.1	2.07399	0.000555411	0.00315873
lncRNA_18912.1	2.07001	0.00179774	0.00801837
lncRNA_49250.1	2.06711	0.00190865	0.00840148
lncRNA_48834.1	2.06414	0.000487367	0.00284775
XR_003893133.1	2.0636	0.00367847	0.0142578
XR_002129560.2	2.05765	0.00296562	0.0119983
lncRNA_48124.1	2.05366	2.01174e-07	4.41885e-06
lncRNA_24798.1	2.05266	0.00165828	0.00752971
lncRNA_17527.1	2.04971	0.000485434	0.00283795
lncRNA_52496.1	2.04881	4.02598e-06	5.45402e-05
lncRNA_9571.1	2.04803	0.000165604	0.00118664
lncRNA_47627.1	2.04748	0.000682117	0.00372634
XR_003897749.1	2.04706	0.000636499	0.00352492
lncRNA_64383.1	2.04549	0.00149919	0.00697156
lncRNA_14711.4	2.0434	2.38041e-07	5.05335e-06
lncRNA_25502.1	2.04293	0.000161625	0.0011634
lncRNA_12782.1	2.04264	1.77967e-06	2.81534e-05
lncRNA_30194.9	2.04245	0.00351684	0.0137564
lncRNA_32169.1	2.03552	0.000301329	0.0019246
lncRNA_224.1	2.02847	0.00196652	0.00860663
lncRNA_17570.1	2.02786	2.00986e-05	0.000210413
lncRNA_22575.1	2.02252	0.000256943	0.00169433
lncRNA_59010.1	2.01834	0.000387052	0.00235343
lncRNA_4245.1	2.01562	0.00207325	0.00896225
lncRNA_64554.1	2.00995	0.00876824	0.0284265
lncRNA_36119.1	2.00674	4.39819e-05	0.00039966

## Sheet: Downregulated DENV-1
List of Downregulated lncRNA upon DENV-1 infection (logFC > 2, FDR < 0.05)
Transcript ID	logFC	PValue	FDR
XR_003892058.1	-8.58122	1.7271e-11	1.35737e-09
lncRNA_47683.4	-7.96415	1.3805e-08	4.56658e-07
XR_002129766.2	-7.83489	3.27261e-08	9.63225e-07
lncRNA_51803.1	-7.5125	5.19455e-08	1.42865e-06
XR_002129673.2	-7.33948	3.90856e-07	7.72751e-06
XR_003897823.1	-7.23096	5.32176e-07	1.01154e-05
lncRNA_64141.1	-5.69461	9.75104e-14	1.32584e-11
lncRNA_13794.1	-5.4793	3.91733e-56	4.34099e-52
lncRNA_50256.1	-5.36069	8.52062e-12	7.31948e-10
XR_002130328.2	-5.0709	6.48999e-07	1.20266e-05
XR_003897626.1	-4.55553	1.57625e-07	3.6015e-06
XR_003897489.1	-4.53613	6.63837e-06	8.31692e-05
XR_002128634.3	-4.20504	3.70686e-08	1.07533e-06
XR_002131747.2	-3.85848	6.62678e-06	8.30709e-05
XR_003898317.1	-3.83319	7.97066e-05	0.000655244
lncRNA_17151.2	-3.81555	2.71514e-05	0.000268986
XR_002127043.2	-3.77838	3.39115e-06	4.7622e-05
XR_002133002.2	-3.74625	0.000272577	0.00177523
XR_003892348.1	-3.62307	4.86103e-07	9.39277e-06
XR_002132789.2	-3.57292	1.60758e-20	1.07966e-17
XR_003893967.1	-3.54793	6.66841e-05	0.0005655
XR_002129262.2	-3.44888	4.43775e-05	0.000402595
lncRNA_6008.1	-3.44437	2.02424e-05	0.00021132
XR_003892620.1	-3.42084	2.93661e-08	8.84294e-07
lncRNA_32881.1	-3.29181	0.000286583	0.00185122
XR_003898216.1	-3.26112	2.74644e-06	4.02043e-05
XR_003892621.1	-3.2179	1.13688e-06	1.92742e-05
lncRNA_40042.1	-3.16357	0.00292708	0.0118871
lncRNA_60602.2	-3.10536	0.00326346	0.0129783
XR_003896796.1	-3.05575	0.0028544	0.0116398
lncRNA_53089.1	-3.04677	0.000573003	0.00323883
lncRNA_65326.1	-2.96682	3.47156e-12	3.33074e-10
XR_003893654.1	-2.9568	2.0415e-05	0.000212521
XR_003895284.1	-2.94246	1.91993e-11	1.48558e-09
XR_003896399.1	-2.9371	5.58828e-07	1.05497e-05
lncRNA_9381.1	-2.91335	0.00053473	0.00305838
lncRNA_7833.3	-2.88893	0.000203291	0.00140228
lncRNA_23900.17	-2.85984	4.7633e-06	6.28387e-05
lncRNA_62999.1	-2.85898	2.98523e-05	0.000290183
XR_002127544.2	-2.79172	5.98862e-05	0.000517362
XR_003893028.1	-2.74049	0.000211626	0.00145119
lncRNA_55459.1	-2.70775	0.000909417	0.00468658
XR_002135460.2	-2.69049	0.000187069	0.00130872
lncRNA_43923.1	-2.69001	7.04806e-05	0.000591466
lncRNA_65463.1	-2.6764	0.00419256	0.015808
lncRNA_64142.1	-2.65049	0.000363362	0.00224073
XR_003893587.1	-2.64891	0.00325296	0.0129413
lncRNA_52763.1	-2.64849	1.0523e-05	0.000121787
XR_002129313.2	-2.64426	0.00142952	0.00672234
XR_002131688.2	-2.64054	2.42747e-06	3.61316e-05
lncRNA_1008.1	-2.63746	0.00232188	0.00982794
lncRNA_17396.1	-2.63098	0.000192165	0.00133803
XR_003898485.1	-2.62176	7.76886e-07	1.39418e-05
lncRNA_63757.1	-2.61281	8.54924e-05	0.000693546
XR_002131862.2	-2.6068	9.95056e-05	0.000783489
XR_003899188.1	-2.58311	2.27874e-05	0.000232628
XR_002134736.2	-2.57026	0.000132976	0.000988976
XR_003897993.1	-2.54871	0.00318403	0.0127264
lncRNA_23003.1	-2.54624	0.000653277	0.00359359
lncRNA_21864.1	-2.53884	0.000615201	0.0034258
lncRNA_9221.2	-2.50226	0.00126443	0.00609869
lncRNA_11108.1	-2.49658	0.0011173	0.00553993
lncRNA_13219.1	-2.49644	0.000503189	0.00292555
XR_003895644.1	-2.47887	1.06456e-05	0.000122948
XR_002129216.2	-2.45625	0.00116123	0.00570649
lncRNA_6487.1	-2.45554	0.000225058	0.00152211
XR_003895636.1	-2.45044	0.00112577	0.00557551
XR_003897148.1	-2.42674	0.00315667	0.0126375
XR_003895764.1	-2.40166	0.0015402	0.00712492
XR_002129037.2	-2.39271	0.000177505	0.00125408
lncRNA_53241.1	-2.37435	0.00405224	0.0153757
XR_003893494.1	-2.37207	0.00047349	0.00277765
XR_002134878.2	-2.37017	0.00526816	0.0189789
XR_002133566.2	-2.3606	2.44738e-10	1.30388e-08
XR_003895374.1	-2.34844	0.00105315	0.00528916
lncRNA_9069.1	-2.34418	0.00105795	0.00530841
lncRNA_27215.1	-2.33789	0.000196042	0.00135905
XR_002134350.2	-2.33053	2.5462e-05	0.000254885
lncRNA_38324.1	-2.31999	0.000336231	0.00209912
lncRNA_46959.1	-2.31365	0.000366181	0.00225373
lncRNA_54458.1	-2.30927	0.000938939	0.00481929
XR_003892046.1	-2.30859	0.00289537	0.011784
XR_003898669.1	-2.29431	0.000566286	0.00320823
XR_003893536.1	-2.28572	0.000490606	0.00286366
lncRNA_59432.1	-2.28007	0.00101709	0.00513598
XR_003894548.1	-2.27463	0.00376047	0.0144844
lncRNA_3753.1	-2.27047	0.00728514	0.024553
lncRNA_10655.1	-2.2676	0.00120506	0.00587112
XR_003896282.1	-2.26315	3.82551e-09	1.48485e-07
lncRNA_15229.2	-2.25126	0.00273908	0.0112377
XR_003896583.1	-2.2402	0.000687168	0.00374654
XR_003893222.1	-2.23987	0.00191158	0.00841103
XR_003892506.1	-2.23561	0.00157099	0.00723786
XR_003892768.1	-2.20763	0.000112558	0.000863492
XR_003899691.1	-2.20328	6.28176e-06	7.96469e-05
lncRNA_50141.1	-2.19663	5.28704e-08	1.44564e-06
XR_003897997.1	-2.18347	0.00104106	0.00524029
XR_003894678.1	-2.18101	0.000604648	0.00338063
lncRNA_28762.2	-2.18065	0.00672272	0.0229861
lncRNA_38141.1	-2.17337	1.06707e-06	1.82199e-05
lncRNA_62344.1	-2.16898	0.00341733	0.013467
lncRNA_64608.1	-2.16344	0.00015262	0.00110939
lncRNA_36907.1	-2.14611	2.94784e-12	2.88571e-10
lncRNA_29175.1	-2.13998	1.10069e-05	0.000126594
lncRNA_9169.1	-2.13931	0.000427739	0.00255456
XR_003894364.1	-2.13885	9.31845e-05	0.000745846
XR_003893974.1	-2.13855	0.00255739	0.010648
XR_002127580.2	-2.13679	0.000509552	0.00295016
lncRNA_40896.1	-2.12981	0.00101371	0.00512243
XR_003893221.1	-2.12533	0.00848093	0.0277395
XR_003897176.1	-2.11417	8.79848e-09	3.11033e-07
XR_003895917.1	-2.10319	0.000954191	0.00488401
XR_003894449.1	-2.10231	0.000741857	0.00398588
XR_003898376.1	-2.09933	0.000247054	0.00164094
XR_003897285.1	-2.09736	0.00472933	0.0174142
lncRNA_61402.1	-2.09701	0.00260118	0.0107754
lncRNA_31328.1	-2.09612	9.37961e-08	2.3175e-06
XR_003896974.1	-2.09238	0.00178195	0.00796721
lncRNA_11097.1	-2.0922	0.00126723	0.00610936
XR_003892152.1	-2.08347	0.000383217	0.00233588
XR_003898580.1	-2.08263	0.000753399	0.00403713
XR_003897452.1	-2.07711	0.00156871	0.00723265
lncRNA_64227.1	-2.06836	2.60515e-13	3.26203e-11
XR_003892459.1	-2.06775	0.000469105	0.00275647
XR_003892491.1	-2.06769	0.000358353	0.00221516
lncRNA_25551.1	-2.06697	0.00856171	0.0279131
XR_002134361.2	-2.066	0.00350472	0.0137187
XR_002135472.2	-2.05683	0.00258234	0.0107257
XR_003892947.1	-2.04641	0.00630442	0.0218627
XR_002127261.2	-2.04603	0.00561625	0.01997
XR_003895941.1	-2.04381	0.0029958	0.0120962
XR_002127255.2	-2.04095	0.00251451	0.0105011
lncRNA_50937.1	-2.04018	1.42278e-07	3.29498e-06
XR_003895463.1	-2.02584	4.98067e-08	1.37811e-06
lncRNA_1525.1	-2.02115	0.00102847	0.00518396
lncRNA_19975.1	-2.02042	0.00298195	0.0120534

## Sheet: Upregulated ZIKV
List of Upregulated lncRNA upon ZIKV infection (logFC > 2, P-Value < 0.05)
Transcript ID	logFC	PValue	FDR
lncRNA_29141.4	8.90452	3.15433e-13	1.28395e-11
XR_003897329.1	8.31603	7.0918e-12	2.26671e-10
XR_003897985.1	8.23882	2.0917e-11	6.18729e-10
XR_003894962.1	7.92768	1.37567e-10	3.50721e-09
XR_003898462.1	7.60792	1.33008e-08	2.26876e-07
XR_003898486.1	7.5074	2.09914e-09	4.17583e-08
XR_003895765.1	7.49193	1.91969e-08	3.16343e-07
XR_003893588.1	7.16853	3.97797e-08	6.19917e-07
XR_003895873.1	7.15814	7.05119e-08	1.05334e-06
lncRNA_61495.1	6.22723	1.21226e-15	7.12751e-14
XR_002133822.2	4.93355	1.41305e-12	5.12139e-11
XR_003899146.1	4.57449	2.12673e-06	2.29667e-05
XR_003898507.1	4.35408	2.91189e-09	5.61854e-08
XR_003892307.1	4.33755	1.30244e-06	1.47896e-05
lncRNA_450.2	4.32825	3.92079e-07	5.00063e-06
lncRNA_62818.1	3.99351	4.629e-06	4.6255e-05
lncRNA_9835.1	3.99173	1.24317e-07	1.75995e-06
lncRNA_41950.1	3.81352	8.96641e-07	1.05436e-05
XR_003895434.1	3.78868	4.25411e-06	4.30875e-05
XR_002129183.2	3.76985	1.40391e-06	1.58661e-05
XR_003893300.1	3.6888	1.46508e-09	3.01786e-08
XR_003896182.1	3.6719	5.09623e-05	0.000382812
lncRNA_55431.1	3.65341	9.27776e-07	1.08721e-05
XR_003892973.1	3.6048	1.00415e-05	9.15772e-05
lncRNA_20101.2	3.56227	2.18322e-05	0.000181075
lncRNA_13570.1	3.55433	1.68888e-09	3.43196e-08
lncRNA_3250.2	3.5076	1.18497e-14	6.02914e-13
lncRNA_5601.1	3.42767	7.12635e-07	8.56169e-06
lncRNA_52324.1	3.37658	5.59005e-08	8.52724e-07
lncRNA_22668.2	3.35188	0.00392443	0.016148
XR_003897971.1	3.33593	3.52113e-08	5.53798e-07
XR_003897127.1	3.33027	9.16218e-10	1.9726e-08
lncRNA_26485.1	3.29236	6.95502e-06	6.61129e-05
XR_002129392.2	3.24975	4.50106e-07	5.66187e-06
lncRNA_62213.1	3.24817	0.000173645	0.0011185
lncRNA_32463.1	3.23486	5.71952e-11	1.55118e-09
XR_003899061.1	3.22724	1.37476e-48	2.51814e-45
lncRNA_48396.1	3.21521	2.21793e-05	0.000183827
XR_003894777.1	3.20184	1.13547e-07	1.62292e-06
lncRNA_13375.1	3.15852	8.35181e-05	0.000593651
XR_002131635.2	3.13862	3.86463e-05	0.000300047
XR_002134309.2	3.12394	2.24577e-09	4.45636e-08
XR_003895398.1	3.12381	2.65748e-06	2.80745e-05
lncRNA_40959.1	3.11517	9.00739e-06	8.30046e-05
XR_003896840.1	3.09717	1.81003e-08	2.99516e-07
XR_003896786.1	3.08991	6.62389e-07	8.0211e-06
lncRNA_5766.2	3.08326	6.52514e-05	0.000476469
XR_002132174.2	3.04598	5.23712e-10	1.18542e-08
lncRNA_56507.1	3.0427	5.6778e-05	0.000421709
XR_002130795.2	3.02123	0.000216851	0.00135672
XR_003898153.1	3.00788	0.000199694	0.00126365
lncRNA_1132.1	3.00399	9.52037e-32	4.3596e-29
XR_002133611.3	2.98511	7.11162e-05	0.000514248
XR_003895025.1	2.95006	1.67207e-06	1.85619e-05
XR_003898449.1	2.94315	0.000135579	0.000903301
XR_002128607.2	2.8995	0.000101596	0.000702443
lncRNA_52899.1	2.89041	8.54359e-05	0.000605296
lncRNA_2570.1	2.88101	3.81479e-05	0.000296759
lncRNA_27639.2	2.87555	3.8026e-05	0.0002961
XR_002201993.2	2.83842	1.31266e-08	2.24548e-07
XR_003896484.1	2.82899	0.000143902	0.000949721
XR_003892033.1	2.82638	9.24537e-05	0.000649796
XR_002132859.2	2.779	3.93062e-08	6.14068e-07
lncRNA_43966.1	2.76199	4.80793e-07	6.00348e-06
XR_002133636.3	2.75416	0.000991398	0.00506974
lncRNA_31723.1	2.75039	0.00011978	0.000809827
lncRNA_22856.1	2.74377	0.000462772	0.00262432
XR_002130984.2	2.73664	7.0629e-06	6.6978e-05
XR_002129913.3	2.72586	1.23994e-08	2.13642e-07
lncRNA_12393.1	2.71243	0.000907149	0.00469588
XR_003895749.1	2.70411	3.43475e-10	8.12197e-09
XR_003895645.1	2.70245	0.00011669	0.000791628
XR_003898166.1	2.69278	7.48545e-10	1.64129e-08
lncRNA_61942.3	2.68934	3.90369e-05	0.000302686
lncRNA_59941.1	2.68901	1.38756e-06	1.57112e-05
XR_003898411.1	2.68872	1.83968e-20	2.34031e-18
lncRNA_60505.64	2.68736	4.5231e-23	8.03762e-21
XR_002133343.2	2.67499	5.80743e-13	2.26328e-11
lncRNA_65973.1	2.66789	0.000335554	0.00198613
lncRNA_21759.1	2.66495	0.000529894	0.00295638
XR_002127852.2	2.65386	2.73007e-05	0.000220967
lncRNA_1131.1	2.64461	2.26909e-44	3.17833e-41
lncRNA_39235.1	2.631	0.000415127	0.0023848
XR_002132586.2	2.6243	0.000170794	0.00110164
lncRNA_1130.1	2.60864	1.56839e-32	8.48782e-30
XR_002131995.2	2.60811	1.67884e-17	1.33255e-15
lncRNA_29141.1	2.60632	0.00176891	0.00825421
lncRNA_183.1	2.60466	1.41219e-05	0.000123493
XR_003896798.1	2.60325	4.39698e-05	0.000336876
lncRNA_28263.1	2.602	7.47091e-07	8.91269e-06
lncRNA_9872.1	2.59964	0.00022874	0.00141834
lncRNA_63757.1	2.59379	1.20534e-08	2.08133e-07
XR_003894548.1	2.59086	2.22666e-08	3.62414e-07
lncRNA_44070.1	2.57928	0.000372117	0.00217231
lncRNA_60505.56	2.57711	0.00133286	0.0064904
XR_003892506.1	2.57506	1.82004e-10	4.51917e-09
XR_003899038.1	2.54672	1.71676e-09	3.48208e-08
lncRNA_16449.1	2.54283	0.00128559	0.00630277
XR_003898894.1	2.53301	0.000629947	0.003413
XR_003894668.1	2.52588	2.08254e-06	2.2592e-05
lncRNA_32152.1	2.51752	9.07508e-22	1.32574e-19
lncRNA_34419.1	2.50635	0.00015473	0.00100999
XR_002201917.2	2.48846	0.000151426	0.000991411
lncRNA_43033.1	2.47551	6.41094e-05	0.000469426
lncRNA_64815.1	2.46917	5.28257e-20	6.35296e-18
XR_002127134.2	2.46817	6.68631e-06	6.3839e-05
XR_002127951.2	2.46676	0.00168329	0.0079324
lncRNA_57243.4	2.44427	5.0651e-15	2.71645e-13
lncRNA_13212.1	2.43037	0.00193243	0.00891762
lncRNA_55679.1	2.42674	0.000298673	0.00179098
lncRNA_37146.2	2.42557	5.74128e-06	5.58689e-05
lncRNA_59658.1	2.41127	4.13658e-05	0.000319495
lncRNA_59205.1	2.40627	0.000748146	0.00395974
XR_002201812.2	2.4055	2.60362e-13	1.07262e-11
lncRNA_14744.1	2.40487	0.000298467	0.0017902
lncRNA_7833.1	2.39419	0.000167709	0.00108342
lncRNA_1133.1	2.37868	1.41354e-33	7.82774e-31
XR_003893519.1	2.36698	0.000280299	0.00169403
lncRNA_16413.2	2.35767	9.3304e-05	0.000654806
XR_003892137.1	2.34989	9.52306e-08	1.38693e-06
lncRNA_37146.1	2.34359	1.6378e-10	4.10952e-09
lncRNA_345.1	2.34356	0.00125676	0.00617922
lncRNA_543.2	2.33751	0.00951431	0.0337085
XR_003892352.1	2.32965	1.4398e-05	0.000125401
XR_003892434.1	2.3235	7.09687e-05	0.000513337
lncRNA_25568.4	2.31522	0.00340237	0.0143004
XR_003899691.1	2.31017	6.43382e-26	1.66524e-23
lncRNA_40693.8	2.30772	0.000215007	0.0013473
XR_002131210.2	2.30438	7.32238e-07	8.76184e-06
lncRNA_4093.1	2.2822	0.00100656	0.0051324
lncRNA_14973.1	2.27161	2.25822e-07	3.02605e-06
XR_002127668.2	2.26495	0.000301715	0.00180695
XR_003894729.1	2.25182	1.32571e-05	0.000116745
XR_002135064.2	2.25181	6.78147e-06	6.4618e-05
lncRNA_32013.1	2.25173	2.24551e-05	0.000185918
XR_003898561.1	2.24323	0.00128814	0.00631138
XR_003894716.1	2.2381	0.000787486	0.00414859
XR_003898033.1	2.23793	8.42444e-06	7.82077e-05
lncRNA_26546.1	2.2344	1.43967e-05	0.000125401
XR_003898536.1	2.23322	2.04232e-05	0.000170818
XR_002130810.2	2.23228	0.000209605	0.00131726
lncRNA_49250.1	2.22877	0.00701038	0.0261935
XR_003894610.1	2.22821	2.52792e-13	1.04687e-11
lncRNA_14375.1	2.22726	7.2773e-05	0.000525431
lncRNA_31340.1	2.22117	0.000366327	0.00214345
XR_003894290.1	2.2206	0.00164461	0.00777476
lncRNA_5521.1	2.21697	0.000380067	0.00221384
XR_003898303.1	2.20581	1.55777e-06	1.74231e-05
XR_003897834.1	2.20144	0.00229988	0.0103174
XR_003893492.1	2.19762	0.00259539	0.0114341
XR_003895930.1	2.1958	0.000406004	0.00234143
XR_003896155.1	2.19296	0.00477256	0.0190729
XR_002133094.2	2.19262	1.78788e-08	2.96263e-07
lncRNA_10655.1	2.19244	7.39219e-07	8.82803e-06
lncRNA_61495.2	2.18673	0.00146713	0.00705765
lncRNA_52463.1	2.1863	6.64739e-05	0.000484356
lncRNA_26370.1	2.18627	0.000588657	0.00322336
XR_003892668.1	2.18503	0.00156989	0.00747494
XR_002127596.2	2.17946	0.000684319	0.00366839
lncRNA_58152.1	2.179	7.00891e-05	0.000507283
XR_003898914.1	2.17708	0.000294193	0.00176854
lncRNA_57795.1	2.17487	0.00214931	0.00974472
lncRNA_4433.1	2.16902	1.92126e-06	2.09954e-05
lncRNA_9601.1	2.16547	1.96427e-09	3.9471e-08
lncRNA_45768.1	2.16139	0.000153936	0.00100563
XR_002134552.3	2.16039	8.34739e-05	0.000593515
XR_002135453.2	2.16014	9.68318e-07	1.13249e-05
lncRNA_1131.2	2.15146	8.76876e-34	4.97147e-31
lncRNA_54618.1	2.14533	0.00984976	0.0346393
XR_003897292.1	2.13275	0.000520089	0.00290781
XR_003894728.1	2.13255	2.44785e-06	2.61265e-05
lncRNA_40910.1	2.12932	0.000454782	0.00258764
lncRNA_10530.3	2.12849	0.00114626	0.00572689
lncRNA_4706.1	2.12595	2.49648e-05	0.000204142
XR_003897504.1	2.12189	0.00156912	0.00747278
lncRNA_10364.1	2.12148	0.000712898	0.00379851
XR_002132537.2	2.11474	1.27571e-07	1.80494e-06
lncRNA_11081.1	2.11333	0.00245827	0.0109128
XR_002126991.2	2.10767	0.00175757	0.00821258
XR_003893270.1	2.10378	0.0016006	0.00759385
XR_003894269.1	2.09547	6.85878e-05	0.00049793
XR_003898492.1	2.09307	0.000727934	0.00386824
lncRNA_56589.2	2.09195	4.16631e-16	2.59029e-14
XR_002128316.2	2.09041	2.52559e-07	3.34666e-06
XR_003892575.1	2.08788	0.00341037	0.0143224
XR_003893219.1	2.08633	0.000133509	0.000892006
XR_003897148.1	2.08382	5.05123e-06	4.9826e-05
XR_002135184.2	2.08354	1.29827e-05	0.000114668
XR_003897343.1	2.07522	6.47788e-05	0.000473599
lncRNA_45167.1	2.07204	0.000712182	0.00379572
lncRNA_6413.1	2.06788	2.37616e-09	4.68386e-08
XR_003893390.1	2.06341	1.73215e-13	7.41833e-12
lncRNA_48778.1	2.06129	2.54516e-05	0.000207553
XR_003898787.1	2.05569	0.000549748	0.00305
XR_003897355.1	2.04999	0.00220744	0.00996467
XR_002129026.2	2.04062	0.00377942	0.015646
XR_003897715.1	2.03473	0.000825733	0.00432235
lncRNA_59561.7	2.03299	0.000728493	0.00387034
XR_003896490.1	2.03102	0.00856055	0.0308761
XR_002134837.2	2.02771	0.00475591	0.0190205
lncRNA_11700.3	2.02677	0.00119708	0.00592864
lncRNA_16398.1	2.02491	4.18578e-13	1.66955e-11
XR_002133404.2	2.01956	0.00331488	0.0139954
lncRNA_25568.2	2.01919	0.000913683	0.00472559
lncRNA_7718.1	2.01664	0.00142268	0.00687017
lncRNA_63047.1	2.01306	2.77182e-15	1.55666e-13
XR_003892613.1	2.00824	0.00101199	0.00515344
XR_003893266.1	2.00687	0.000713977	0.00380255
XR_003895362.1	2.00642	0.00804782	0.0293783
XR_002134631.2	2.00619	0.00666749	0.0251173
lncRNA_21144.1	2.00463	0.000334393	0.00197975
XR_003892770.1	2.00389	0.00468985	0.0187878
XR_003895969.1	2.0038	0.000476071	0.00269205
lncRNA_64561.14	2.00307	8.81959e-05	0.000622258
XR_003892758.1	2.00277	5.47408e-05	0.00040785
XR_003893357.1	2.00205	1.66386e-05	0.000142261

## Sheet: Downregulated ZIKV
List of Downregulated lncRNA upon ZIKV infection (logFC > 2, FDR < 0.05)
Transcript ID	logFC	PValue	FDR
lncRNA_2809.45	-9.94953	7.68189e-22	1.15773e-19
lncRNA_62662.1	-8.26289	3.41393e-12	1.15966e-10
XR_003895284.1	-6.82618	2.22301e-40	2.20559e-37
lncRNA_64513.10	-6.34342	4.06548e-70	1.61345e-66
lncRNA_60506.22	-5.58073	4.5236e-15	2.45927e-13
lncRNA_1456.58	-4.90134	1.74236e-08	2.89324e-07
lncRNA_64141.1	-4.666	1.20053e-14	6.09531e-13
lncRNA_12198.15	-4.42845	3.20111e-07	4.14941e-06
lncRNA_64554.3	-4.31209	2.32518e-22	3.76647e-20
XR_003894128.1	-4.24591	6.48883e-08	9.77306e-07
lncRNA_50256.1	-4.20074	1.13867e-11	3.52589e-10
XR_003899596.1	-4.18289	6.1017e-25	1.41062e-22
lncRNA_55319.5	-4.13405	4.42419e-07	5.57991e-06
lncRNA_46958.1	-4.06162	5.41507e-07	6.69489e-06
XR_003897083.1	-4.00853	5.95288e-10	1.33726e-08
lncRNA_62261.1	-3.69121	3.4516e-25	8.0578e-23
lncRNA_8063.10	-3.67082	6.69109e-34	3.88605e-31
XR_003895957.1	-3.61076	1.43561e-13	6.2154e-12
lncRNA_63435.1	-3.58257	1.3452e-07	1.8965e-06
XR_003891815.1	-3.54883	7.44098e-19	7.63726e-17
lncRNA_1008.5	-3.54836	3.06218e-06	3.20654e-05
lncRNA_34012.1	-3.4481	4.55418e-21	6.19681e-19
lncRNA_52625.1	-3.40531	0.000489173	0.00275305
lncRNA_29693.1	-3.39369	4.16495e-08	6.46096e-07
lncRNA_30419.1	-3.39342	2.69097e-05	0.000218024
lncRNA_48076.1	-3.34521	4.18075e-05	0.000322488
lncRNA_6487.1	-3.29872	2.39867e-05	0.000197092
lncRNA_8881.1	-3.29051	0.00974046	0.0343462
lncRNA_27080.58	-3.26562	2.14075e-44	3.17833e-41
lncRNA_64554.4	-3.24947	2.64733e-05	0.000214854
lncRNA_64520.6	-3.24365	2.09517e-06	2.26935e-05
lncRNA_65704.1	-3.23568	4.26517e-23	7.63625e-21
lncRNA_58559.1	-3.1795	4.09612e-32	2.12036e-29
lncRNA_7797.2	-3.16504	9.0514e-32	4.22612e-29
lncRNA_36119.1	-3.14425	3.40423e-06	3.52288e-05
lncRNA_13794.1	-3.1431	7.90591e-20	9.41278e-18
XR_003892178.1	-3.1287	6.53747e-06	6.25936e-05
lncRNA_34471.1	-3.12777	4.32916e-05	0.000332202
lncRNA_65203.1	-3.10863	4.61801e-31	1.99935e-28
lncRNA_54469.1	-3.02981	9.32736e-06	8.56219e-05
lncRNA_7942.2	-3.00491	4.00704e-08	6.23632e-07
lncRNA_20884.15	-2.99863	2.3475e-05	0.000193622
lncRNA_46959.1	-2.97998	7.38538e-07	8.82803e-06
XR_003891842.1	-2.97639	6.60698e-08	9.93215e-07
lncRNA_64513.7	-2.95795	0.000815174	0.00427553
lncRNA_40262.1	-2.94889	2.06108e-05	0.000172145
lncRNA_47125.1	-2.93539	2.07554e-05	0.00017311
lncRNA_60506.3	-2.92735	0.000594882	0.00325367
lncRNA_473.1	-2.91323	2.33498e-13	9.7374e-12
lncRNA_33796.1	-2.91159	1.10972e-18	1.09646e-16
lncRNA_50555.1	-2.88977	3.30456e-08	5.22844e-07
lncRNA_60992.3	-2.85409	1.11371e-05	9.99991e-05
lncRNA_29673.2	-2.69175	1.12822e-12	4.13947e-11
lncRNA_39120.1	-2.67423	0.000388732	0.00225658
lncRNA_22669.1	-2.6485	7.68352e-13	2.91338e-11
lncRNA_47855.1	-2.6385	1.50144e-23	2.79315e-21
lncRNA_1282.1	-2.61604	7.2342e-09	1.29714e-07
lncRNA_3868.1	-2.58656	1.89126e-23	3.4642e-21
lncRNA_5172.1	-2.57794	5.88076e-07	7.19593e-06
XR_003895470.1	-2.57277	2.5742e-06	2.73402e-05
lncRNA_29531.1	-2.55825	2.87732e-11	8.25479e-10
lncRNA_64657.2	-2.55324	1.15429e-05	0.000103021
lncRNA_64554.1	-2.54555	4.3743e-05	0.000335354
lncRNA_25801.1	-2.53626	1.05087e-22	1.81329e-20
lncRNA_64513.8	-2.52689	1.31947e-05	0.00011626
lncRNA_64561.5	-2.51962	1.078e-06	1.24912e-05
lncRNA_55412.1	-2.51701	0.000142158	0.00094056
lncRNA_53241.1	-2.51266	0.00150963	0.00723725
lncRNA_64561.4	-2.49289	0.00448367	0.0180744
lncRNA_32881.1	-2.49212	4.60293e-05	0.000349952
lncRNA_27178.1	-2.48804	4.56546e-10	1.05036e-08
lncRNA_33322.1	-2.48588	3.09551e-06	3.23859e-05
lncRNA_65441.1	-2.45144	1.20605e-14	6.11032e-13
XR_003899598.1	-2.42814	6.48425e-15	3.40845e-13
lncRNA_7905.1	-2.40546	0.000734042	0.00389635
lncRNA_65203.3	-2.4012	9.7075e-16	5.77887e-14
XR_003893587.1	-2.39553	0.00222682	0.010035
lncRNA_51952.7	-2.39505	0.000484213	0.00272966
lncRNA_2947.1	-2.38699	2.48662e-06	2.65165e-05
lncRNA_64513.2	-2.38424	3.33231e-08	5.26536e-07
lncRNA_19317.1	-2.37292	1.94185e-11	5.78298e-10
lncRNA_51624.2	-2.36536	4.00105e-13	1.60123e-11
lncRNA_32089.1	-2.34756	0.000460191	0.0026128
lncRNA_66623.1	-2.34026	3.01242e-14	1.43751e-12
lncRNA_19975.1	-2.3259	0.000485823	0.00273679
lncRNA_29536.1	-2.31227	8.23623e-10	1.78943e-08
lncRNA_50202.8	-2.31151	0.00432015	0.0175369
lncRNA_31724.1	-2.30841	0.00156798	0.00746883
lncRNA_64554.2	-2.30248	9.24639e-30	3.38731e-27
lncRNA_523.1	-2.28882	3.11894e-24	6.69084e-22
lncRNA_58587.1	-2.27061	1.48428e-05	0.000128945
lncRNA_64657.1	-2.26602	0.000435546	0.00249069
XR_003896039.1	-2.26438	0.000790596	0.00416313
lncRNA_12958.1	-2.25667	1.82895e-13	7.79086e-12
lncRNA_57759.1	-2.25543	1.193e-09	2.49849e-08
XR_003892442.1	-2.2425	0.00131347	0.00641831
lncRNA_57755.3	-2.23565	9.61192e-13	3.56575e-11
lncRNA_54273.1	-2.23285	7.63823e-07	9.09863e-06
lncRNA_4008.1	-2.22249	3.58454e-26	9.59047e-24
lncRNA_16783.1	-2.2198	0.00194052	0.00895153
lncRNA_39007.1	-2.21519	4.95822e-12	1.624e-10
lncRNA_24063.1	-2.21346	0.000576194	0.00316721
lncRNA_51440.1	-2.21012	6.43057e-17	4.64436e-15
lncRNA_3558.1	-2.20598	0.00043449	0.00248584
lncRNA_4832.1	-2.19262	0.00588714	0.022732
lncRNA_5509.1	-2.18918	2.67672e-13	1.09893e-11
lncRNA_55179.1	-2.17518	4.35498e-06	4.3941e-05
XR_003897986.1	-2.17282	0.00662541	0.0250023
lncRNA_197.1	-2.17071	1.10386e-06	1.27474e-05
lncRNA_19531.1	-2.16735	3.24396e-06	3.37757e-05
XR_003892459.1	-2.09387	2.03418e-05	0.000170196
lncRNA_8063.11	-2.08696	1.40441e-16	9.52761e-15
lncRNA_61856.1	-2.07454	0.00021001	0.00131877
lncRNA_40261.2	-2.05912	1.3909e-08	2.3573e-07
lncRNA_1008.1	-2.05807	0.000343323	0.00202557
lncRNA_41580.1	-2.05716	8.05823e-09	1.43196e-07
lncRNA_12824.1	-2.04901	0.000231267	0.00143223
lncRNA_57759.8	-2.04562	7.2034e-10	1.58694e-08
lncRNA_46422.1	-2.00579	9.04805e-09	1.5924e-07
XR_003894590.1	-2.00558	1.17227e-09	2.45939e-08
lncRNA_5248.1	-2.00467	0.000774636	0.00408631
lncRNA_36375.1	-2.00036	1.08319e-08	1.8896e-07
