# Supplementary material for: Genome-wide identification of Aedes albopictus long noncoding RNAs and their association with dengue and Zika virus infection
Source: PLoS Negl Trop Dis. 2021 Jan 22;15(1):e0008351. doi: 10.1371/journal.pntd.0008351 (PMC7872224; doi:10.1371/journal.pntd.0008351)
Supplement: S5 Table — (XLSX) [file pntd.0008351.s005.xlsx]

## Sheet: ZIKV
Differentially expressed lncRNA in ZIKV transcriptome
lncRNA ID	mRNA ID	Correlation
lncRNA_8063.11	XM_029859255.1	0.994292
lncRNA_66623.1	XM_029854154.1	0.994147
lncRNA_25801.1	XM_029856120.1	0.993701
lncRNA_8063.10	XM_029859888.1	0.992237
lncRNA_21144.1	XM_019707926.2	0.992227
lncRNA_22669.1	XM_019696689.2	0.991134
lncRNA_50555.1	XM_029860553.1	0.990981
lncRNA_47855.1	XM_029871089.1	0.988894
lncRNA_50555.1	XM_029871089.1	0.988582
lncRNA_4008.1	XM_029871089.1	0.987947
XR_003899596.1	XM_029856128.1	0.987211
lncRNA_9601.1	XM_019707926.2	0.987116
lncRNA_50555.1	XM_029874535.1	0.987078
lncRNA_40261.2	XM_029855579.1	0.985722
XR_003898787.1	XM_019707926.2	0.984747
lncRNA_34419.1	XM_019707926.2	0.984667
XR_003892434.1	XM_019707926.2	0.983994
XR_003899038.1	XM_019707926.2	0.983982
lncRNA_61856.1	XM_029871089.1	0.983799
lncRNA_43033.1	XM_019707926.2	0.983748
XR_002133094.2	XM_019707926.2	0.983718
XR_002135453.2	XM_019707926.2	0.983208
lncRNA_46959.1	XM_029871089.1	0.983032
XR_003899691.1	XM_019707926.2	0.982552
XR_003892442.1	XM_029857040.1	0.982294
XR_003893390.1	XM_019707926.2	0.981633
XR_002134552.3	XM_019707926.2	0.981453
lncRNA_64554.2	XM_029861682.1	0.980912
XR_003892506.1	XM_029871301.1	0.980693
XR_003895969.1	XM_019685171.2	0.980295
lncRNA_4008.1	XM_019676125.2	0.980085
XR_003892506.1	XM_019707926.2	0.980072
XR_003895969.1	XM_029871301.1	0.979831
lncRNA_32152.1	XM_019707926.2	0.979079
lncRNA_50555.1	XM_019692757.2	0.97896
lncRNA_54273.1	XM_029855579.1	0.978654
XR_003891815.1	XM_029856128.1	0.97814
lncRNA_36375.1	XM_019700490.2	0.978078
lncRNA_47855.1	XM_019676125.2	0.977911
XR_003894548.1	XM_029871301.1	0.977296
lncRNA_47855.1	XM_019700490.2	0.977238
lncRNA_64554.2	XM_029856120.1	0.977224
XR_002129026.2	XM_029871301.1	0.977057
lncRNA_1131.2	XM_019707926.2	0.976831
XR_002135184.2	XM_019707926.2	0.976763
lncRNA_5509.1	XM_029855579.1	0.976569
XR_002133343.2	XM_019707926.2	0.976481
lncRNA_61856.1	XM_029860553.1	0.976314
lncRNA_6487.1	XM_029861583.1	0.975999
XR_002127134.2	XM_019707926.2	0.975962
lncRNA_55179.1	XM_029861682.1	0.975355
lncRNA_66623.1	XM_019696689.2	0.975339
lncRNA_63435.1	XM_029854154.1	0.975298
XR_003892459.1	XM_019689113.2	0.974976
lncRNA_34471.1	XM_029856128.1	0.974854
lncRNA_7942.2	XM_029871089.1	0.9743
lncRNA_57755.3	XM_019676125.2	0.974172
lncRNA_41580.1	XM_029855579.1	0.9739
XR_003892459.1	XM_029868530.1	0.973689
lncRNA_14375.1	XM_019707926.2	0.973001
XR_003895969.1	XM_019670250.2	0.972907
XR_003894610.1	XM_019707926.2	0.97266
lncRNA_36375.1	XM_029871089.1	0.972289
XR_002134552.3	XM_019685171.2	0.972089
lncRNA_46959.1	XM_019700490.2	0.971967
XR_003893519.1	XM_019707926.2	0.971583
lncRNA_16398.1	XM_019707926.2	0.971534
lncRNA_57755.3	XM_029856128.1	0.971364
lncRNA_46959.1	XM_019676125.2	0.97134
lncRNA_47855.1	XM_029861682.1	0.971025
XR_003895025.1	XM_029863745.1	0.970956
lncRNA_64141.1	XM_019700490.2	0.970396
lncRNA_4008.1	XM_019700490.2	0.970391
lncRNA_32881.1	XM_029878989.1	0.970337
XR_002135453.2	XM_029871301.1	0.970299
lncRNA_4093.1	XM_019707926.2	0.970134
lncRNA_47855.1	XM_029860553.1	0.969888
XR_003892758.1	XM_029871301.1	0.96948
lncRNA_183.1	XM_019707926.2	0.969395
lncRNA_36375.1	XM_029861682.1	0.969218
XR_003898492.1	XM_019707926.2	0.96901
lncRNA_12824.1	XM_029856120.1	0.968905
lncRNA_57759.8	XM_029871089.1	0.968851
XR_002134552.3	XM_029871301.1	0.968805
lncRNA_22856.1	XM_019707926.2	0.968459
lncRNA_36119.1	XM_029854154.1	0.968166
lncRNA_19531.1	XM_029857041.1	0.967693
XR_003899038.1	XM_029871301.1	0.967504
XR_003892459.1	XM_019700490.2	0.967408
lncRNA_65203.3	XM_029871089.1	0.967113
XR_003894269.1	XM_019707926.2	0.966864
lncRNA_32152.1	XM_029871301.1	0.966857
lncRNA_36375.1	XM_019676125.2	0.966806
lncRNA_40262.1	XM_029855579.1	0.966739
XR_003897148.1	XM_019707926.2	0.966445
lncRNA_64554.2	XM_019676125.2	0.966189
lncRNA_7797.2	XM_029871089.1	0.966049
lncRNA_1008.5	XM_029861682.1	0.966028
XR_003893270.1	XM_019707926.2	0.966
lncRNA_64554.2	XM_029874535.1	0.96597
lncRNA_43033.1	XM_029871301.1	0.965794
lncRNA_57759.8	XM_019676125.2	0.965788
lncRNA_65441.1	XM_029871089.1	0.965751
XR_003893519.1	XM_029871301.1	0.965727
lncRNA_47855.1	XM_029874535.1	0.96565
XR_003892506.1	XM_019685171.2	0.96562
XR_003898166.1	XM_019707926.2	0.965556
XR_003893390.1	XM_019685171.2	0.96555
lncRNA_12958.1	XM_029857040.1	0.965507
lncRNA_4832.1	XM_019692757.2	0.965382
lncRNA_57755.3	XM_029871089.1	0.96529
lncRNA_34012.1	XM_019692810.2	0.965246
lncRNA_50256.1	XM_019700490.2	0.964658
XR_003895749.1	XM_019707926.2	0.964536
XR_002135453.2	XM_019685171.2	0.964486
XR_003892459.1	XM_029861682.1	0.964292
lncRNA_22668.2	XM_029871301.1	0.964228
lncRNA_4008.1	XM_029860553.1	0.964123
lncRNA_21144.1	XM_019685171.2	0.964065
lncRNA_57759.8	XM_019700490.2	0.963646
lncRNA_1133.1	XM_019707926.2	0.963524
lncRNA_39120.1	XM_029861582.1	0.963358
lncRNA_64561.14	XM_029873098.1	0.963245
XR_003899691.1	XM_029871301.1	0.96315
lncRNA_64554.2	XM_029871089.1	0.963086
XR_002133094.2	XM_029871301.1	0.96307
XR_003895969.1	XM_019707926.2	0.963017
XR_003897148.1	XM_019685171.2	0.962927
XR_002133094.2	XM_019685171.2	0.962917
lncRNA_64554.2	XM_029856128.1	0.962858
lncRNA_64554.4	XM_029858059.1	0.962785
lncRNA_41580.1	XM_029871089.1	0.962574
lncRNA_46959.1	XM_029874535.1	0.96257
lncRNA_65203.3	XM_019700490.2	0.962502
lncRNA_64141.1	XM_029871089.1	0.962454
lncRNA_22669.1	XM_029854154.1	0.962404
lncRNA_32881.1	XM_019700490.2	0.962195
XR_003895969.1	XM_029865399.1	0.961922
lncRNA_1131.1	XM_019707926.2	0.961898
lncRNA_26546.1	XM_029871301.1	0.961636
lncRNA_4832.1	XM_029861682.1	0.961634
XR_003899691.1	XM_019685171.2	0.961617
lncRNA_46959.1	XM_029860553.1	0.961527
lncRNA_41580.1	XM_019676125.2	0.961477
XR_003892459.1	XM_029871089.1	0.961162
XR_002127668.2	XM_019707926.2	0.961161
lncRNA_65973.1	XM_019707926.2	0.961121
lncRNA_58587.1	XM_029866406.1	0.960661
lncRNA_5172.1	XM_029871089.1	0.960403
XR_003892352.1	XM_029866508.1	0.960401
lncRNA_34471.1	XM_029856120.1	0.960225
lncRNA_65203.1	XM_029871089.1	0.959899
lncRNA_1456.58	XM_029871088.1	0.959895
XR_003892758.1	XM_019707926.2	0.959789
XR_002129026.2	XM_019685171.2	0.959596
lncRNA_3558.1	XM_029855579.1	0.959382
lncRNA_27178.1	XM_029856128.1	0.959155
lncRNA_50555.1	XM_029861682.1	0.959003
lncRNA_46959.1	XM_029878989.1	0.958868
lncRNA_9872.1	XM_029871301.1	0.958859
lncRNA_46959.1	XM_029861682.1	0.958753
lncRNA_26370.1	XM_019707926.2	0.958677
XR_002127596.2	XM_029871301.1	0.958603
XR_003898153.1	XM_029871301.1	0.958565
lncRNA_9601.1	XM_029871301.1	0.958556
XR_003892506.1	XM_019670250.2	0.958545
lncRNA_7942.2	XM_019676125.2	0.958521
XR_002129026.2	XM_019707926.2	0.958521
XR_002201993.2	XM_019707926.2	0.958366
XR_003897715.1	XM_029871301.1	0.958186
lncRNA_1131.2	XM_029871301.1	0.958165
XR_003897343.1	XM_019707926.2	0.958147
XR_002129913.3	XM_019707926.2	0.958144
XR_003893587.1	XM_019689113.2	0.958018
XR_002201917.2	XM_019707926.2	0.957941
XR_003898787.1	XM_029871301.1	0.957905
XR_003894716.1	XM_019707926.2	0.957768
lncRNA_65441.1	XM_029860553.1	0.957686
lncRNA_57759.1	XM_029855579.1	0.957661
lncRNA_55179.1	XM_029871089.1	0.95764
lncRNA_22668.2	XM_019707926.2	0.957609
XR_003893390.1	XM_029871301.1	0.9576
lncRNA_64554.2	XM_029860553.1	0.957598
XR_002132174.2	XM_029871301.1	0.957587
lncRNA_26370.1	XM_029866508.1	0.957515
lncRNA_5172.1	XM_029861682.1	0.957342
lncRNA_55179.1	XM_029874535.1	0.957143
lncRNA_65203.3	XM_029878989.1	0.957131
lncRNA_57759.1	XM_029871089.1	0.956793
lncRNA_4008.1	XM_029874535.1	0.956788
lncRNA_46959.1	XM_019688107.2	0.956697
lncRNA_61856.1	XM_029874535.1	0.956662
XR_002134552.3	XM_019670250.2	0.956522
lncRNA_57759.1	XM_019676125.2	0.956514
lncRNA_9601.1	XM_019685171.2	0.95639
XR_003893587.1	XM_029868530.1	0.956386
XR_003894728.1	XM_019707926.2	0.956081
lncRNA_21144.1	XM_029871301.1	0.956032
lncRNA_55179.1	XM_019700490.2	0.956002
lncRNA_60506.22	XM_029859981.1	0.95593
lncRNA_50555.1	XM_019676125.2	0.955919
lncRNA_25801.1	XM_029856128.1	0.955915
lncRNA_64141.1	XM_029861682.1	0.955839
lncRNA_1133.1	XM_029871301.1	0.955705
lncRNA_32881.1	XM_029861583.1	0.955704
XR_003892459.1	XM_029860553.1	0.95568
lncRNA_32881.1	XM_019688107.2	0.955607
lncRNA_3250.2	XM_019707926.2	0.955542
XR_003894269.1	XM_029871301.1	0.955504
lncRNA_36375.1	XM_029860553.1	0.955376
XR_002135064.2	XM_019707926.2	0.955302
XR_003894269.1	XM_019685171.2	0.955285
lncRNA_36375.1	XM_029874535.1	0.955249
XR_003892459.1	XM_019688107.2	0.955203
XR_003891815.1	XM_019676125.2	0.955114
lncRNA_27178.1	XM_019676125.2	0.955091
XR_003898787.1	XM_019685171.2	0.955024
XR_003893519.1	XM_019685171.2	0.954943
lncRNA_1130.1	XM_019707926.2	0.954919
XR_003899038.1	XM_019685171.2	0.954821
lncRNA_10655.1	XM_019685171.2	0.954775
lncRNA_10655.1	XM_029865399.1	0.954763
lncRNA_4832.1	XM_029860553.1	0.954607
lncRNA_10655.1	XM_019707926.2	0.954543
XR_002201917.2	XM_029871301.1	0.954513
lncRNA_11700.3	XM_019707926.2	0.954436
XR_003897715.1	XM_019670250.2	0.954221
XR_003898492.1	XM_019685171.2	0.954212
lncRNA_45167.1	XM_029871301.1	0.954076
XR_002134309.2	XM_019707926.2	0.953924
lncRNA_58152.1	XM_019707926.2	0.953919
lncRNA_24063.1	XM_029870072.1	0.953843
lncRNA_54469.1	XM_019696689.2	0.953746
lncRNA_36375.1	XM_029868530.1	0.953717
XR_003892758.1	XM_019685171.2	0.953671
lncRNA_50256.1	XM_029871089.1	0.953643
lncRNA_64657.1	XM_029856120.1	0.95362
lncRNA_36375.1	XM_019688107.2	0.953584
XR_003892459.1	XM_029874535.1	0.953548
lncRNA_5521.1	XM_029866508.1	0.953509
XR_003896786.1	XM_019707926.2	0.95348
XR_003895969.1	XM_029862036.1	0.953478
lncRNA_65203.3	XM_019676125.2	0.953348
XR_003898492.1	XM_029871301.1	0.95332
lncRNA_57759.8	XM_029855579.1	0.953287
XR_003894548.1	XM_019685171.2	0.953234
XR_003895284.1	XM_019689113.2	0.953218
XR_003894548.1	XM_019707926.2	0.953201
lncRNA_1008.5	XM_029860553.1	0.953161
lncRNA_1008.5	XM_029874535.1	0.953122
XR_002126991.2	XM_019707926.2	0.953112
XR_002135184.2	XM_029871301.1	0.953025
lncRNA_3868.1	XM_029856128.1	0.952964
lncRNA_25801.1	XM_019692810.2	0.952937
lncRNA_51952.7	XM_029857040.1	0.952908
XR_003898153.1	XM_019707926.2	0.952778
lncRNA_8881.1	XM_029871088.1	0.952659
lncRNA_45167.1	XM_019707926.2	0.952654
lncRNA_59561.7	XM_019670250.2	0.952623
lncRNA_27080.58	XM_019696689.2	0.952451
lncRNA_4008.1	XM_029861682.1	0.952374
lncRNA_197.1	XM_029861582.1	0.952296
XR_003897148.1	XM_029871301.1	0.952264
lncRNA_32152.1	XM_019685171.2	0.952125
lncRNA_6413.1	XM_019707926.2	0.952103
lncRNA_4832.1	XM_029853886.1	0.952091
lncRNA_57795.1	XM_019707926.2	0.952088
XR_003898492.1	XM_019670250.2	0.952054
lncRNA_34419.1	XM_029871301.1	0.952007
XR_002127134.2	XM_029871301.1	0.952003
lncRNA_46959.1	XM_019689113.2	0.951836
lncRNA_58587.1	XM_029859981.1	0.951798
lncRNA_7797.2	XM_019676125.2	0.951752
XR_003894729.1	XM_019692175.2	0.95165
lncRNA_65203.3	XM_019688107.2	0.951619
lncRNA_47855.1	XM_019688107.2	0.951548
lncRNA_46958.1	XM_029861682.1	0.951545
lncRNA_45768.1	XM_019707926.2	0.951478
lncRNA_1132.1	XM_029871301.1	0.951444
lncRNA_32881.1	XM_029871089.1	0.951433
XR_002131635.2	XM_019707926.2	0.951245
XR_003893587.1	XM_029878989.1	0.951179
lncRNA_1132.1	XM_019707926.2	0.951105
lncRNA_57755.3	XM_029856120.1	0.951091
lncRNA_59561.7	XM_029871301.1	0.951004
XR_003892434.1	XM_029871301.1	0.950935
lncRNA_2947.1	XM_029857040.1	0.950873
lncRNA_5601.1	XM_019707926.2	0.950809
XR_003892459.1	XM_019691813.2	0.950742
lncRNA_5172.1	XM_019676125.2	0.950616
lncRNA_10530.3	XM_029865399.1	0.950207
lncRNA_65973.1	XM_029871301.1	0.950042
XR_002131635.2	XM_029871301.1	0.950032
lncRNA_55179.1	XM_029860553.1	0.950027
lncRNA_63435.1	XM_019685171.2	-0.951286
lncRNA_45768.1	XM_020075465.2	-0.951333
XR_002132586.2	XM_020075465.2	-0.951719
lncRNA_62818.1	XM_020075465.2	-0.952234
XR_003896182.1	XM_020075465.2	-0.953765
XR_003893492.1	XM_020075465.2	-0.956186
lncRNA_5248.1	XM_019692175.2	-0.956713
XR_003894729.1	XM_019692810.2	-0.95772
XR_002127668.2	XM_020075465.2	-0.958905
XR_002134837.2	XM_029878758.1	-0.96082
lncRNA_63435.1	XM_029858745.1	-0.96425
XR_003894729.1	XM_029878758.1	-0.965406
XR_003892178.1	XM_019692175.2	-0.967189
XR_002127852.2	XM_020075465.2	-0.968788
lncRNA_36119.1	XM_029858745.1	-0.96902

## Sheet: DENV
Differentially expressed lncRNA in DENV-1 transcriptome
lncRNA ID	mRNA ID	Correlation
lncRNA_27080.54	XM_029866968.1	0.999951
lncRNA_27080.54	XM_029862965.1	0.999951
lncRNA_27080.54	XM_029859255.1	0.999951
lncRNA_27080.54	XM_029855422.1	0.999951
lncRNA_27080.54	XM_019683546.2	0.999951
lncRNA_6455.1	XM_029866968.1	0.999859
lncRNA_6455.1	XM_029862965.1	0.999859
lncRNA_6455.1	XM_029859255.1	0.999859
lncRNA_6455.1	XM_029855422.1	0.999859
lncRNA_6455.1	XM_019683546.2	0.999859
lncRNA_50141.1	XM_029853335.1	0.998043
lncRNA_62999.1	XM_019695828.2	0.997836
lncRNA_47169.1	XM_019674651.2	0.99678
XR_002132789.2	XM_019703994.2	0.996664
lncRNA_37169.1	XM_019674651.2	0.996593
XR_003896282.1	XM_029877249.1	0.996588
lncRNA_22616.2	XM_029855423.1	0.99634
lncRNA_53436.1	XM_019674651.2	0.995964
lncRNA_30046.1	XM_019674651.2	0.995944
lncRNA_61119.1	XM_029866968.1	0.995884
lncRNA_61119.1	XM_029862965.1	0.995884
lncRNA_61119.1	XM_029859255.1	0.995884
lncRNA_61119.1	XM_029855422.1	0.995884
lncRNA_61119.1	XM_019683546.2	0.995884
lncRNA_13219.1	XM_029878533.1	0.995606
XR_003895463.1	XM_019676171.2	0.995503
XR_003893967.1	XM_029860390.1	0.995394
XR_003898216.1	XM_019694684.2	0.995264
XR_002127580.2	XM_019680857.2	0.994823
lncRNA_23900.17	XM_019695828.2	0.994649
lncRNA_31328.1	XM_019698584.2	0.994531
lncRNA_43635.1	XM_019674651.2	0.994483
lncRNA_39459.1	XM_019674651.2	0.994367
lncRNA_8063.11	XM_029866968.1	0.994292
lncRNA_8063.11	XM_029862965.1	0.994292
lncRNA_8063.11	XM_029859255.1	0.994292
lncRNA_8063.11	XM_029855422.1	0.994292
lncRNA_8063.11	XM_019683546.2	0.994292
XR_003896110.1	XM_029855423.1	0.994203
XR_003895463.1	XM_019694684.2	0.994086
lncRNA_26426.1	XM_029854831.1	0.994058
XR_003895917.1	XM_029879870.1	0.994008
lncRNA_38977.1	XM_019674651.2	0.993953
lncRNA_23900.17	XM_019679156.2	0.993937
lncRNA_64227.1	XM_029865332.1	0.993775
lncRNA_13219.1	XM_029879870.1	0.993538
XR_003892506.1	XM_029879998.1	0.99352
lncRNA_64140.1	XM_019674651.2	0.993445
XR_003896089.1	XM_029870072.1	0.993361
XR_003897176.1	XM_029860992.1	0.993312
lncRNA_37292.1	XM_019674651.2	0.993303
XR_003897176.1	XM_019674795.2	0.993281
lncRNA_27649.1	XM_019674651.2	0.993163
lncRNA_51803.1	XM_029880491.1	0.993051
lncRNA_65975.1	XM_019674651.2	0.993035
XR_002127255.2	XM_029861702.1	0.993031
XR_003892058.1	XM_019706032.2	0.992957
lncRNA_40547.1	XM_029854831.1	0.992905
XR_003892459.1	XM_019698584.2	0.992782
XR_003895374.1	XM_029856488.1	0.992632
XR_003892621.1	XM_019703994.2	0.992519
lncRNA_27215.1	XM_029853335.1	0.992492
lncRNA_36907.1	XM_029879870.1	0.992481
XR_003896465.1	XM_029864867.1	0.992478
lncRNA_50138.1	XM_029854831.1	0.992452
XR_003898579.1	XM_029855423.1	0.992449
lncRNA_6008.1	XM_019686829.2	0.992416
lncRNA_49303.1	XM_019674651.2	0.992273
lncRNA_32233.1	XM_019674651.2	0.992273
XR_002134361.2	XM_029872492.1	0.992212
lncRNA_32638.1	XM_019674651.2	0.992161
lncRNA_1008.1	XM_019688155.2	0.992108
lncRNA_19450.1	XM_019674651.2	0.991954
lncRNA_31328.1	XM_029853338.1	0.991911
lncRNA_27086.28	XM_029866968.1	0.991867
lncRNA_27086.28	XM_029862965.1	0.991867
lncRNA_27086.28	XM_029859255.1	0.991867
lncRNA_27086.28	XM_029855422.1	0.991867
lncRNA_27086.28	XM_019683546.2	0.991867
lncRNA_32856.1	XM_029868341.1	0.991781
XR_002127544.2	XM_019680857.2	0.991691
XR_003899691.1	XM_029879998.1	0.991586
lncRNA_53235.1	XM_019674651.2	0.991463
lncRNA_13337.1	XM_029854831.1	0.991435
XR_003897176.1	XM_019685281.2	0.991295
lncRNA_36907.1	XM_029878533.1	0.991192
XR_002134361.2	XM_029863988.1	0.991187
XR_003896114.1	XM_029864867.1	0.991173
XR_002132789.2	XM_029859010.1	0.991152
lncRNA_23900.17	XM_029865332.1	0.991115
lncRNA_38096.1	XM_019674651.2	0.990862
XR_003896282.1	XM_029863988.1	0.990858
XR_003895023.1	XM_029864867.1	0.990665
lncRNA_36907.1	XM_019686847.2	0.990488
lncRNA_13219.1	XM_019686847.2	0.990482
lncRNA_22448.1	XM_019674651.2	0.990475
lncRNA_23900.17	XM_029868849.1	0.990185
lncRNA_19975.1	XM_029853336.1	0.990103
XR_002127580.2	XM_019686847.2	0.990064
lncRNA_38324.1	XM_029859010.1	0.990038
lncRNA_10323.1	XM_019674651.2	0.990015
lncRNA_9169.1	XM_019685169.2	0.989967
XR_003897452.1	XM_029853416.1	0.989926
lncRNA_1889.2	XM_029854831.1	0.989913
lncRNA_52763.1	XM_019680857.2	0.989695
lncRNA_52317.1	XM_019674651.2	0.989689
lncRNA_57577.1	XM_019674651.2	0.989689
XR_003892506.1	XM_029853233.1	0.989649
lncRNA_51740.1	XM_019674651.2	0.989575
lncRNA_62999.1	XM_029878991.1	0.989537
XR_002132789.2	XM_029880056.1	0.989533
lncRNA_48725.1	XM_029854831.1	0.989521
lncRNA_17396.1	XM_019692292.2	0.989469
lncRNA_49697.1	XM_019674651.2	0.989432
XR_003895917.1	XM_019686847.2	0.989426
XR_003897176.1	XM_019699705.2	0.98942
lncRNA_24082.1	XM_019674651.2	0.989235
XR_003897176.1	XM_019692292.2	0.989211
XR_003892506.1	XM_029852451.1	0.989074
lncRNA_1889.1	XM_019674651.2	0.989058
XR_002135460.2	XM_029879999.1	0.989033
lncRNA_20430.1	XM_019674651.2	0.989005
XR_003897176.1	XM_019703994.2	0.989001
XR_002130858.2	XM_029867556.1	0.98896
XR_002130858.2	XM_029857642.1	0.988925
XR_003894364.1	XM_029856488.1	0.988766
XR_003898376.1	XM_029879998.1	0.988672
lncRNA_23900.17	XM_029878991.1	0.988658
XR_003893028.1	XM_019685169.2	0.988648
XR_002131747.2	XM_019689684.2	0.988596
XR_003896282.1	XM_029872492.1	0.988555
lncRNA_6008.1	XM_019679156.2	0.988474
lncRNA_50141.1	XM_029853338.1	0.988466
XR_002131747.2	XM_019682683.2	0.988407
lncRNA_5135.1	XM_019674651.2	0.988378
XR_003892152.1	XM_029860992.1	0.988361
lncRNA_43923.1	XM_029860992.1	0.988336
XR_002132789.2	XM_019679044.2	0.988332
XR_002128634.3	XM_029860992.1	0.988307
XR_003892058.1	XM_029878991.1	0.988187
lncRNA_17767.1	XM_019674651.2	0.988172
lncRNA_11162.1	XM_019674651.2	0.988107
lncRNA_27080.61	XM_029857642.1	0.988081
XR_003897176.1	XM_019685169.2	0.988047
XR_003892152.1	XM_019684742.2	0.988026
lncRNA_17396.1	XM_029869178.1	0.987925
XR_002127580.2	XM_029879870.1	0.987757
XR_003898538.1	XM_029857642.1	0.987755
XR_003897452.1	XM_029869178.1	0.987732
XR_003892152.1	XM_019692292.2	0.98771
lncRNA_2887.1	XM_019674651.2	0.98765
lncRNA_50141.1	XM_029853336.1	0.987583
lncRNA_27802.1	XM_029870072.1	0.987562
XR_003892621.1	XM_029880056.1	0.987514
XR_003892459.1	XM_029853338.1	0.98748
XR_003895644.1	XM_019694684.2	0.987438
XR_003893967.1	XM_029868850.1	0.987399
lncRNA_63859.1	XM_029864867.1	0.987399
XR_003892152.1	XM_019679043.3	0.98731
XR_002127580.2	XM_019694684.2	0.987223
XR_003895374.1	XM_019694684.2	0.987196
XR_003897148.1	XM_029879998.1	0.987126
XR_003896583.1	XM_029859010.1	0.987094
lncRNA_27080.60	XM_029857642.1	0.987086
lncRNA_25551.1	XM_029865332.1	0.98705
XR_002131688.2	XM_019680857.2	0.986948
lncRNA_43923.1	XM_029860710.1	0.986934
XR_003894364.1	XM_019694684.2	0.986924
lncRNA_13504.1	XM_029879594.1	0.986908
lncRNA_13504.1	XM_029874830.1	0.986908
lncRNA_13504.1	XM_029870900.1	0.986908
lncRNA_13504.1	XM_029860294.1	0.986908
lncRNA_13504.1	XM_019680205.2	0.986908
lncRNA_64227.1	XM_019686829.2	0.986902
lncRNA_16154.1	XM_019674651.2	0.986847
XR_002133566.2	XM_019685169.2	0.986844
XR_003895644.1	XM_019676171.2	0.986753
lncRNA_42188.1	XM_019674651.2	0.986751
lncRNA_11108.1	XM_029859362.1	0.986747
XR_003897997.1	XM_029863988.1	0.986735
lncRNA_915.1	XM_029854831.1	0.986661
XR_003897176.1	XM_029853416.1	0.986643
lncRNA_21499.1	XM_029854831.1	0.986609
XR_003897452.1	XM_019692292.2	0.986594
XR_003896083.1	XM_029857642.1	0.986572
XR_003897489.1	XM_029859010.1	0.986553
lncRNA_54796.1	XM_019674651.2	0.986522
lncRNA_9169.1	XM_029853416.1	0.986472
XR_003892152.1	XM_029860710.1	0.986469
XR_002131688.2	XM_029879870.1	0.98646
lncRNA_6008.1	XM_029868849.1	0.986406
XR_003895024.1	XM_019674651.2	0.986336
lncRNA_9169.1	XM_029859010.1	0.986265
XR_002132789.2	XM_029857859.1	0.986215
XR_003893028.1	XM_029859010.1	0.986209
XR_003897176.1	XM_019675192.3	0.9862
lncRNA_50141.1	XM_029876644.1	0.986191
XR_003897489.1	XM_029860992.1	0.98619
lncRNA_34073.1	XM_019674651.2	0.98616
XR_002135460.2	XM_029858204.1	0.986081
XR_003896399.1	XM_019679156.2	0.986022
lncRNA_21505.3	XM_029867556.1	0.985976
XR_003892621.1	XM_029859010.1	0.985931
XR_002131688.2	XM_019686847.2	0.985853
XR_003899691.1	XM_029852451.1	0.985814
XR_002129262.2	XM_029879870.1	0.985737
XR_002128634.3	XM_019675192.3	0.985737
lncRNA_58573.1	XM_029854831.1	0.985674
XR_002134736.2	XM_019703275.2	0.985646
lncRNA_64227.1	XM_019679156.2	0.985615
lncRNA_51803.1	XM_019703275.2	0.985596
lncRNA_9069.1	XM_029880056.1	0.985566
XR_003898216.1	XM_019676171.2	0.985513
lncRNA_52955.1	XM_019674651.2	0.985466
lncRNA_9069.1	XM_029859010.1	0.985395
lncRNA_65641.1	XM_019674651.2	0.985356
XR_003897489.1	XM_019703994.2	0.985313
XR_003894449.1	XM_029860390.1	0.985305
lncRNA_10492.15	XM_029870072.1	0.985287
lncRNA_57747.1	XM_029854831.1	0.985239
XR_003893536.1	XM_029861702.1	0.985236
lncRNA_10655.1	XM_029877249.1	0.985223
XR_003896399.1	XM_029868849.1	0.985177
lncRNA_6008.1	XM_029865332.1	0.985102
lncRNA_31328.1	XM_029876644.1	0.98507
lncRNA_44060.1	XM_029857642.1	0.985067
XR_003896399.1	XM_019686329.2	0.985037
lncRNA_38141.1	XM_019677972.2	0.985025
XR_002135472.2	XM_029878533.1	0.984977
XR_002132789.2	XM_019706032.2	0.984919
lncRNA_3783.1	XM_019674651.2	0.984814
lncRNA_27080.56	XM_029855423.1	0.984796
lncRNA_43418.1	XM_019671335.2	0.984753
XR_003892621.1	XM_019679044.2	0.984749
lncRNA_51803.1	XM_029875118.1	0.984744
lncRNA_64142.1	XM_029853121.1	0.98472
lncRNA_23900.17	XM_029857859.1	0.984683
lncRNA_15229.2	XM_029877669.1	0.984602
XR_003896465.1	XM_029868341.1	0.984599
lncRNA_9169.1	XM_029860992.1	0.984475
lncRNA_23900.17	XM_019706032.2	0.984285
lncRNA_14528.1	XM_029854831.1	0.984229
lncRNA_32856.1	XM_029864867.1	0.984219
XR_003896399.1	XM_029876644.1	0.98421
lncRNA_57874.1	XM_019674651.2	0.984053
XR_003897823.1	XM_019682683.2	0.984024
XR_003896114.1	XM_029876999.1	0.983956
lncRNA_59432.1	XM_019680857.2	0.983926
XR_003892046.1	XM_019694163.2	0.983742
XR_002128634.3	XM_019685169.2	0.983729
XR_003893967.1	XM_029879999.1	0.983703
XR_002127261.2	XM_019680857.2	0.983612
lncRNA_11108.1	XM_019672826.2	0.983577
lncRNA_9069.1	XM_029853335.1	0.983525
XR_003892058.1	XM_029857859.1	0.983524
XR_003898376.1	XM_029877249.1	0.983504
lncRNA_8067.1	XM_029854831.1	0.983487
XR_002128634.3	XM_019692292.2	0.983417
XR_003893967.1	XM_029858204.1	0.983364
lncRNA_33269.1	XM_019674651.2	0.983359
XR_003897489.1	XM_019675192.3	0.983327
XR_003892621.1	XM_019698290.2	0.983316
XR_003892601.1	XM_029870072.1	0.983255
lncRNA_31328.1	XM_019704422.2	0.983222
lncRNA_28885.1	XM_029854831.1	0.98321
XR_003897452.1	XM_029860992.1	0.983179
XR_002131747.2	XM_019678182.2	0.983177
lncRNA_9069.1	XM_029876644.1	0.983158
lncRNA_23900.17	XM_019679044.2	0.983059
lncRNA_60602.2	XM_019694684.2	0.983056
lncRNA_51222.1	XM_029854831.1	0.982943
lncRNA_40896.1	XM_019698290.2	0.982901
lncRNA_9069.1	XM_029857859.1	0.982836
lncRNA_53831.1	XM_019674651.2	0.982817
XR_002134736.2	XM_029880491.1	0.98279
XR_002131747.2	XM_019674795.2	0.982785
XR_003898317.1	XM_029853121.1	0.982776
lncRNA_64142.1	XM_019702593.3	0.982741
XR_003892058.1	XM_029868849.1	0.982712
XR_003898376.1	XM_029872492.1	0.982681
lncRNA_64227.1	XM_029868849.1	0.982601
XR_003896399.1	XM_019698584.2	0.982546
XR_003894548.1	XM_029860389.1	0.982545
lncRNA_8063.8	XM_019674651.2	0.982472
XR_002134350.2	XM_029860390.1	0.982435
XR_003892058.1	XM_019679156.2	0.982425
XR_002133566.2	XM_029853416.1	0.982388
XR_003898485.1	XM_029865332.1	0.982386
lncRNA_61937.1	XM_019692312.2	0.982358
XR_003892152.1	XM_019672826.2	0.982325
lncRNA_62958.1	XM_019674651.2	0.982255
XR_002132789.2	XM_019689684.2	0.982232
XR_003893587.1	XM_029867422.1	0.982184
XR_003895374.1	XM_029856493.1	0.982179
lncRNA_980.14	XM_029854831.1	0.982138
XR_003892058.1	XM_019703994.2	0.982122
lncRNA_52317.1	XM_029854831.1	0.982103
XR_003892459.1	XM_019704422.2	0.982058
lncRNA_60602.2	XM_019680857.2	0.981991
lncRNA_21864.1	XM_029867422.1	0.981962
lncRNA_38324.1	XM_019703994.2	0.98194
XR_003892152.1	XM_019674924.2	0.981897
XR_002132789.2	XM_019674795.2	0.981894
lncRNA_17396.1	XM_029853416.1	0.981807
XR_003898485.1	XM_019679156.2	0.981784
lncRNA_47207.1	XM_019674651.2	0.981736
XR_002128634.3	XM_029853416.1	0.98173
lncRNA_29403.1	XM_019674651.2	0.981695
XR_003892152.1	XM_029869178.1	0.981687
XR_002132789.2	XM_029860992.1	0.981663
XR_003897176.1	XM_019689684.2	0.981633
lncRNA_9571.1	XM_019674651.2	0.981562
lncRNA_27080.61	XM_029867556.1	0.981426
lncRNA_9169.1	XM_019703994.2	0.981295
lncRNA_62999.1	XM_029865332.1	0.981291
lncRNA_19975.1	XM_029853338.1	0.98122
XR_003898216.1	XM_029856488.1	0.981216
XR_002131688.2	XM_029858204.1	0.981177
lncRNA_15229.2	XM_029854927.1	0.981107
lncRNA_8062.1	XM_029857642.1	0.981102
lncRNA_62999.1	XM_019706032.2	0.98108
XR_003899691.1	XM_029853233.1	0.981072
lncRNA_64227.1	XM_019686329.2	0.981069
lncRNA_34079.1	XM_019692312.2	0.981034
lncRNA_32881.1	XM_019702593.3	0.981003
lncRNA_27215.1	XM_029859010.1	0.980976
XR_002133566.2	XM_029860992.1	0.980961
lncRNA_33401.1	XM_019674651.2	0.980952
XR_003896083.1	XM_029867556.1	0.980853
XR_002127580.2	XM_019703275.2	0.980844
lncRNA_43923.1	XM_019679043.3	0.980817
XR_002132789.2	XM_029878991.1	0.980778
XR_003892046.1	XM_029877404.1	0.980771
lncRNA_34077.25	XM_029854831.1	0.980766
lncRNA_915.1	XM_019674651.2	0.980751
XR_002133566.2	XM_019675192.3	0.980719
XR_003897489.1	XM_019685169.2	0.980706
lncRNA_47627.1	XM_029854831.1	0.980693
XR_002131747.2	XM_029878991.1	0.98067
lncRNA_62999.1	XM_019679156.2	0.980637
lncRNA_37847.1	XM_029868341.1	0.980607
XR_002132789.2	XM_019685169.2	0.980594
XR_002132789.2	XM_029853416.1	0.980565
XR_002129313.2	XM_029879461.1	0.980564
XR_003897176.1	XM_019684742.2	0.980559
XR_003896583.1	XM_019703994.2	0.980513
XR_003898580.1	XM_029857859.1	0.980413
XR_002132789.2	XM_029877170.1	0.980391
XR_003892491.1	XM_019688155.2	0.980375
lncRNA_65445.1	XM_029857642.1	0.980371
lncRNA_43421.1	XM_029854831.1	0.98037
lncRNA_49669.1	XM_019674651.2	0.980324
lncRNA_8062.1	XM_029867556.1	0.98027
XR_003898376.1	XM_029879999.1	0.980234
XR_002132789.2	XM_019678182.2	0.980193
XR_003894449.1	XM_029858204.1	0.980187
XR_002127580.2	XM_029875118.1	0.980181
XR_003892621.1	XM_019706032.2	0.980163
lncRNA_11108.1	XM_019694163.2	0.980159
lncRNA_50141.1	XM_019698584.2	0.980071
XR_003896114.1	XM_029868341.1	0.980066
lncRNA_9169.1	XM_019675192.3	0.980056
lncRNA_23900.17	XM_029876644.1	0.980046
lncRNA_63043.1	XM_019674651.2	0.980026
lncRNA_9381.1	XM_029878533.1	0.980003
lncRNA_36907.1	XM_029858204.1	0.980003
lncRNA_9069.1	XM_019679044.2	0.97996
lncRNA_50141.1	XM_019704422.2	0.979956
lncRNA_10326.1	XM_029854831.1	0.979946
lncRNA_46959.1	XM_019702593.3	0.97994
XR_003892621.1	XM_029860992.1	0.979934
XR_002133566.2	XM_019692292.2	0.979933
XR_003897452.1	XM_019684742.2	0.979907
lncRNA_29175.1	XM_019689684.2	0.979866
XR_002129262.2	XM_019686847.2	0.979844
XR_003894364.1	XM_019680857.2	0.979826
lncRNA_64608.1	XM_019677972.2	0.979802
XR_003897997.1	XM_029877249.1	0.979782
lncRNA_54796.1	XM_029854831.1	0.979736
lncRNA_52041.1	XM_029854831.1	0.979706
XR_002134361.2	XM_029877249.1	0.979704
lncRNA_28885.1	XM_019674651.2	0.979687
XR_002132789.2	XM_019685281.2	0.979611
lncRNA_11108.1	XM_029860710.1	0.979492
lncRNA_11097.1	XM_019679456.2	0.979486
XR_003897452.1	XM_019685281.2	0.979478
XR_002127261.2	XM_029880491.1	0.979454
lncRNA_9169.1	XM_019685281.2	0.979448
XR_003897997.1	XM_029878533.1	0.979407
lncRNA_38324.1	XM_029880056.1	0.979358
lncRNA_25590.1	XM_019674651.2	0.979242
lncRNA_10655.1	XM_029860389.1	0.979202
lncRNA_60602.2	XM_019676171.2	0.979182
XR_002129313.2	XM_029879870.1	0.979145
lncRNA_65975.1	XM_029854831.1	0.97914
lncRNA_64142.1	XM_019686829.2	0.979133
XR_003899188.1	XM_029860613.1	0.979119
XR_003896399.1	XM_029853338.1	0.979072
lncRNA_53355.1	XM_029854831.1	0.979054
lncRNA_38141.1	XM_029865332.1	0.979039
lncRNA_43923.1	XM_019692292.2	0.979033
XR_003898485.1	XM_019686829.2	0.978971
XR_003897176.1	XM_019679044.2	0.978948
lncRNA_49038.1	XM_019674651.2	0.978927
lncRNA_2887.1	XM_029854831.1	0.978918
XR_002127261.2	XM_019672296.2	0.978908
XR_002127261.2	XM_029875118.1	0.978897
XR_003894548.1	XM_029879999.1	0.978868
lncRNA_51222.1	XM_019674651.2	0.978858
lncRNA_29175.1	XM_019682683.2	0.978827
lncRNA_50141.1	XM_029853337.1	0.978816
XR_003897176.1	XM_019672826.2	0.978799
XR_002129313.2	XM_029878533.1	0.978647
lncRNA_20448.1	XM_019674651.2	0.978616
XR_002127544.2	XM_019686847.2	0.978615
lncRNA_62999.1	XM_019679044.2	0.978534
XR_003896399.1	XM_019686829.2	0.978534
lncRNA_32744.1	XM_019674651.2	0.978466
lncRNA_62999.1	XM_019689684.2	0.978455
XR_003895463.1	XM_019680857.2	0.978442
XR_003899691.1	XM_029860389.1	0.978411
lncRNA_36907.1	XM_029879999.1	0.97839
lncRNA_52496.1	XM_029854831.1	0.978364
XR_003895917.1	XM_019680857.2	0.978304
lncRNA_19134.1	XM_029857642.1	0.978285
lncRNA_44645.1	XM_029867556.1	0.978265
lncRNA_43923.1	XM_029869178.1	0.978248
lncRNA_57747.1	XM_019674651.2	0.978241
XR_003896583.1	XM_019679044.2	0.978227
XR_003893309.1	XM_029867556.1	0.978212
XR_003898538.1	XM_029867556.1	0.978208
lncRNA_62999.1	XM_029857859.1	0.978178
lncRNA_27080.60	XM_029867556.1	0.978161
XR_003893587.1	XM_029853339.1	0.978115
XR_002132789.2	XM_019698290.2	0.978091
XR_002130328.2	XM_029869178.1	0.978069
XR_002134350.2	XM_029858204.1	0.978059
lncRNA_23900.17	XM_019686829.2	0.978051
lncRNA_9381.1	XM_029872492.1	0.978041
lncRNA_64779.1	XM_029864867.1	0.978021
lncRNA_17396.1	XM_029861702.1	0.978021
lncRNA_62185.1	XM_019674651.2	0.978004
lncRNA_43923.1	XM_019672826.2	0.977987
lncRNA_64383.1	XM_019671335.2	0.977985
lncRNA_55467.1	XM_029855423.1	0.977964
lncRNA_31129.1	XM_029867556.1	0.977962
XR_002134350.2	XM_029879999.1	0.977946
XR_002127261.2	XM_019703275.2	0.977875
XR_003898669.1	XM_029879870.1	0.977861
XR_003893967.1	XM_029860389.1	0.977789
XR_003896974.1	XM_029861702.1	0.977783
XR_003892621.1	XM_029857859.1	0.97765
lncRNA_36907.1	XM_019680857.2	0.977624
XR_003895764.1	XM_019672589.3	0.977571
XR_003892152.1	XM_029853416.1	0.977469
lncRNA_30937.1	XM_019674651.2	0.977449
lncRNA_10553.1	XM_029854831.1	0.977441
XR_002127043.2	XM_019694684.2	0.977428
XR_003898614.1	XM_029867556.1	0.977425
lncRNA_34079.1	XM_029867556.1	0.977353
lncRNA_9069.1	XM_019703994.2	0.977349
lncRNA_17527.1	XM_019674651.2	0.977336
XR_003895917.1	XM_029878533.1	0.977329
lncRNA_51740.1	XM_029854831.1	0.977329
lncRNA_12841.1	XM_019674651.2	0.977325
XR_003892621.1	XM_029878991.1	0.977309
XR_003898376.1	XM_029860389.1	0.977307
lncRNA_24063.1	XM_029857642.1	0.977291
XR_003897176.1	XM_029859010.1	0.977282
XR_003897489.1	XM_029853416.1	0.977271
lncRNA_27215.1	XM_029868036.1	0.977142
XR_002128634.3	XM_019685281.2	0.977108
lncRNA_31328.1	XM_029853336.1	0.977103
XR_003896974.1	XM_019694684.2	0.977055
XR_003897489.1	XM_019698290.2	0.977031
XR_002131747.2	XM_019706032.2	0.977027
XR_003897176.1	XM_019678182.2	0.977022
lncRNA_17396.1	XM_019672826.2	0.977002
XR_003892621.1	XM_019678182.2	0.976976
XR_003898376.1	XM_029863988.1	0.976975
XR_003898216.1	XM_019672589.3	0.976932
XR_002134878.2	XM_019680857.2	0.976865
XR_003895644.1	XM_019680857.2	0.976864
XR_003892152.1	XM_019675192.3	0.9768
XR_003892621.1	XM_019674795.2	0.976783
XR_003894449.1	XM_029879999.1	0.97678
lncRNA_6008.1	XM_019706032.2	0.976721
lncRNA_38141.1	XM_019686829.2	0.976692
lncRNA_23003.1	XM_019677972.2	0.976651
XR_002131688.2	XM_029879999.1	0.976604
XR_003896399.1	XM_019704422.2	0.976601
XR_003896465.1	XM_029876999.1	0.976595
XR_003897452.1	XM_019685169.2	0.976559
lncRNA_8063.10	XM_029855425.1	0.97655
lncRNA_6008.1	XM_029878991.1	0.976547
lncRNA_29175.1	XM_019695828.2	0.976523
XR_003897489.1	XM_019685281.2	0.976449
XR_003898376.1	XM_029858204.1	0.976333
XR_003896583.1	XM_029880056.1	0.976332
lncRNA_27086.31	XM_029870072.1	0.976219
lncRNA_50141.1	XM_029859010.1	0.976213
XR_003896282.1	XM_029879998.1	0.976188
XR_003894364.1	XM_029856493.1	0.976148
XR_002129313.2	XM_019686847.2	0.976131
lncRNA_40896.1	XM_029860991.1	0.976097
XR_003894449.1	XM_029868850.1	0.976076
XR_002127580.2	XM_019676171.2	0.976051
lncRNA_6008.1	XM_019695828.2	0.975968
lncRNA_25502.1	XM_019674651.2	0.9759
XR_002135460.2	XM_019691882.2	0.975898
XR_003893028.1	XM_029857859.1	0.975885
lncRNA_19134.1	XM_029867556.1	0.97587
XR_003898580.1	XM_019677972.2	0.975826
lncRNA_37801.4	XM_019692312.2	0.975782
lncRNA_43923.1	XM_019674924.2	0.975778
XR_003898614.1	XM_029857642.1	0.975745
lncRNA_9153.7	XM_029864867.1	0.975729
XR_003899691.1	XM_029872492.1	0.975722
lncRNA_52763.1	XM_019686847.2	0.975604
lncRNA_49303.1	XM_029854831.1	0.9756
XR_003893536.1	XM_019672589.3	0.975592
XR_002135460.2	XM_029876997.1	0.975576
XR_003895644.1	XM_029879870.1	0.975535
XR_003892058.1	XM_019695828.2	0.975494
XR_003892058.1	XM_019689684.2	0.975493
lncRNA_44546.1	XM_029867556.1	0.975465
lncRNA_59432.1	XM_019694684.2	0.975404
XR_003892459.1	XM_029853339.1	0.975395
lncRNA_43923.1	XM_019684742.2	0.975389
XR_003896075.1	XM_029855423.1	0.975378
lncRNA_9069.1	XM_019706032.2	0.975358
XR_003898580.1	XM_029876644.1	0.975337
lncRNA_19975.1	XM_029853337.1	0.975317
XR_002133566.2	XM_019685281.2	0.975313
XR_003896090.1	XM_029867556.1	0.975252
lncRNA_8067.1	XM_019674651.2	0.975232
XR_003892152.1	XM_019679148.2	0.975136
XR_003897452.1	XM_019675192.3	0.975133
XR_003899691.1	XM_029877249.1	0.975091
lncRNA_23408.1	XM_029854831.1	0.975068
lncRNA_9069.1	XM_019679156.2	0.97506
lncRNA_59010.1	XM_019674651.2	0.975053
lncRNA_62999.1	XM_029868849.1	0.975051
lncRNA_25806.1	XM_019674651.2	0.975016
lncRNA_25551.1	XM_029857859.1	0.975009
lncRNA_25551.1	XM_029878991.1	0.975005
lncRNA_20372.1	XM_019674651.2	0.975004
XR_003893587.1	XM_019698584.2	0.974993
lncRNA_9571.1	XM_029854831.1	0.974977
lncRNA_6008.1	XM_029863361.1	0.974975
XR_003895463.1	XM_019672589.3	0.974972
XR_002135472.2	XM_019686847.2	0.974936
lncRNA_52041.1	XM_019674651.2	0.974935
lncRNA_27215.1	XM_029876644.1	0.974857
XR_002128634.3	XM_019684742.2	0.974778
lncRNA_50141.1	XM_029868036.1	0.974771
XR_003892152.1	XM_029859362.1	0.974755
lncRNA_25551.1	XM_019706032.2	0.974745
XR_003898485.1	XM_029868849.1	0.974744
lncRNA_29131.1	XM_019671335.2	0.974733
XR_002127261.2	XM_019686847.2	0.974714
lncRNA_60506.3	XM_019671335.2	0.974658
XR_003892459.1	XM_029876644.1	0.974613
XR_003892152.1	XM_029867289.1	0.974605
XR_003897176.1	XM_029869178.1	0.9746
XR_002127261.2	XM_019676171.2	0.974598
XR_003892491.1	XM_029853121.1	0.974596
lncRNA_23900.17	XM_029880056.1	0.974567
XR_002131747.2	XM_019695828.2	0.974524
XR_003892621.1	XM_029877170.1	0.974522
lncRNA_31129.1	XM_029857642.1	0.974472
XR_003893825.1	XM_029868341.1	0.974462
XR_003896399.1	XM_029880056.1	0.974454
XR_003892506.1	XM_029860389.1	0.974391
lncRNA_9069.1	XM_029868849.1	0.974388
lncRNA_62031.8	XM_029867556.1	0.974385
lncRNA_25551.1	XM_019686671.2	0.974379
lncRNA_43923.1	XM_019675192.3	0.974379
lncRNA_62958.1	XM_029854831.1	0.974362
lncRNA_9169.1	XM_019692292.2	0.974334
XR_002127580.2	XM_029879461.1	0.974324
XR_002131747.2	XM_019703994.2	0.97432
lncRNA_17396.1	XM_019685281.2	0.974315
lncRNA_19200.1	XM_019674651.2	0.974278
lncRNA_42188.1	XM_029854831.1	0.974252
lncRNA_21864.1	XM_019686829.2	0.974154
XR_003898216.1	XM_019680857.2	0.974125
lncRNA_19975.1	XM_029854382.1	0.974071
XR_003898538.1	XM_019692312.2	0.973894
XR_003896090.1	XM_029857642.1	0.973872
XR_003897489.1	XM_029880056.1	0.973769
lncRNA_12782.1	XM_029857820.1	0.97376
lncRNA_18023.2	XM_029867556.1	0.973676
XR_002127544.2	XM_019694684.2	0.973673
XR_003897997.1	XM_029872492.1	0.973656
lncRNA_17396.1	XM_029860992.1	0.973652
XR_002127043.2	XM_019676171.2	0.973644
lncRNA_34075.1	XM_019674651.2	0.973641
lncRNA_27080.50	XM_029866968.1	0.97364
lncRNA_27080.50	XM_029862965.1	0.97364
lncRNA_27080.50	XM_029859255.1	0.97364
lncRNA_27080.50	XM_029855422.1	0.97364
lncRNA_27080.50	XM_019683546.2	0.97364
lncRNA_31328.1	XM_019686329.2	0.973639
XR_003898376.1	XM_029853233.1	0.973626
lncRNA_27994.1	XM_019671335.2	0.973597
lncRNA_65445.1	XM_029867556.1	0.973593
XR_002127580.2	XM_029880491.1	0.97359
XR_002135460.2	XM_019686847.2	0.973582
XR_003897452.1	XM_019679043.3	0.973498
XR_003893587.1	XM_019704422.2	0.973489
lncRNA_22669.1	XM_029857642.1	0.973426
XR_002127261.2	XM_019694684.2	0.973367
XR_003898376.1	XM_029852451.1	0.973334
XR_002132789.2	XM_019699705.2	0.973316
lncRNA_11108.1	XM_019674795.2	0.973226
XR_003892621.1	XM_019685169.2	0.973215
XR_003893494.1	XM_029867197.1	0.973203
lncRNA_34079.1	XM_029857642.1	0.973181
XR_003897176.1	XM_029857859.1	0.973178
XR_003892601.1	XM_029855423.1	0.973173
lncRNA_22575.1	XM_029854831.1	0.973163
lncRNA_37801.4	XM_029867556.1	0.973153
lncRNA_64142.1	XM_029855407.1	0.973146
lncRNA_38324.1	XM_019685169.2	0.973125
XR_003892621.1	XM_019689684.2	0.973125
XR_003897176.1	XM_029877170.1	0.973105
lncRNA_50138.1	XM_019674651.2	0.973095
lncRNA_64608.1	XM_019688155.2	0.973091
lncRNA_25551.1	XM_019686829.2	0.973076
XR_003898669.1	XM_019686847.2	0.973056
lncRNA_21499.1	XM_019674651.2	0.973025
lncRNA_22575.1	XM_019674651.2	0.972956
XR_003894548.1	XM_029858204.1	0.972922
lncRNA_23900.17	XM_019689684.2	0.972919
lncRNA_8063.8	XM_019671335.2	0.972873
XR_003892621.1	XM_019675192.3	0.972867
XR_003896109.1	XM_029867556.1	0.972832
lncRNA_43421.1	XM_019674651.2	0.972831
lncRNA_44645.1	XM_019692312.2	0.97281
lncRNA_59432.1	XM_019676171.2	0.972808
XR_003897489.1	XM_029860613.1	0.97272
XR_003897452.1	XM_019703994.2	0.972695
lncRNA_40547.1	XM_019674651.2	0.972642
lncRNA_61912.1	XM_029855423.1	0.972629
XR_003895644.1	XM_019672589.3	0.972591
lncRNA_13219.1	XM_019680857.2	0.97255
XR_003892058.1	XM_029880056.1	0.97254
XR_002130328.2	XM_019679148.2	0.972537
lncRNA_13219.1	XM_029877249.1	0.972456
XR_003896109.1	XM_029870072.1	0.972455
lncRNA_10326.1	XM_019674651.2	0.972389
lncRNA_11097.1	XM_029856489.1	0.972348
XR_002134361.2	XM_029879998.1	0.972323
XR_002128634.3	XM_019674924.2	0.972311
lncRNA_8063.10	XM_029854831.1	0.972292
lncRNA_21505.3	XM_029857642.1	0.972286
XR_002135472.2	XM_029863988.1	0.972285
lncRNA_11097.1	XM_019682683.2	0.972267
lncRNA_20448.1	XM_029854831.1	0.972251
XR_002133566.2	XM_029861702.1	0.972247
lncRNA_44546.1	XM_029855423.1	0.972204
lncRNA_29175.1	XM_029878991.1	0.972191
lncRNA_13219.1	XM_029863988.1	0.972146
lncRNA_25551.1	XM_019695828.2	0.972132
lncRNA_36907.1	XM_019703275.2	0.972086
XR_002134361.2	XM_029868927.1	0.972079
lncRNA_38975.1	XM_029855425.1	0.972016
XR_003896081.1	XM_029864867.1	0.972002
lncRNA_62999.1	XM_019674795.2	0.972
XR_002127580.2	XM_019672296.2	0.971979
XR_002133566.2	XM_029860613.1	0.971935
lncRNA_980.14	XM_019674651.2	0.971921
XR_003893654.1	XM_019680857.2	0.971918
lncRNA_17396.1	XM_019684742.2	0.971874
lncRNA_14528.1	XM_019674651.2	0.971853
XR_003892620.1	XM_019694684.2	0.971792
XR_003893309.1	XM_019692312.2	0.971783
lncRNA_32169.1	XM_019674651.2	0.97172
XR_003896074.1	XM_029855423.1	0.971698
lncRNA_38324.1	XM_029860992.1	0.971686
lncRNA_22127.1	XM_019674651.2	0.971663
lncRNA_6008.1	XM_029853437.1	0.971652
lncRNA_27215.1	XM_029853336.1	0.971648
XR_002134736.2	XM_029878533.1	0.971632
XR_003894548.1	XM_029879998.1	0.971619
XR_002131747.2	XM_019685281.2	0.971618
XR_003892152.1	XM_019685281.2	0.971617
lncRNA_15229.2	XM_029859362.1	0.971596
lncRNA_51803.1	XM_019686847.2	0.971558
lncRNA_31129.1	XM_019692312.2	0.971553
XR_003893587.1	XM_029853338.1	0.971543
XR_003898485.1	XM_019698584.2	0.971511
lncRNA_16374.1	XM_019674651.2	0.971478
XR_003892601.1	XM_029867556.1	0.97145
XR_003896074.1	XM_029864867.1	0.971438
lncRNA_32233.1	XM_029854831.1	0.971433
lncRNA_22669.1	XM_019692312.2	0.971403
lncRNA_40896.1	XM_019679456.2	0.971353
lncRNA_9169.1	XM_019699705.2	0.971337
lncRNA_11108.1	XM_019689684.2	0.971324
XR_002128634.3	XM_029860613.1	0.97132
XR_003896399.1	XM_029865332.1	0.971274
lncRNA_58573.1	XM_019674651.2	0.971229
XR_002128634.3	XM_029869178.1	0.9712
lncRNA_15229.2	XM_029867289.1	0.971168
XR_003896092.1	XM_029867556.1	0.971148
lncRNA_53241.1	XM_019702593.3	0.971142
lncRNA_62999.1	XM_019678182.2	0.971137
lncRNA_43923.1	XM_029853416.1	0.971135
XR_002131747.2	XM_019699705.2	0.971114
lncRNA_17396.1	XM_019685169.2	0.971066
XR_003892506.1	XM_029879999.1	0.971054
XR_002131688.2	XM_029860390.1	0.97103
lncRNA_57874.1	XM_029854831.1	0.971013
XR_003893028.1	XM_019699705.2	0.971003
XR_003892058.1	XM_019678182.2	0.971001
lncRNA_6107.1	XM_029854831.1	0.970975
lncRNA_28762.2	XM_029880491.1	0.970954
lncRNA_40896.1	XM_019678182.2	0.970946
XR_002133566.2	XM_029859010.1	0.970929
lncRNA_30046.1	XM_029854831.1	0.970893
XR_003892621.1	XM_019685281.2	0.970867
lncRNA_3753.1	XM_019672296.2	0.970839
lncRNA_10323.1	XM_029854831.1	0.970793
XR_002128634.3	XM_019699705.2	0.970757
XR_003898485.1	XM_019677972.2	0.970706
lncRNA_27215.1	XM_019704422.2	0.9707
XR_002128634.3	XM_029859010.1	0.970681
lncRNA_23900.17	XM_019686329.2	0.970665
XR_003897452.1	XM_019674924.2	0.970651
XR_003897626.1	XM_019697003.2	0.970644
XR_003896583.1	XM_029860992.1	0.970622
lncRNA_17396.1	XM_019674924.2	0.970614
lncRNA_29403.1	XM_029854831.1	0.970614
lncRNA_36907.1	XM_029877249.1	0.970608
lncRNA_13337.1	XM_029855425.1	0.970558
lncRNA_13794.1	XM_019688155.2	0.970537
XR_002128634.3	XM_029861702.1	0.970515
XR_003897823.1	XM_029853416.1	0.970492
XR_002131747.2	XM_029860991.1	0.970435
XR_003897176.1	XM_019698290.2	0.970403
XR_002135460.2	XM_019680857.2	0.970388
XR_003896583.1	XM_029857859.1	0.970367
XR_003892058.1	XM_019679044.2	0.970333
lncRNA_6008.1	XM_029853121.1	0.970311
lncRNA_27215.1	XM_029853338.1	0.970261
XR_003892152.1	XM_029854927.1	0.970256
XR_003894364.1	XM_029879461.1	0.970223
XR_003892046.1	XM_029859362.1	0.970222
lncRNA_32856.1	XM_029876999.1	0.970214
XR_003896399.1	XM_029853437.1	0.970208
XR_003893028.1	XM_019685281.2	0.970201
XR_003897176.1	XM_019679043.3	0.970188
lncRNA_64227.1	XM_029876644.1	0.970129
lncRNA_17587.1	XM_029870072.1	0.970085
XR_003892947.1	XM_019676171.2	0.970056
XR_003894449.1	XM_029860389.1	0.970015
XR_003892947.1	XM_019703275.2	0.96999
XR_003892621.1	XM_029853416.1	0.969961
lncRNA_64227.1	XM_019695828.2	0.96996
XR_003895463.1	XM_019697003.2	0.969955
lncRNA_19975.1	XM_019698584.2	0.969949
XR_003895644.1	XM_019686847.2	0.969948
XR_003892046.1	XM_019684742.2	0.96993
XR_003894548.1	XM_029852451.1	0.969928
XR_003898580.1	XM_019679156.2	0.969911
XR_002128634.3	XM_019679043.3	0.969899
XR_002127580.2	XM_029878533.1	0.969887
lncRNA_43052.1	XM_019674651.2	0.969763
lncRNA_1020.1	XM_019674651.2	0.969757
XR_002132789.2	XM_019675192.3	0.969751
XR_002133566.2	XM_029869178.1	0.969726
XR_002131747.2	XM_029857859.1	0.969654
lncRNA_27080.58	XM_029857642.1	0.96965
XR_002127043.2	XM_029879870.1	0.969632
XR_003897452.1	XM_019672826.2	0.969572
lncRNA_43923.1	XM_019703994.2	0.969545
XR_002131747.2	XM_019679044.2	0.969514
lncRNA_9989.1	XM_029868341.1	0.969491
lncRNA_9989.1	XM_029864867.1	0.969487
XR_002131747.2	XM_019672826.2	0.969487
lncRNA_19975.1	XM_019704422.2	0.969447
XR_003893028.1	XM_019703994.2	0.969435
XR_003897823.1	XM_029871642.1	0.969421
XR_003896282.1	XM_029868927.1	0.969408
XR_003895764.1	XM_019694684.2	0.969368
XR_003894548.1	XM_029860390.1	0.969358
lncRNA_26426.1	XM_019674651.2	0.969313
XR_003895941.1	XM_029853335.1	0.969304
lncRNA_43923.1	XM_019698290.2	0.969304
lncRNA_52763.1	XM_019694684.2	0.969255
XR_003892459.1	XM_019686329.2	0.969215
lncRNA_27080.60	XM_019692312.2	0.969214
XR_003895374.1	XM_029861702.1	0.96921
XR_003897148.1	XM_029860389.1	0.969207
XR_003893654.1	XM_029879870.1	0.969198
XR_003893536.1	XM_019674924.2	0.969179
lncRNA_9381.1	XM_029863988.1	0.969162
lncRNA_46959.1	XM_029855407.1	0.969145
XR_003897823.1	XM_019692292.2	0.969136
lncRNA_22669.1	XM_029867556.1	0.969113
lncRNA_13219.1	XM_029879461.1	0.969102
lncRNA_61402.1	XM_029877404.1	0.968933
XR_003898669.1	XM_019680857.2	0.968924
XR_003896399.1	XM_029853335.1	0.968908
XR_002127255.2	XM_029856488.1	0.968868
lncRNA_9169.1	XM_029860613.1	0.968862
lncRNA_34660.5	XM_029864867.1	0.968851
lncRNA_43923.1	XM_029859362.1	0.968841
XR_003894364.1	XM_029879870.1	0.968822
XR_003892058.1	XM_019674795.2	0.968816
XR_002135472.2	XM_029879870.1	0.968801
lncRNA_44546.1	XM_029857642.1	0.968716
XR_003897452.1	XM_019698290.2	0.968633
lncRNA_32638.1	XM_029854831.1	0.96863
lncRNA_20571.1	XM_019671335.2	0.968624
lncRNA_53436.1	XM_029854831.1	0.968624
XR_003892058.1	XM_019679456.2	0.9686
lncRNA_11108.1	XM_019692292.2	0.968588
lncRNA_9069.1	XM_029853338.1	0.968585
lncRNA_37169.1	XM_029854831.1	0.968565
XR_002133566.2	XM_019684742.2	0.968559
XR_003896974.1	XM_029867289.1	0.968525
lncRNA_38141.1	XM_019688155.2	0.968487
XR_002134878.2	XM_019676171.2	0.968472
lncRNA_9069.1	XM_029878991.1	0.968403
XR_002127544.2	XM_029879870.1	0.968384
XR_002129037.2	XM_019680857.2	0.968379
lncRNA_17396.1	XM_019679043.3	0.968331
XR_003897176.1	XM_019674924.2	0.968303
XR_003895941.1	XM_029859010.1	0.968288
lncRNA_61912.1	XM_029864867.1	0.968264
lncRNA_48124.1	XM_019674651.2	0.968241
XR_002133566.2	XM_019699705.2	0.968232
lncRNA_1525.1	XM_019702593.3	0.968206
lncRNA_25551.1	XM_019679156.2	0.968204
XR_003897489.1	XM_029877170.1	0.968193
XR_003892459.1	XM_029853336.1	0.96819
XR_002134361.2	XM_029853233.1	0.968113
lncRNA_59432.1	XM_019686847.2	0.968111
lncRNA_23003.1	XM_019688155.2	0.968085
XR_003893028.1	XM_029853416.1	0.968065
XR_002134736.2	XM_019672296.2	0.968054
XR_003895644.1	XM_019703275.2	0.96804
lncRNA_38141.1	XM_019679156.2	0.968013
XR_002129262.2	XM_029878533.1	0.968008
lncRNA_38324.1	XM_029853416.1	0.967996
lncRNA_32169.1	XM_029854831.1	0.967987
lncRNA_62999.1	XM_029860991.1	0.967902
lncRNA_55872.1	XM_019692312.2	0.967813
XR_003896974.1	XM_019672589.3	0.967746
XR_003897176.1	XM_029878991.1	0.96774
lncRNA_54458.1	XM_029867259.1	0.967718
lncRNA_11097.1	XM_019685281.2	0.9677
XR_002134350.2	XM_029879870.1	0.967692
XR_002134736.2	XM_029875118.1	0.96765
XR_002129262.2	XM_019680857.2	0.967648
lncRNA_61402.1	XM_019679043.3	0.967626
lncRNA_64608.1	XM_019686829.2	0.967609
XR_003894364.1	XM_019686847.2	0.967575
XR_003899691.1	XM_029879999.1	0.967569
lncRNA_53235.1	XM_029854831.1	0.967552
lncRNA_23900.17	XM_019678182.2	0.96754
XR_003893536.1	XM_019694684.2	0.967531
XR_002133002.2	XM_029853336.1	0.967522
XR_002128634.3	XM_019703994.2	0.967511
XR_003897489.1	XM_019674795.2	0.967492
lncRNA_44546.1	XM_029870072.1	0.967475
lncRNA_9169.1	XM_019674795.2	0.967461
lncRNA_51803.1	XM_019672296.2	0.96741
XR_003897489.1	XM_019699705.2	0.967358
XR_003898216.1	XM_029861702.1	0.967354
lncRNA_61402.1	XM_019676171.2	0.967275
lncRNA_65445.1	XM_019692312.2	0.967262
lncRNA_29175.1	XM_019674795.2	0.967252
lncRNA_17570.1	XM_019674651.2	0.967245
XR_003895845.1	XM_029864867.1	0.967221
lncRNA_37292.1	XM_029854831.1	0.967215
XR_002133002.2	XM_029853338.1	0.967177
XR_003893536.1	XM_029869178.1	0.96717
XR_003895941.1	XM_029880056.1	0.967157
XR_003897176.1	XM_029860710.1	0.96713
XR_003898317.1	XM_019679156.2	0.967081
lncRNA_7833.3	XM_019676171.2	0.967069
lncRNA_10492.15	XM_029855423.1	0.967059
lncRNA_29175.1	XM_029857859.1	0.96701
XR_002130328.2	XM_019679456.2	0.967008
XR_002131747.2	XM_019679456.2	0.96698
XR_003896088.1	XM_029864867.1	0.966976
XR_002135460.2	XM_029860390.1	0.96696
XR_003898485.1	XM_029876644.1	0.966942
XR_003897452.1	XM_029860613.1	0.966927
lncRNA_7833.3	XM_019694684.2	0.966853
lncRNA_38324.1	XM_019679044.2	0.966826
XR_003893028.1	XM_029853335.1	0.966781
lncRNA_52763.1	XM_029879870.1	0.966758
lncRNA_48100.1	XM_019678116.2	0.966755
XR_003892491.1	XM_019702593.3	0.966727
lncRNA_17396.1	XM_019699705.2	0.966692
XR_003897489.1	XM_029857859.1	0.966634
lncRNA_29175.1	XM_019706032.2	0.966601
lncRNA_51803.1	XM_019680857.2	0.966596
lncRNA_42507.1	XM_029864867.1	0.966561
lncRNA_11097.1	XM_029869178.1	0.966551
lncRNA_16976.1	XM_029854831.1	0.966528
lncRNA_53089.1	XM_029877249.1	0.966519
lncRNA_38324.1	XM_029857859.1	0.966495
lncRNA_31328.1	XM_019679156.2	0.966491
lncRNA_13219.1	XM_019703275.2	0.966456
lncRNA_29175.1	XM_019679044.2	0.96645
XR_003895374.1	XM_019680857.2	0.966432
lncRNA_1525.1	XM_029865332.1	0.966421
lncRNA_50256.1	XM_019677972.2	0.966408
XR_003896092.1	XM_029855423.1	0.966401
lncRNA_13504.1	XM_029852148.1	0.966397
lncRNA_64142.1	XM_029867422.1	0.966369
XR_003897489.1	XM_019679044.2	0.966353
lncRNA_9381.1	XM_029877249.1	0.966338
XR_002129313.2	XM_029880491.1	0.96633
XR_003895463.1	XM_029856488.1	0.96631
lncRNA_11097.1	XM_019674795.2	0.966255
lncRNA_10655.1	XM_029879998.1	0.966236
lncRNA_50141.1	XM_019679156.2	0.966219
XR_002127043.2	XM_019672296.2	0.966212
XR_002132789.2	XM_029868849.1	0.966194
XR_003897285.1	XM_019679043.3	0.966167
XR_002131747.2	XM_019686671.2	0.966164
lncRNA_38324.1	XM_019698290.2	0.966142
lncRNA_61623.1	XM_019674651.2	0.966088
lncRNA_23900.17	XM_019703994.2	0.966065
XR_003896041.1	XM_029867556.1	0.966004
XR_003897452.1	XM_019699705.2	0.966
XR_003899691.1	XM_029863988.1	0.965962
XR_003897176.1	XM_019706032.2	0.965949
lncRNA_13219.1	XM_029868927.1	0.965948
lncRNA_28762.2	XM_029875118.1	0.965898
lncRNA_50141.1	XM_029857859.1	0.965889
XR_003896129.1	XM_029868341.1	0.965878
XR_003893587.1	XM_019686829.2	0.965797
lncRNA_18023.2	XM_019692312.2	0.965785
XR_003892620.1	XM_019697003.2	0.965779
XR_003892058.1	XM_029853437.1	0.965731
XR_002135472.2	XM_029879998.1	0.965708
XR_003893654.1	XM_019686847.2	0.965682
XR_003892058.1	XM_019685281.2	0.965665
lncRNA_13219.1	XM_029872492.1	0.965665
XR_003892506.1	XM_029872492.1	0.965613
XR_002134878.2	XM_019694684.2	0.965602
lncRNA_9169.1	XM_029877170.1	0.965594
lncRNA_25551.1	XM_019689684.2	0.965593
XR_002129313.2	XM_019680857.2	0.965589
lncRNA_12841.1	XM_029854831.1	0.96557
XR_003897452.1	XM_019674795.2	0.965541
XR_003898317.1	XM_019686829.2	0.965489
XR_002131688.2	XM_029878533.1	0.965479
XR_003895463.1	XM_019672296.2	0.965447
XR_003897148.1	XM_029853233.1	0.965445
lncRNA_37801.4	XM_029857642.1	0.965437
lncRNA_6107.1	XM_029855425.1	0.965406
XR_002128634.3	XM_019672826.2	0.965404
XR_003892459.1	XM_019704421.2	0.965402
lncRNA_50459.1	XM_019674651.2	0.965401
lncRNA_17396.1	XM_019675192.3	0.965398
lncRNA_48124.1	XM_019671335.2	0.965391
XR_002131862.2	XM_029861702.1	0.965381
lncRNA_43635.1	XM_029854831.1	0.965311
XR_003892459.1	XM_019686829.2	0.965272
XR_003892506.1	XM_029858204.1	0.965249
lncRNA_64608.1	XM_029853121.1	0.96523
lncRNA_25551.1	XM_029863361.1	0.965223
XR_003897285.1	XM_019675192.3	0.965159
XR_003892506.1	XM_029863988.1	0.965142
lncRNA_43923.1	XM_019685281.2	0.965116
lncRNA_46959.1	XM_019686829.2	0.965098
lncRNA_44060.1	XM_029867556.1	0.965088
lncRNA_40896.1	XM_029878991.1	0.965045
lncRNA_9069.1	XM_019689684.2	0.965032
XR_002133566.2	XM_019703994.2	0.965024
lncRNA_27215.1	XM_029853437.1	0.96501
XR_003894364.1	XM_019676171.2	0.965006
lncRNA_64227.1	XM_029878991.1	0.964998
XR_003893494.1	XM_029868850.1	0.964969
XR_003897823.1	XM_019672826.2	0.964964
lncRNA_23003.1	XM_029854910.1	0.964949
XR_003898485.1	XM_029853121.1	0.964933
XR_003892058.1	XM_029865332.1	0.964932
XR_003895941.1	XM_019703994.2	0.964931
XR_003896092.1	XM_029857642.1	0.964924
lncRNA_9069.1	XM_019698584.2	0.964905
XR_003898317.1	XM_029868849.1	0.964901
lncRNA_27215.1	XM_019698584.2	0.964897
lncRNA_11108.1	XM_019678182.2	0.964894
lncRNA_20430.1	XM_029854831.1	0.964875
lncRNA_23408.1	XM_019674651.2	0.964868
XR_003892621.1	XM_029868849.1	0.964845
lncRNA_64227.1	XM_019706032.2	0.964844
lncRNA_60602.2	XM_029856488.1	0.964843
XR_003898580.1	XM_019695828.2	0.964833
lncRNA_19185.1	XM_019674651.2	0.964814
lncRNA_50459.1	XM_029854831.1	0.964802
lncRNA_51803.1	XM_029878533.1	0.964755
lncRNA_59432.1	XM_019703275.2	0.964734
lncRNA_64141.1	XM_019702593.3	0.964726
XR_003897148.1	XM_029879999.1	0.964725
lncRNA_9169.1	XM_019698290.2	0.96472
lncRNA_42507.1	XM_029872279.1	0.964703
XR_003896399.1	XM_019706032.2	0.96462
XR_003897823.1	XM_019685281.2	0.964615
XR_002135472.2	XM_029872492.1	0.96461
XR_003897452.1	XM_029860710.1	0.964576
lncRNA_54747.1	XM_029868341.1	0.964562
lncRNA_31328.1	XM_019704421.2	0.964549
lncRNA_29175.1	XM_019678182.2	0.96451
lncRNA_45902.2	XM_029870072.1	0.964487
XR_003898580.1	XM_019706032.2	0.964482
lncRNA_64227.1	XM_029863361.1	0.964465
XR_002132789.2	XM_019686671.2	0.964462
lncRNA_21864.1	XM_019702593.3	0.964401
lncRNA_21505.3	XM_029870072.1	0.96434
lncRNA_31328.1	XM_029853337.1	0.964274
lncRNA_13794.1	XM_019702593.3	0.964241
lncRNA_31328.1	XM_029853339.1	0.96423
XR_003893536.1	XM_029867289.1	0.964228
XR_003892058.1	XM_019686671.2	0.964192
XR_003892058.1	XM_029876644.1	0.964175
XR_003896083.1	XM_029872279.1	0.964171
XR_002131747.2	XM_019692292.2	0.964153
XR_003892152.1	XM_029877170.1	0.96413
XR_002134350.2	XM_019686847.2	0.96411
XR_003892620.1	XM_019676171.2	0.964092
XR_003896282.1	XM_029878533.1	0.964089
lncRNA_63043.1	XM_029854831.1	0.964055
XR_002135472.2	XM_029879461.1	0.964043
XR_003892459.1	XM_019679156.2	0.964021
lncRNA_38324.1	XM_019675192.3	0.96402
lncRNA_9069.1	XM_029853437.1	0.964012
lncRNA_62999.1	XM_019677972.2	0.963968
lncRNA_51803.1	XM_029879870.1	0.96393
XR_002134350.2	XM_029860389.1	0.963925
lncRNA_25551.1	XM_029876644.1	0.963906
lncRNA_25551.1	XM_029868849.1	0.963856
lncRNA_64141.1	XM_019677972.2	0.963839
lncRNA_66623.1	XM_029867556.1	0.963824
lncRNA_33401.1	XM_029854831.1	0.96379
lncRNA_20571.1	XM_019674651.2	0.963767
lncRNA_11108.1	XM_019684742.2	0.963727
XR_002127580.2	XM_029856488.1	0.963707
XR_003897452.1	XM_029861702.1	0.963702
lncRNA_64227.1	XM_019698584.2	0.963688
lncRNA_38324.1	XM_029877170.1	0.96367
lncRNA_59432.1	XM_029879870.1	0.963656
XR_003896974.1	XM_029856488.1	0.963653
XR_003898317.1	XM_029865332.1	0.963597
lncRNA_50141.1	XM_029880056.1	0.963579
XR_003892152.1	XM_019694163.2	0.963578
XR_003894548.1	XM_020076359.2	0.963573
lncRNA_16976.1	XM_019674651.2	0.963569
XR_003897823.1	XM_019699705.2	0.963553
XR_003893536.1	XM_019676171.2	0.963534
XR_003897489.1	XM_019692292.2	0.963527
XR_003898579.1	XM_029864867.1	0.963518
XR_003898376.1	XM_029868927.1	0.963513
lncRNA_64779.1	XM_029868341.1	0.963506
XR_002127544.2	XM_019676171.2	0.963496
XR_002135472.2	XM_029858204.1	0.963478
lncRNA_65326.1	XM_029859010.1	0.963476
lncRNA_34077.25	XM_019692312.2	0.963475
lncRNA_31328.1	XM_029865332.1	0.963472
lncRNA_62999.1	XM_029880056.1	0.963461
XR_002132789.2	XM_019692292.2	0.963453
lncRNA_64140.1	XM_029854831.1	0.963403
XR_003896583.1	XM_019685169.2	0.963398
lncRNA_1525.1	XM_019686829.2	0.963356
XR_003899691.1	XM_029858204.1	0.963338
XR_003893654.1	XM_029860390.1	0.963337
lncRNA_19975.1	XM_029853335.1	0.963326
lncRNA_24798.1	XM_019674651.2	0.963323
lncRNA_62999.1	XM_019703994.2	0.963306
XR_003893536.1	XM_019679043.3	0.963292
lncRNA_8062.1	XM_019692312.2	0.963281
lncRNA_52496.1	XM_029855425.1	0.963263
XR_003897452.1	XM_029877170.1	0.963253
lncRNA_8063.8	XM_029870901.1	0.963253
lncRNA_9169.1	XM_019684742.2	0.963185
lncRNA_19185.1	XM_019671335.2	0.963176
lncRNA_9169.1	XM_029869178.1	0.963168
XR_002129037.2	XM_029868850.1	0.963141
XR_003899693.1	XM_029864867.1	0.963121
XR_003897148.1	XM_029858204.1	0.96307
XR_003896078.1	XM_029857642.1	0.963066
XR_003892152.1	XM_029861702.1	0.963041
XR_003892058.1	XM_029853416.1	0.96304
lncRNA_62031.8	XM_019692312.2	0.963016
lncRNA_38324.1	XM_019706032.2	0.963009
XR_003896399.1	XM_019704421.2	0.962983
lncRNA_62999.1	XM_019686829.2	0.962975
XR_002133566.2	XM_019674924.2	0.96296
XR_002127043.2	XM_019680857.2	0.962946
lncRNA_27215.1	XM_029880056.1	0.96289
XR_003893536.1	XM_029860613.1	0.962881
XR_003897489.1	XM_019706032.2	0.962857
lncRNA_43923.1	XM_029867289.1	0.962851
XR_003893028.1	XM_029876644.1	0.962825
lncRNA_11097.1	XM_019699705.2	0.962815
lncRNA_43923.1	XM_019674795.2	0.962777
XR_003892152.1	XM_019674795.2	0.962716
XR_003896399.1	XM_029857859.1	0.96271
lncRNA_64227.1	XM_019704421.2	0.962642
lncRNA_9221.2	XM_019686329.2	0.962629
lncRNA_36907.1	XM_029872492.1	0.962628
XR_003895374.1	XM_019676171.2	0.962615
lncRNA_25590.1	XM_029854831.1	0.962578
XR_002132789.2	XM_029876644.1	0.962547
lncRNA_34077.25	XM_029857642.1	0.962518
lncRNA_66623.1	XM_019678116.2	0.962495
lncRNA_31328.1	XM_029853335.1	0.962493
lncRNA_23900.17	XM_019677972.2	0.962423
lncRNA_43923.1	XM_029877170.1	0.962403
XR_003898580.1	XM_029868849.1	0.962382
XR_003898580.1	XM_029865332.1	0.962381
XR_002127255.2	XM_029856493.1	0.962357
lncRNA_10655.1	XM_029863988.1	0.962342
lncRNA_60602.2	XM_019672589.3	0.962338
lncRNA_11097.1	XM_019692292.2	0.96232
lncRNA_63859.1	XM_029868341.1	0.962313
lncRNA_63859.1	XM_029876999.1	0.962306
lncRNA_42507.1	XM_029855423.1	0.962283
XR_003896583.1	XM_019689684.2	0.962276
XR_003897148.1	XM_029877249.1	0.962268
XR_003895764.1	XM_029861702.1	0.962253
XR_003895463.1	XM_019703275.2	0.962243
lncRNA_17396.1	XM_019703994.2	0.962184
lncRNA_3753.1	XM_019676171.2	0.96217
lncRNA_50141.1	XM_029868849.1	0.962157
XR_003897285.1	XM_019676171.2	0.962113
XR_003897176.1	XM_029859362.1	0.962076
lncRNA_21864.1	XM_019686329.2	0.962054
lncRNA_23900.17	XM_019686671.2	0.962048
XR_003898580.1	XM_029878991.1	0.962032
lncRNA_23900.17	XM_029853437.1	0.962026
lncRNA_13219.1	XM_029880491.1	0.962018
lncRNA_9169.1	XM_029880056.1	0.962014
XR_003897823.1	XM_029869178.1	0.961992
lncRNA_66623.1	XM_029857642.1	0.961992
XR_003898376.1	XM_029878533.1	0.961989
lncRNA_25551.1	XM_019677972.2	0.96196
lncRNA_40042.1	XM_029860710.1	0.961947
lncRNA_6008.1	XM_019704421.2	0.961932
XR_003897176.1	XM_029880056.1	0.961912
XR_003896282.1	XM_029853233.1	0.961912
XR_003896082.1	XM_019692312.2	0.961857
lncRNA_32881.1	XM_019686829.2	0.961843
lncRNA_40896.1	XM_019706032.2	0.961814
lncRNA_53739.1	XM_029870072.1	0.961802
lncRNA_6008.1	XM_029876644.1	0.961782
lncRNA_22616.2	XM_029864867.1	0.961743
XR_003899223.1	XM_019674651.2	0.961738
XR_003897823.1	XM_019689684.2	0.961737
XR_003892046.1	XM_019679043.3	0.961721
XR_003894548.1	XM_029853233.1	0.961712
XR_003897489.1	XM_019678182.2	0.961697
lncRNA_43923.1	XM_019678182.2	0.961681
lncRNA_10655.1	XM_029852451.1	0.961653
XR_002132789.2	XM_019679156.2	0.961643
XR_003895023.1	XM_029855423.1	0.961629
lncRNA_15229.2	XM_019672296.2	0.961577
XR_003892058.1	XM_029854910.1	0.961571
XR_003899188.1	XM_019697003.2	0.961561
lncRNA_65326.1	XM_029860992.1	0.961555
XR_003892621.1	XM_019699705.2	0.961529
XR_002129766.2	XM_019682683.2	0.961496
XR_003896041.1	XM_029857642.1	0.961479
XR_002128634.3	XM_019674795.2	0.961461
XR_003892620.1	XM_029856488.1	0.961455
lncRNA_23900.17	XM_019674795.2	0.961446
XR_003898216.1	XM_029875118.1	0.961388
XR_003892058.1	XM_019698290.2	0.961386
lncRNA_64227.1	XM_019686671.2	0.961363
lncRNA_15229.2	XM_019694163.2	0.961327
XR_003892152.1	XM_019699705.2	0.961325
XR_003892058.1	XM_019682683.2	0.961319
XR_003897221.1	XM_029857820.1	0.961303
lncRNA_11097.1	XM_019689684.2	0.961303
lncRNA_62344.1	XM_029861702.1	0.961297
XR_002135472.2	XM_029879999.1	0.961264
XR_002127255.2	XM_029854927.1	0.961228
lncRNA_64142.1	XM_029863361.1	0.961173
lncRNA_53355.1	XM_019674651.2	0.961151
XR_003892506.1	XM_020076359.2	0.961123
lncRNA_13219.1	XM_029875118.1	0.961107
XR_002134350.2	XM_019680857.2	0.961102
XR_003895374.1	XM_029854927.1	0.961102
XR_003895463.1	XM_019686847.2	0.961081
XR_003896399.1	XM_019685784.2	0.961072
XR_002133002.2	XM_029853335.1	0.961062
XR_002127043.2	XM_019703275.2	0.961035
XR_002131747.2	XM_029853416.1	0.961007
lncRNA_61937.1	XM_029867556.1	0.960989
XR_003896089.1	XM_029867556.1	0.960985
lncRNA_64141.1	XM_019698584.2	0.960984
lncRNA_23003.1	XM_019679156.2	0.960982
lncRNA_3753.1	XM_029868039.1	0.960976
XR_003892152.1	XM_019685169.2	0.960941
XR_002129313.2	XM_029875118.1	0.960921
XR_003893028.1	XM_019674795.2	0.96092
lncRNA_38324.1	XM_019685281.2	0.96092
XR_003897823.1	XM_019703994.2	0.960911
lncRNA_10655.1	XM_029879999.1	0.960872
lncRNA_31328.1	XM_019677972.2	0.960791
lncRNA_21864.1	XM_019685784.2	0.960787
lncRNA_40042.1	XM_029867289.1	0.960778
XR_003898216.1	XM_029879870.1	0.960764
lncRNA_50141.1	XM_019686329.2	0.960751
XR_003896583.1	XM_019706032.2	0.960748
lncRNA_23900.17	XM_019698584.2	0.960744
lncRNA_11097.1	XM_029853416.1	0.96074
XR_003893309.1	XM_029872279.1	0.960702
lncRNA_9069.1	XM_019704422.2	0.960685
lncRNA_13219.1	XM_029858204.1	0.960681
lncRNA_27080.61	XM_019692312.2	0.960669
lncRNA_50937.1	XM_019685169.2	0.960629
XR_003896040.1	XM_029864867.1	0.960584
XR_003892459.1	XM_029853337.1	0.960573
lncRNA_53831.1	XM_019692312.2	0.960569
XR_003896399.1	XM_029853337.1	0.96055
XR_003893494.1	XM_029860390.1	0.960528
lncRNA_17396.1	XM_029854927.1	0.960468
lncRNA_10655.1	XM_029858204.1	0.960441
XR_002133566.2	XM_019679043.3	0.960405
lncRNA_6008.1	XM_029880056.1	0.960354
lncRNA_36907.1	XM_029863988.1	0.960311
XR_003895917.1	XM_029879461.1	0.96031
XR_002134736.2	XM_019686847.2	0.960309
lncRNA_65326.1	XM_019703994.2	0.960306
XR_002127255.2	XM_019694684.2	0.960304
XR_002128634.3	XM_029854927.1	0.960283
lncRNA_50256.1	XM_019698584.2	0.960265
XR_003894678.1	XM_019679456.2	0.960238
XR_003896583.1	XM_019678182.2	0.960226
XR_003898669.1	XM_029858204.1	0.960221
XR_003897285.1	XM_019674924.2	0.960157
XR_003897489.1	XM_019689684.2	0.960148
XR_003896399.1	XM_019679044.2	0.960094
lncRNA_6008.1	XM_029857859.1	0.960093
lncRNA_21505.3	XM_029855423.1	0.96004
XR_002131747.2	XM_029877170.1	0.960009
XR_003896583.1	XM_029853335.1	0.960007
XR_003892058.1	XM_019686829.2	0.959979
lncRNA_64608.1	XM_029865332.1	0.959947
lncRNA_9169.1	XM_029857859.1	0.959878
XR_003892506.1	XM_029877249.1	0.959863
lncRNA_34077.25	XM_029867556.1	0.959854
XR_003898485.1	XM_019686329.2	0.959816
lncRNA_9169.1	XM_019679044.2	0.959807
XR_003892621.1	XM_029853437.1	0.959805
lncRNA_64608.1	XM_019679156.2	0.959777
lncRNA_27215.1	XM_029853337.1	0.959777
XR_003892459.1	XM_029865332.1	0.959763
lncRNA_31328.1	XM_019686829.2	0.959758
XR_002135472.2	XM_019680857.2	0.959746
XR_003899188.1	XM_029864590.1	0.95969
lncRNA_38324.1	XM_029853335.1	0.959682
lncRNA_27215.1	XM_029857859.1	0.959643
lncRNA_61402.1	XM_019672296.2	0.959632
XR_002135460.2	XM_029879870.1	0.959631
lncRNA_38141.1	XM_029853121.1	0.959626
XR_003892046.1	XM_019679148.2	0.959623
XR_003897148.1	XM_029852451.1	0.959607
XR_003895941.1	XM_029853437.1	0.959594
lncRNA_17587.1	XM_029855423.1	0.959567
lncRNA_62743.2	XM_029855423.1	0.959554
lncRNA_54796.1	XM_019692312.2	0.959531
XR_003893536.1	XM_019679148.2	0.959506
lncRNA_9069.1	XM_029853336.1	0.959498
lncRNA_43923.1	XM_019679148.2	0.959474
XR_003895109.1	XM_029857820.1	0.959446
XR_003893536.1	XM_019697003.2	0.959435
lncRNA_38977.1	XM_029854831.1	0.959417
XR_002127261.2	XM_029879870.1	0.959396
XR_003898669.1	XM_029879999.1	0.959386
lncRNA_66623.1	XM_019692312.2	0.959381
lncRNA_11108.1	XM_029860992.1	0.959354
lncRNA_9153.7	XM_029868341.1	0.959325
lncRNA_3753.1	XM_019703275.2	0.959288
XR_003895941.1	XM_019706032.2	0.959278
XR_002132347.2	XM_029855423.1	0.959244
XR_003893587.1	XM_019686329.2	0.959241
XR_002134736.2	XM_029879870.1	0.959229
XR_003898216.1	XM_019686847.2	0.959222
XR_003899693.1	XM_029867556.1	0.959198
lncRNA_44645.1	XM_029854831.1	0.959186
lncRNA_60602.2	XM_019686847.2	0.959162
lncRNA_49697.1	XM_029854831.1	0.959162
lncRNA_10492.15	XM_029872279.1	0.959153
XR_003897148.1	XM_029872492.1	0.959106
XR_003897489.1	XM_019684742.2	0.959098
XR_003896038.1	XM_029872279.1	0.959067
XR_003898580.1	XM_019698584.2	0.959013
lncRNA_65641.1	XM_029854831.1	0.95901
XR_003897626.1	XM_019672589.3	0.959009
lncRNA_17527.1	XM_029854831.1	0.958995
XR_003895917.1	XM_019703275.2	0.958994
XR_003898485.1	XM_029853338.1	0.958982
XR_003893654.1	XM_029858204.1	0.958961
lncRNA_34075.1	XM_019671335.2	0.958935
XR_003897452.1	XM_019679148.2	0.958933
XR_003892058.1	XM_029877170.1	0.958926
XR_003892058.1	XM_019699705.2	0.958902
lncRNA_224.1	XM_029867556.1	0.958901
XR_002135472.2	XM_029880491.1	0.958874
lncRNA_16154.1	XM_029854831.1	0.958859
lncRNA_62999.1	XM_029876644.1	0.958846
lncRNA_7833.3	XM_019697003.2	0.958843
lncRNA_61402.1	XM_019684742.2	0.958837
XR_003892152.1	XM_019698290.2	0.958831
lncRNA_43510.1	XM_029867556.1	0.958823
lncRNA_64227.1	XM_029880056.1	0.958812
lncRNA_17396.1	XM_019679148.2	0.958798
lncRNA_44645.1	XM_029857642.1	0.95879
XR_002131688.2	XM_029879461.1	0.958783
lncRNA_55467.1	XM_029870072.1	0.958775
lncRNA_19185.1	XM_029870901.1	0.95877
lncRNA_56706.1	XM_029854831.1	0.958748
XR_003896081.1	XM_029868341.1	0.958651
lncRNA_48100.1	XM_019692312.2	0.958618
lncRNA_64608.1	XM_019702593.3	0.958588
XR_003897285.1	XM_029860613.1	0.958586
XR_002131688.2	XM_019703275.2	0.958586
lncRNA_1525.1	XM_029868849.1	0.958577
lncRNA_38141.1	XM_029868849.1	0.958564
lncRNA_39459.1	XM_029854831.1	0.958559
lncRNA_6008.1	XM_019686329.2	0.958511
XR_003893587.1	XM_019679156.2	0.958471
lncRNA_43510.1	XM_019692312.2	0.958456
XR_003895463.1	XM_029879870.1	0.958449
lncRNA_13219.1	XM_029879999.1	0.958433
XR_003893587.1	XM_029853337.1	0.958425
lncRNA_7833.3	XM_029856488.1	0.958418
lncRNA_10655.1	XM_029872492.1	0.958392
lncRNA_64608.1	XM_019698584.2	0.958391
XR_003898216.1	XM_019672296.2	0.958379
lncRNA_64227.1	XM_029857859.1	0.958353
XR_003896583.1	XM_019674795.2	0.958344
XR_003896089.1	XM_029855423.1	0.958305
lncRNA_9069.1	XM_029877170.1	0.958296
lncRNA_25551.1	XM_029880056.1	0.958293
XR_002129037.2	XM_019676171.2	0.95827
lncRNA_17396.1	XM_029860613.1	0.958255
lncRNA_9069.1	XM_019686329.2	0.958243
lncRNA_61402.1	XM_019679148.2	0.958224
XR_002132789.2	XM_029853437.1	0.958213
XR_003895917.1	XM_019694684.2	0.958201
XR_003892152.1	XM_019703994.2	0.958193
XR_002129037.2	XM_019703275.2	0.958192
XR_003893536.1	XM_019692292.2	0.95819
XR_003892621.1	XM_019679156.2	0.958186
XR_003899188.1	XM_029861702.1	0.958161
lncRNA_44546.1	XM_029872279.1	0.958132
XR_003895845.1	XM_029868341.1	0.9581
lncRNA_60602.2	XM_019697003.2	0.958066
XR_002129037.2	XM_029860390.1	0.958055
XR_003896399.1	XM_029853336.1	0.958025
XR_003892459.1	XM_019677972.2	0.957995
lncRNA_47207.1	XM_019692312.2	0.957988
XR_003896974.1	XM_029856493.1	0.957985
XR_003898216.1	XM_029854927.1	0.957949
lncRNA_6008.1	XM_019677972.2	0.957934
lncRNA_11097.1	XM_019672826.2	0.95793
lncRNA_11162.1	XM_019692312.2	0.95792
lncRNA_7833.3	XM_019680857.2	0.957901
XR_003896399.1	XM_029868036.1	0.957875
XR_003896399.1	XM_029878991.1	0.957828
XR_003897285.1	XM_019697003.2	0.957801
lncRNA_25551.1	XM_029868359.1	0.957789
lncRNA_25551.1	XM_019704421.2	0.957785
XR_003895941.1	XM_029871642.1	0.957727
lncRNA_63757.1	XM_029867197.1	0.957727
XR_003897997.1	XM_029868927.1	0.957725
XR_003897212.1	XM_019671335.2	0.957719
lncRNA_1525.1	XM_029853121.1	0.957693
lncRNA_50141.1	XM_029853437.1	0.957691
lncRNA_64142.1	XM_029865332.1	0.957674
lncRNA_19135.1	XM_029857642.1	0.957672
XR_003893974.1	XM_029860613.1	0.957671
lncRNA_65463.1	XM_029879870.1	0.957604
lncRNA_10492.15	XM_029867556.1	0.957596
lncRNA_27649.1	XM_029854831.1	0.957594
XR_002131747.2	XM_029869178.1	0.957587
XR_003895917.1	XM_029858204.1	0.957519
lncRNA_11108.1	XM_019699705.2	0.957412
XR_003895463.1	XM_029867289.1	0.957388
lncRNA_46959.1	XM_029867422.1	0.957372
XR_002127544.2	XM_019703275.2	0.957361
XR_003896583.1	XM_029877170.1	0.957359
XR_003896583.1	XM_019675192.3	0.957348
lncRNA_36907.1	XM_029879461.1	0.957346
XR_003895023.1	XM_029868341.1	0.957327
XR_003894364.1	XM_029875118.1	0.957278
lncRNA_62999.1	XM_019686671.2	0.957243
XR_003895024.1	XM_029870901.1	0.957197
lncRNA_64227.1	XM_019679044.2	0.957182
lncRNA_18023.2	XM_029857642.1	0.957169
XR_003897176.1	XM_019694163.2	0.957162
lncRNA_32027.7	XM_029870072.1	0.95712
lncRNA_64142.1	XM_019704421.2	0.957114
XR_002133002.2	XM_029876644.1	0.957111
lncRNA_61912.1	XM_029876999.1	0.957099
XR_003893536.1	XM_019684742.2	0.957092
XR_002133566.2	XM_019674795.2	0.957033
lncRNA_36907.1	XM_029860390.1	0.956995
lncRNA_38975.1	XM_029854831.1	0.956985
XR_002127544.2	XM_029858204.1	0.956984
XR_003897489.1	XM_019674924.2	0.956973
XR_003897285.1	XM_019684742.2	0.956952
lncRNA_9069.1	XM_019685169.2	0.956946
lncRNA_38141.1	XM_019695828.2	0.956941
XR_003895644.1	XM_019672296.2	0.956922
lncRNA_21864.1	XM_029868849.1	0.956911
XR_002127043.2	XM_019686847.2	0.956894
XR_003895941.1	XM_029853416.1	0.956891
XR_003896090.1	XM_019692312.2	0.956863
XR_003892621.1	XM_019686671.2	0.956832
XR_003896974.1	XM_019676171.2	0.956788
XR_003892491.1	XM_029855407.1	0.956756
lncRNA_22127.1	XM_019671335.2	0.956743
XR_003898669.1	XM_029860390.1	0.956708
XR_003896089.1	XM_029857642.1	0.956699
XR_003892947.1	XM_019672589.3	0.956675
lncRNA_43418.1	XM_029857820.1	0.95667
XR_003897626.1	XM_029861702.1	0.956666
lncRNA_9381.1	XM_029868927.1	0.956649
XR_003897823.1	XM_019674795.2	0.956618
XR_003898580.1	XM_019689684.2	0.95661
lncRNA_31328.1	XM_029868849.1	0.956589
lncRNA_29175.1	XM_019703994.2	0.956577
lncRNA_52763.1	XM_029858204.1	0.95656
XR_003894180.1	XM_029864867.1	0.956546
lncRNA_1889.2	XM_019674651.2	0.956543
lncRNA_17396.1	XM_019674795.2	0.956532
XR_002134350.2	XM_029868850.1	0.956528
lncRNA_50141.1	XM_019679044.2	0.956524
lncRNA_61402.1	XM_019674924.2	0.956518
XR_003896399.1	XM_029867422.1	0.956496
lncRNA_29175.1	XM_029865332.1	0.956483
lncRNA_19134.1	XM_019692312.2	0.956471
XR_002133566.2	XM_029854927.1	0.956448
XR_003896282.1	XM_029852451.1	0.956405
XR_003897452.1	XM_029859010.1	0.956337
lncRNA_33269.1	XM_019692312.2	0.956332
XR_003895764.1	XM_019676171.2	0.956332
XR_003896974.1	XM_029854927.1	0.956296
lncRNA_61623.1	XM_019671335.2	0.956273
lncRNA_47683.4	XM_029856489.1	0.956228
lncRNA_1525.1	XM_019679156.2	0.956211
lncRNA_52763.1	XM_019676171.2	0.956183
XR_003893654.1	XM_029879999.1	0.956176
lncRNA_11097.1	XM_019694163.2	0.956134
XR_002133566.2	XM_019672826.2	0.956121
lncRNA_65463.1	XM_019676171.2	0.956115
XR_003893028.1	XM_019679044.2	0.956111
lncRNA_15229.2	XM_019679043.3	0.956106
lncRNA_11097.1	XM_029878991.1	0.95609
lncRNA_17396.1	XM_029867289.1	0.956057
lncRNA_65704.1	XM_019671335.2	0.956034
lncRNA_43923.1	XM_019689684.2	0.956033
lncRNA_10553.1	XM_029855425.1	0.95603
lncRNA_17396.1	XM_029860710.1	0.956014
XR_003897489.1	XM_029878991.1	0.956013
lncRNA_46959.1	XM_029853339.1	0.956008
XR_002127261.2	XM_029879461.1	0.956006
XR_002128634.3	XM_029860710.1	0.955947
XR_003897285.1	XM_019694684.2	0.955943
lncRNA_61279.1	XM_019671335.2	0.955939
lncRNA_51548.1	XM_029855423.1	0.955897
XR_002128634.3	XM_029877170.1	0.955876
lncRNA_8062.1	XM_029854831.1	0.955875
XR_003898485.1	XM_019695828.2	0.955831
lncRNA_64779.1	XM_029876999.1	0.955831
lncRNA_40896.1	XM_029867259.1	0.95583
XR_002131688.2	XM_019694684.2	0.95578
XR_002135472.2	XM_029868927.1	0.955776
lncRNA_34660.5	XM_029868341.1	0.95576
lncRNA_27080.56	XM_029864867.1	0.95575
lncRNA_50937.1	XM_019699705.2	0.955739
XR_002135472.2	XM_029877249.1	0.955738
XR_003897176.1	XM_029860613.1	0.955736
XR_002131688.2	XM_029868850.1	0.955633
XR_003892947.1	XM_019672296.2	0.955612
XR_003893028.1	XM_029880056.1	0.955596
XR_002133002.2	XM_019698584.2	0.95558
lncRNA_9069.1	XM_019678182.2	0.955564
lncRNA_25551.1	XM_029853121.1	0.955531
lncRNA_3783.1	XM_019671335.2	0.955477
XR_003893587.1	XM_029853437.1	0.955467
lncRNA_9169.1	XM_019689684.2	0.955464
lncRNA_52763.1	XM_019691882.2	0.955458
lncRNA_54458.1	XM_029874174.1	0.955451
lncRNA_43510.1	XM_029872279.1	0.955444
lncRNA_65463.1	XM_019680857.2	0.955438
XR_003898580.1	XM_019679044.2	0.955404
XR_002129766.2	XM_019672826.2	0.955393
lncRNA_11097.1	XM_029860991.1	0.955393
XR_003893028.1	XM_019706032.2	0.955371
XR_003898376.1	XM_029860390.1	0.955357
lncRNA_37801.4	XM_019674651.2	0.955351
XR_002132789.2	XM_029853335.1	0.95535
XR_002129673.2	XM_029854918.1	0.955326
XR_003897997.1	XM_029879998.1	0.955283
XR_003898485.1	XM_019706032.2	0.955268
XR_002132789.2	XM_019695828.2	0.955254
lncRNA_11108.1	XM_019682683.2	0.955207
XR_002131747.2	XM_019694163.2	0.955165
lncRNA_24063.1	XM_029867556.1	0.955153
lncRNA_11097.1	XM_019678182.2	0.955151
lncRNA_47627.1	XM_029855425.1	0.9551
lncRNA_29175.1	XM_019699705.2	0.955092
XR_003898317.1	XM_019706032.2	0.955074
lncRNA_32744.1	XM_029854831.1	0.955052
XR_003892621.1	XM_029876644.1	0.955002
lncRNA_38324.1	XM_019674795.2	0.954999
XR_003898216.1	XM_019703275.2	0.954996
XR_003896583.1	XM_029878991.1	0.954925
XR_002135472.2	XM_019703275.2	0.954917
lncRNA_40896.1	XM_019703994.2	0.954913
XR_002129313.2	XM_029863988.1	0.954897
XR_003898485.1	XM_019704421.2	0.954876
lncRNA_25551.1	XM_019679044.2	0.954861
XR_003893974.1	XM_029854910.1	0.954793
XR_002129037.2	XM_029879870.1	0.954789
XR_003896041.1	XM_029872279.1	0.954778
XR_003896583.1	XM_029876644.1	0.954776
XR_002134361.2	XM_029878533.1	0.954773
lncRNA_59432.1	XM_019672589.3	0.954755
XR_003895941.1	XM_029857859.1	0.95474
lncRNA_43923.1	XM_019685169.2	0.954739
lncRNA_11108.1	XM_019679043.3	0.954722
lncRNA_21864.1	XM_029863361.1	0.954721
lncRNA_11108.1	XM_029877170.1	0.954715
lncRNA_46959.1	XM_019686329.2	0.954708
XR_002130328.2	XM_019692292.2	0.954697
lncRNA_11108.1	XM_019685281.2	0.954691
lncRNA_64142.1	XM_019679156.2	0.954659
lncRNA_23900.17	XM_029863361.1	0.954648
lncRNA_38096.1	XM_029854831.1	0.954637
lncRNA_40896.1	XM_019674795.2	0.954632
XR_002129037.2	XM_019686847.2	0.954631
XR_002135460.2	XM_029860389.1	0.9546
XR_003898614.1	XM_029870072.1	0.954574
XR_003895764.1	XM_019680857.2	0.954569
XR_003895644.1	XM_029875118.1	0.954509
XR_003898647.1	XM_029854831.1	0.954504
XR_003896089.1	XM_029872279.1	0.954473
lncRNA_44060.1	XM_029872279.1	0.954457
lncRNA_9169.1	XM_019674924.2	0.954449
lncRNA_55459.1	XM_029853335.1	0.95444
lncRNA_11097.1	XM_019706032.2	0.95443
XR_003892058.1	XM_029853121.1	0.954405
XR_003895644.1	XM_019697003.2	0.954391
XR_002131747.2	XM_019698290.2	0.954384
lncRNA_21864.1	XM_019679156.2	0.954364
XR_003897626.1	XM_019694684.2	0.954364
lncRNA_11097.1	XM_019703994.2	0.954359
lncRNA_46959.1	XM_029865332.1	0.954339
lncRNA_37847.1	XM_029864867.1	0.954305
XR_002128634.3	XM_019698290.2	0.954301
lncRNA_25551.1	XM_019678182.2	0.95428
XR_003895463.1	XM_029875118.1	0.954263
XR_003894855.1	XM_029864867.1	0.954205
XR_003895636.1	XM_029860613.1	0.954182
lncRNA_38141.1	XM_019704421.2	0.954175
XR_003892058.1	XM_029859010.1	0.954146
XR_003896075.1	XM_029864867.1	0.954064
XR_003897452.1	XM_029854927.1	0.954056
lncRNA_11108.1	XM_019679148.2	0.954042
lncRNA_6008.1	XM_019686671.2	0.954029
lncRNA_27080.26	XM_029866968.1	0.954027
lncRNA_27080.26	XM_029862965.1	0.954027
lncRNA_27080.26	XM_029859255.1	0.954027
lncRNA_27080.26	XM_029855422.1	0.954027
lncRNA_27080.26	XM_019683546.2	0.954027
lncRNA_12002.1	XM_029864867.1	0.954012
lncRNA_224.1	XM_029857642.1	0.953978
lncRNA_6008.1	XM_019698584.2	0.953963
lncRNA_21864.1	XM_019704421.2	0.953943
lncRNA_19975.1	XM_029853339.1	0.953934
lncRNA_17396.1	XM_029871642.1	0.953912
lncRNA_40896.1	XM_019689684.2	0.953909
lncRNA_56650.1	XM_029867556.1	0.953899
lncRNA_24063.1	XM_029870072.1	0.953843
XR_002127261.2	XM_029878533.1	0.953839
lncRNA_13794.1	XM_029853121.1	0.953839
XR_003896583.1	XM_029853416.1	0.953831
lncRNA_52763.1	XM_029879999.1	0.953811
lncRNA_9381.1	XM_029879870.1	0.953806
XR_003895024.1	XM_019671335.2	0.953797
lncRNA_27215.1	XM_029868849.1	0.953796
XR_002135460.2	XM_029878533.1	0.953792
lncRNA_50937.1	XM_029859010.1	0.953779
XR_002128634.3	XM_029867289.1	0.953776
XR_003893825.1	XM_029864867.1	0.953772
XR_003893309.1	XM_029857642.1	0.953741
lncRNA_43418.1	XM_019674651.2	0.953714
lncRNA_18023.2	XM_029872279.1	0.953709
lncRNA_29175.1	XM_019679156.2	0.953691
XR_003892459.1	XM_029868849.1	0.95363
lncRNA_64142.1	XM_029868849.1	0.953595
lncRNA_38324.1	XM_019689684.2	0.953589
XR_003897997.1	XM_029879870.1	0.953577
lncRNA_38324.1	XM_019678182.2	0.953561
lncRNA_37483.1	XM_029870899.1	0.953545
lncRNA_6647.6	XM_029870072.1	0.953501
lncRNA_52763.1	XM_029879461.1	0.953495
lncRNA_38324.1	XM_029878991.1	0.953485
lncRNA_43418.1	XM_029870901.1	0.953435
XR_003895917.1	XM_029879999.1	0.953397
lncRNA_64141.1	XM_019686829.2	0.953368
lncRNA_11108.1	XM_029860991.1	0.95336
lncRNA_34079.1	XM_019674651.2	0.953356
lncRNA_9221.2	XM_029876644.1	0.953345
XR_003897176.1	XM_019682683.2	0.953307
XR_002132347.2	XM_029867556.1	0.953273
lncRNA_23003.1	XM_029868849.1	0.953265
lncRNA_46959.1	XM_019704421.2	0.953258
XR_003893587.1	XM_029876644.1	0.953208
lncRNA_9069.1	XM_019686671.2	0.953177
XR_002134878.2	XM_019686847.2	0.953155
lncRNA_34077.25	XM_019674651.2	0.953148
lncRNA_43923.1	XM_029854927.1	0.953125
lncRNA_28762.2	XM_019672296.2	0.95312
lncRNA_40896.1	XM_019686671.2	0.953098
XR_002129313.2	XM_019703275.2	0.953076
XR_002129766.2	XM_019689684.2	0.953072
XR_002127544.2	XM_029879999.1	0.95306
lncRNA_22448.1	XM_029870901.1	0.95306
XR_003895374.1	XM_029879870.1	0.953057
XR_003897823.1	XM_029857859.1	0.953034
XR_003895374.1	XM_029879461.1	0.953031
lncRNA_7833.3	XM_019672589.3	0.953019
lncRNA_43923.1	XM_019699705.2	0.953011
XR_003892348.1	XM_019697003.2	0.952961
XR_003896583.1	XM_019698290.2	0.952908
XR_003895917.1	XM_029875118.1	0.952905
XR_003897489.1	XM_029869178.1	0.952899
lncRNA_57577.1	XM_029854831.1	0.952857
XR_002134878.2	XM_019703275.2	0.952853
lncRNA_50256.1	XM_019688155.2	0.952846
lncRNA_9169.1	XM_019706032.2	0.952808
lncRNA_9069.1	XM_019674795.2	0.95278
lncRNA_40896.1	XM_029877170.1	0.952713
lncRNA_33796.1	XM_019678116.2	0.952706
lncRNA_17570.1	XM_029854831.1	0.952692
XR_003893587.1	XM_029868849.1	0.952686
XR_002129037.2	XM_029858204.1	0.952655
lncRNA_9221.2	XM_029865332.1	0.952616
XR_003898216.1	XM_029867289.1	0.952597
XR_002130328.2	XM_019672826.2	0.952591
lncRNA_25551.1	XM_019686329.2	0.952566
XR_003898485.1	XM_019704422.2	0.952525
XR_003897489.1	XM_019679043.3	0.952525
XR_002130858.2	XM_019692312.2	0.95252
XR_003893536.1	XM_029856488.1	0.952504
XR_003896974.1	XM_019679148.2	0.95246
lncRNA_29175.1	XM_019686671.2	0.952439
lncRNA_65463.1	XM_019694684.2	0.952438
XR_003895941.1	XM_029876644.1	0.952412
lncRNA_52041.1	XM_019692312.2	0.952402
XR_003899188.1	XM_019675192.3	0.952337
lncRNA_64227.1	XM_029853121.1	0.952315
lncRNA_43510.1	XM_019674651.2	0.952308
lncRNA_27080.56	XM_029867556.1	0.952276
XR_003892601.1	XM_029857642.1	0.952242
lncRNA_9169.1	XM_029871642.1	0.952227
XR_002132789.2	XM_019684742.2	0.952216
XR_003896094.1	XM_029857642.1	0.952186
lncRNA_27215.1	XM_019679156.2	0.952177
lncRNA_27215.1	XM_019703994.2	0.952168
XR_003892152.1	XM_029860613.1	0.952144
lncRNA_5011.1	XM_019674651.2	0.952144
lncRNA_50256.1	XM_019702593.3	0.952135
lncRNA_36907.1	XM_029868927.1	0.952133
lncRNA_9169.1	XM_019679043.3	0.952121
XR_003898580.1	XM_019703994.2	0.9521
lncRNA_27086.31	XM_029857642.1	0.952093
lncRNA_50937.1	XM_019674795.2	0.952023
XR_003898580.1	XM_029853338.1	0.951986
lncRNA_38324.1	XM_029853437.1	0.951976
XR_002131411.2	XM_029870072.1	0.951974
lncRNA_32881.1	XM_029867422.1	0.951954
lncRNA_29175.1	XM_029860991.1	0.951904
XR_003895374.1	XM_019686847.2	0.951901
lncRNA_32881.1	XM_029865332.1	0.951859
lncRNA_65326.1	XM_029880056.1	0.951852
lncRNA_15229.2	XM_029856488.1	0.951845
lncRNA_48725.1	XM_019674651.2	0.951826
lncRNA_1889.2	XM_029855425.1	0.951815
XR_003896129.1	XM_029864867.1	0.951809
XR_003893536.1	XM_029854927.1	0.9518
XR_003893222.1	XM_029860710.1	0.951797
XR_003897626.1	XM_019676171.2	0.951794
lncRNA_9069.1	XM_029865332.1	0.951791
lncRNA_64608.1	XM_019704421.2	0.951785
XR_003896399.1	XM_029853339.1	0.951709
XR_003898614.1	XM_029855423.1	0.951627
XR_003893028.1	XM_019675192.3	0.951612
lncRNA_61937.1	XM_029857642.1	0.951599
lncRNA_52763.1	XM_029860390.1	0.951543
XR_002134361.2	XM_019691881.2	0.951533
XR_003893974.1	XM_019685169.2	0.951527
XR_003895941.1	XM_029868849.1	0.951521
XR_003896038.1	XM_029867556.1	0.951509
XR_002130328.2	XM_019694163.2	0.951456
lncRNA_9169.1	XM_019678182.2	0.951423
lncRNA_14771.1	XM_019674651.2	0.951393
lncRNA_62999.1	XM_029877170.1	0.951389
lncRNA_9169.1	XM_019672826.2	0.951369
lncRNA_29175.1	XM_019677972.2	0.951301
lncRNA_38141.1	XM_019702593.3	0.951298
lncRNA_11108.1	XM_019679044.2	0.951286
lncRNA_38324.1	XM_029860613.1	0.95125
XR_003899223.1	XM_019692312.2	0.951249
lncRNA_46959.1	XM_019698584.2	0.951248
XR_003893309.1	XM_029855423.1	0.951236
XR_003894364.1	XM_019672296.2	0.951222
lncRNA_27215.1	XM_019685169.2	0.951214
XR_002129262.2	XM_029858204.1	0.951199
XR_003892621.1	XM_019695828.2	0.951188
lncRNA_64227.1	XM_029853338.1	0.951171
lncRNA_34660.5	XM_029876999.1	0.951141
lncRNA_27086.31	XM_029855423.1	0.95112
XR_003892459.1	XM_029853335.1	0.951115
lncRNA_40896.1	XM_029874174.1	0.951078
lncRNA_6008.1	XM_019679044.2	0.951052
lncRNA_9069.1	XM_029853416.1	0.951042
lncRNA_38324.1	XM_019699705.2	0.951009
XR_003898669.1	XM_029878533.1	0.950995
XR_002135460.2	XM_029879998.1	0.95099
lncRNA_52317.1	XM_019692312.2	0.95097
lncRNA_23900.17	XM_019704422.2	0.950958
XR_003894364.1	XM_029854927.1	0.950957
XR_003895644.1	XM_029856488.1	0.950954
XR_003893494.1	XM_019682447.2	0.950932
lncRNA_18023.2	XM_029855423.1	0.950927
lncRNA_52763.1	XM_029856488.1	0.95091
lncRNA_27080.61	XM_029854831.1	0.950904
XR_003898485.1	XM_029878991.1	0.950884
XR_003897823.1	XM_019685169.2	0.950882
lncRNA_21505.3	XM_019692312.2	0.950859
XR_003898647.1	XM_029855425.1	0.950808
XR_002127043.2	XM_029856488.1	0.9508
lncRNA_21499.1	XM_019692312.2	0.95078
lncRNA_8067.1	XM_019692312.2	0.950758
XR_003898216.1	XM_019697003.2	0.950729
lncRNA_11162.1	XM_029854831.1	0.950706
lncRNA_38141.1	XM_019698584.2	0.950684
XR_003897823.1	XM_019706032.2	0.950682
lncRNA_43052.1	XM_019671335.2	0.950668
XR_003892046.1	XM_019674924.2	0.950667
XR_003893028.1	XM_029878991.1	0.950644
lncRNA_38324.1	XM_029876644.1	0.950638
XR_002127544.2	XM_029879461.1	0.950637
XR_003896583.1	XM_019685281.2	0.950615
lncRNA_55459.1	XM_029871642.1	0.95061
XR_002129037.2	XM_019694684.2	0.950602
XR_002134736.2	XM_019680857.2	0.950601
XR_003892152.1	XM_019678182.2	0.950598
lncRNA_23900.17	XM_029853338.1	0.950593
lncRNA_20571.1	XM_029870901.1	0.950592
lncRNA_23003.1	XM_019686829.2	0.950556
XR_003895463.1	XM_029861702.1	0.950512
XR_003899064.1	XM_029864867.1	0.950493
XR_003893654.1	XM_019694684.2	0.950478
XR_003892058.1	XM_019677972.2	0.950465
XR_003892506.1	XM_029868927.1	0.950462
XR_003896082.1	XM_029867556.1	0.950457
lncRNA_64141.1	XM_019688155.2	0.950409
XR_002132789.2	XM_029869178.1	0.950397
lncRNA_44060.1	XM_019692312.2	0.95039
XR_002130328.2	XM_019684742.2	0.950378
XR_002127255.2	XM_019672589.3	0.950377
XR_003898580.1	XM_019682683.2	0.950352
XR_003898216.1	XM_029856493.1	0.950341
lncRNA_15229.2	XM_019684742.2	0.950337
XR_003897452.1	XM_019678182.2	0.950325
lncRNA_9069.1	XM_019695828.2	0.950316
XR_003898580.1	XM_019699705.2	0.950293
lncRNA_62031.8	XM_029870072.1	0.950289
lncRNA_25551.1	XM_029860991.1	0.950246
lncRNA_61402.1	XM_019697003.2	0.95024
lncRNA_46422.1	XM_019678116.2	0.950215
XR_003897452.1	XM_019689684.2	0.950187
XR_003892046.1	XM_019672826.2	0.950166
lncRNA_11108.1	XM_029869178.1	0.95016
lncRNA_37801.4	XM_029854831.1	0.950148
XR_003897285.1	XM_029867289.1	0.950129
lncRNA_22448.1	XM_019671335.2	0.95012
XR_003897285.1	XM_029854927.1	0.950065
lncRNA_9221.2	XM_019679044.2	0.950035
lncRNA_36119.1	XM_029878533.1	-0.950591
lncRNA_55467.1	XM_029877404.1	-0.950594
lncRNA_32269.1	XM_019679148.2	-0.95095
lncRNA_32269.1	XM_029877404.1	-0.951059
lncRNA_48100.1	XM_029858028.1	-0.951268
lncRNA_15296.1	XM_019676171.2	-0.95133
lncRNA_27080.56	XM_019679148.2	-0.951456
lncRNA_62433.1	XM_029877404.1	-0.951507
lncRNA_55467.1	XM_019679148.2	-0.951527
lncRNA_61912.1	XM_029867289.1	-0.953533
XR_003898579.1	XM_019672296.2	-0.953755
lncRNA_50350.1	XM_019686847.2	-0.953756
lncRNA_18023.2	XM_029858028.1	-0.954063
lncRNA_36119.1	XM_029879870.1	-0.955291
lncRNA_9632.1	XM_029877404.1	-0.955326
XR_003892407.1	XM_029867289.1	-0.95583
lncRNA_44892.1	XM_029874174.1	-0.956386
XR_003895023.1	XM_029877404.1	-0.956482
XR_003895025.1	XM_019679456.2	-0.956742
lncRNA_50350.1	XM_029879870.1	-0.956836
XR_003898579.1	XM_019679148.2	-0.957259
XR_003894855.1	XM_019679148.2	-0.95728
XR_003896974.1	XM_029876999.1	-0.957765
lncRNA_53739.1	XM_019672296.2	-0.957793
lncRNA_15296.1	XM_019694684.2	-0.957971
lncRNA_22616.2	XM_029877404.1	-0.958334
lncRNA_22616.2	XM_019679148.2	-0.959027
lncRNA_50350.1	XM_019680857.2	-0.959515
lncRNA_15296.1	XM_019680857.2	-0.960202
XR_003892407.1	XM_019672589.3	-0.960212
XR_003893309.1	XM_029858028.1	-0.960252
lncRNA_50350.1	XM_019703275.2	-0.960288
lncRNA_9989.1	XM_029877404.1	-0.960401
lncRNA_15296.1	XM_029879461.1	-0.960499
XR_003898579.1	XM_029877404.1	-0.960502
lncRNA_61912.1	XM_019676171.2	-0.961742
lncRNA_50350.1	XM_019672589.3	-0.962475
XR_003892407.1	XM_019679148.2	-0.96446
lncRNA_61937.1	XM_029858028.1	-0.964593
lncRNA_15296.1	XM_029879870.1	-0.964629
lncRNA_61912.1	XM_019672296.2	-0.965083
lncRNA_15296.1	XM_019703275.2	-0.965433
lncRNA_61912.1	XM_019679148.2	-0.966673
lncRNA_62031.8	XM_029858028.1	-0.966907
XR_003892407.1	XM_019694684.2	-0.968694
lncRNA_51548.1	XM_019672296.2	-0.968855
lncRNA_61912.1	XM_029877404.1	-0.969075
lncRNA_51548.1	XM_019703275.2	-0.969878
XM_029867289.1	XM_029876999.1	-0.970114
lncRNA_15296.1	XM_019686847.2	-0.970229
lncRNA_15296.1	XM_019672296.2	-0.971701
lncRNA_15296.1	XM_029878533.1	-0.973753
XR_003892407.1	XM_019703275.2	-0.973935
XR_003892407.1	XM_029877404.1	-0.974549
XR_003892407.1	XM_029880491.1	-0.974825
lncRNA_51548.1	XM_029875118.1	-0.975639
lncRNA_51548.1	XM_029880491.1	-0.976313
XR_003892407.1	XM_019676171.2	-0.978063
XR_003892407.1	XM_029875118.1	-0.978077
lncRNA_15296.1	XM_029880491.1	-0.982405
lncRNA_15296.1	XM_029875118.1	-0.98367
XR_003892407.1	XM_019672296.2	-0.989731
