# Supplementary material for: Genome-wide identification of Aedes albopictus long noncoding RNAs and their association with dengue and Zika virus infection
Source: PLoS Negl Trop Dis. 2021 Jan 22;15(1):e0008351. doi: 10.1371/journal.pntd.0008351 (PMC7872224; doi:10.1371/journal.pntd.0008351)
Supplement: S6 Table — (XLSX) [file pntd.0008351.s006.xlsx]

## Sheet: Sheet1
Differrentially expressed lncRNAs in DENV-1 transcriptome
lncRNA	Gene ID	Gene name	GO ID	GO term	Cis or Trans
XR_003898565	LOC109406738	ubiquitin-like modifier-activating enzyme ATG7	GO:0050688	regulation of defense response to virus	cis
XR_003894180.1	LOC109412716	4-hydroxybenzoate polyprenyltransferase, mitochondrial	GO:0050830	defense response to Gram-positive bacterium	trans
XR_003894180.1	LOC109412716	4-hydroxybenzoate polyprenyltransferase, mitochondrial	GO:0050829	defense response to Gram-negative bacterium	trans
XR_003896231.1	LOC109401665	multivesicular body subunit 12B	GO:0019075	virus maturation	trans
XR_003894255.1	LOC109402371	phenoloxidase-activating factor 3	GO:004252	serine-type endopeptidase activity	cis
lncRNA_47936.6	LOC109422842	chymotrypsin-like elastase family member 2A	GO:004253	serine-type endopeptidase activity	cis
XR_003894255.1	LOC109402367	CLIP domain-containing serine protease 2-like	GO:004254	serine-type endopeptidase activity	trans
lncRNA_5135.1	LOC109411293	MPN domain-containing protein CG4751	GO:004100	chitin synthase activity	trans
lncRNA_64554.1	LOC109412592	neprilysin-4-like	GO:004222	metalloendopeptidase activity	cis
Differrentially expressed lncRNAs in ZIKV transcriptome
lncRNA	Gene ID	Gene name	GO ID	GO term	Cis or Trans
lncRNA_3250.2	LOC115267820	protein toll-like	GO:0045087	innate immune response	cis
XR_003898914.1	LOC109430577	lysozyme	GO:0042742	defense response to bacterium	cis
lncRNA_61495.1	LOC115258553	protein transport protein Sec61 subunit alpha	GO:0098586	cellular response to virus	cis
lncRNA_61495.2	LOC115258553	protein transport protein Sec61 subunit alpha	GO:0098586	cellular response to virus	cis
XR_003892307.1	LOC115255731	trypsin alpha-3-like	GO:004252	serine-type endopeptidase activity	cis
lncRNA_64554.1	LOC109412592	neprilysin-4-like	GO:004222	metalloendopeptidase activity	cis
XR_002127134.2	LOC109412731	cathepsin B	GO:004197	cysteine-type endopeptidase activity	cis
