# Supplementary material for: Genome-wide identification of Aedes albopictus long noncoding RNAs and their association with dengue and Zika virus infection
Source: PLoS Negl Trop Dis. 2021 Jan 22;15(1):e0008351. doi: 10.1371/journal.pntd.0008351 (PMC7872224; doi:10.1371/journal.pntd.0008351)
Supplement: S7 Table — (XLSX) [file pntd.0008351.s007.xlsx]

## Sheet: ZIKV
Significant GO terms in ZIKV transcriptome
source	term_name	term_id	adjusted_p_value	negative_log10_of_adjusted_p_value
GO:Molecular Function	kinase activity	GO:0016301	0.000847296	3.07196
GO:Molecular Function	molecular_function	GO:0003674	0.00279994	2.55285
GO:Molecular Function	phosphotransferase activity alcohol group as acceptor	GO:0016773	0.0032107	2.4934
GO:Molecular Function	transferase activity transferring phosphorus-containing groups	GO:0016772	0.00327027	2.48542
GO:Molecular Function	ATP binding	GO:0005524	0.0109554	1.96037
GO:Molecular Function	adenyl ribonucleotide binding	GO:0032559	0.0130434	1.88461
GO:Molecular Function	adenyl nucleotide binding	GO:0030554	0.0135011	1.86963
GO:Molecular Function	protein kinase activity	GO:0004672	0.0157798	1.8019
GO:Molecular Function	binding	GO:0005488	0.0170079	1.76935
GO:Molecular Function	drug binding	GO:0008144	0.0197045	1.70544
GO:Molecular Function	GTPase binding	GO:0051020	0.0198534	1.70217
GO:Molecular Function	ion binding	GO:0043167	0.0263318	1.57952
GO:Molecular Function	small molecule binding	GO:0036094	0.0289064	1.53901
GO:Molecular Function	nucleotide binding	GO:0000166	0.0302476	1.51931
GO:Molecular Function	nucleoside phosphate binding	GO:1901265	0.0302476	1.51931
GO:Molecular Function	small GTPase binding	GO:0031267	0.0387276	1.41198
GO:Molecular Function	Ras GTPase binding	GO:0017016	0.0387276	1.41198
GO:Molecular Function	catalytic activity acting on a protein	GO:0140096	0.0463729	1.33374
GO:Molecular Function	anion binding	GO:0043168	0.0469625	1.32825
GO:Biological Process	biological_process	GO:0008150	0.000423404	3.37325
GO:Biological Process	phosphorylation	GO:0016310	0.00169887	2.76984
GO:Biological Process	macromolecule metabolic process	GO:0043170	0.0106929	1.97091
GO:Biological Process	metabolic process	GO:0008152	0.0108392	1.965
GO:Biological Process	cellular protein metabolic process	GO:0044267	0.0142597	1.84589
GO:Biological Process	protein metabolic process	GO:0019538	0.016455	1.7837
GO:Biological Process	organic substance metabolic process	GO:0071704	0.0174605	1.75794
GO:Biological Process	primary metabolic process	GO:0044238	0.0234925	1.62907
GO:Biological Process	cellular process	GO:0009987	0.0249024	1.60376
GO:Biological Process	nitrogen compound metabolic process	GO:0006807	0.0359019	1.44488
GO:Biological Process	intracellular signal transduction	GO:0035556	0.0385076	1.41445
GO:Cellular Component	cellular anatomical entity	GO:0110165	0.0431249	1.36527
GO:Cellular Component	cellular_component	GO:0005575	0.048246	1.31654

## Sheet: DENV-1
Significant GO terms in DENV-1 transcriptome
source	term_name	term_id	adjusted_p_value	negative_log10_of_adjusted_p_value
GO:Molecular Function	molecular_function	GO:0003674	7.03519e-06	5.15272
GO:Molecular Function	binding	GO:0005488	0.00062591	3.20349
GO:Molecular Function	sequence-specific DNA binding	GO:0043565	0.0408146	1.38918
GO:Molecular Function	metal ion binding	GO:0046872	0.0480059	1.31871
GO:Biological Process	cellular process	GO:0009987	0.000780579	3.10758
GO:Biological Process	cellular nitrogen compound metabolic process	GO:0034641	0.000949648	3.02244
GO:Biological Process	cellular metabolic process	GO:0044237	0.0017089	2.76728
GO:Biological Process	organic substance metabolic process	GO:0071704	0.00237293	2.62472
GO:Biological Process	cellular macromolecule metabolic process	GO:0044260	0.00488908	2.31077
GO:Biological Process	organic cyclic compound metabolic process	GO:1901360	0.00650378	2.18683
GO:Biological Process	biological_process	GO:0008150	0.00761568	2.11829
GO:Biological Process	primary metabolic process	GO:0044238	0.00802273	2.09568
GO:Biological Process	metabolic process	GO:0008152	0.00991109	2.00388
GO:Biological Process	heterocycle metabolic process	GO:0046483	0.0111726	1.95185
GO:Biological Process	gene expression	GO:0010467	0.0152211	1.81755
GO:Biological Process	nitrogen compound metabolic process	GO:0006807	0.017212	1.76417
GO:Biological Process	cellular aromatic compound metabolic process	GO:0006725	0.0247708	1.60606
GO:Biological Process	DNA integration	GO:0015074	0.0443291	1.35331
GO:Cellular Component	intracellular	GO:0005622	0.0152543	1.81661
GO:Cellular Component	membrane-bounded organelle	GO:0043227	0.0209041	1.67977
GO:Cellular Component	cytoplasm	GO:0005737	0.0309718	1.50903
GO:Cellular Component	intracellular membrane-bounded organelle	GO:0043231	0.0389742	1.40922

## Sheet: ZIKV-DENV-1
Similar GO terms in ZIKV and DENV-1 transcriptome
term_name	term_id
GO:0071704	organic substance metabolic process
GO:0008152	metabolic process
GO:0005488	binding
GO:0009987	cellular process
GO:0008150	biological_process
GO:0003674	molecular_function
GO:0006807	nitrogen compound metabolic process
GO:0044238	primary metabolic process
